# Supplementary material for: Using buccal methylomic data to create explainable aging clocks as well as classifiers and regressors for lifestyle and demographic factors
Source: Front Genet. 2025 Oct 1;16:1637186. doi: 10.3389/fgene.2025.1637186 (PMC12521809; doi:10.3389/fgene.2025.1637186)
Supplement: Supplementary file 1 [file DataSheet4.csv]

Gene	FDR		Relation to Island	FDR		Regulatory Feature	FDR
ZNF154	3.96E-19		Island	4.48E-268		Unclassified_Cell_type_specific	3.20E-33
KLF14	1.79E-15		N_Shore	0.749222403		Unclassified	1.42E-26
FOXG1	5.79E-15		OpenSea	1		NonGene_Associated	0.001282293
EPHA7	3.28E-13		S_Shelf	1		Promoter_Associated_Cell_type_specific	0.038121721
ATXN8OS	4.43E-13		S_Shore	1		NonGene_Associated_Cell_type_specific	0.062842379
STXBP5L	4.43E-13		N_Shelf	1		Promoter_Associated	0.654280773
NEFM	2.22E-12					Unannotated	1
KLHL1	7.89E-12
ZNF701	2.29E-11
ZIC1	9.92E-11
GRIA2	5.27E-10
HOXD8	1.61E-08
STAT5A	3.81E-08
SCT	3.81E-08
ZNF75A	4.09E-08
HCN1	4.53E-08
DPP6	8.35E-08
PKD2L2	1.92E-07
CLEC14A	2.42E-07
ZNF549	2.75E-07
TBR1	2.75E-07
DRD5	2.75E-07
DERL3	2.96E-07
BARHL2	2.96E-07
SLCO4C1	2.96E-07
CCHE1	2.96E-07
TRIM58	3.48E-07
RPA2	3.48E-07
ZDBF2	4.20E-07
GPR6	5.73E-07
ZNF518B	5.73E-07
ZNF268	5.73E-07
GPR158	6.61E-07
TBX18	6.61E-07
CHGA	6.82E-07
ZYG11A	6.82E-07
TMEM140	6.82E-07
LOC100128811	6.82E-07
HOXD1	6.82E-07
PCDH17	7.71E-07
SMPD3	7.71E-07
LOC150786	8.35E-07
PHYHIPL	1.37E-06
11-Mar	2.25E-06
TUSC3	2.25E-06
ZSCAN1	2.81E-06
LINC00261	3.12E-06
SLC13A5	3.39E-06
HIST1H4I	4.27E-06
PPM1E	4.97E-06
HOXA5	6.51E-06
CALB1	7.23E-06
MIR7-3	7.23E-06
MIR10B	9.22E-06
ASCL4	1.70E-05
C5orf39	1.70E-05
PRLHR	1.70E-05
DHX40	1.87E-05
NKX1-2	1.87E-05
ZIK1	1.87E-05
TIGD7	1.87E-05
LOC643387	1.87E-05
C19orf30	1.87E-05
ZFP42	2.58E-05
NKAPL	2.58E-05
LHFPL4	2.94E-05
ZNF577	2.94E-05
CORO6	3.32E-05
TLX3	3.32E-05
FOXD3	3.49E-05
FLJ16779	3.49E-05
ERRFI1	3.49E-05
LOC151174	3.49E-05
KCNA3	3.49E-05
ZNF177	3.49E-05
ADRA1D	3.49E-05
SCGN	3.96E-05
GPR158-AS1	4.36E-05
HHEX	4.36E-05
FGD5P1	4.36E-05
CDH7	4.36E-05
LOC101927740	4.36E-05
PVRL3-AS1	4.36E-05
ELOVL2	4.70E-05
WT1	5.05E-05
CELF6	5.07E-05
ZNF382	5.07E-05
MEF2B	5.07E-05
VWA3B	5.30E-05
THY1	5.57E-05
HIST1H2BK	6.09E-05
HOXD4	6.09E-05
TCF7L1	6.87E-05
WNK2	6.87E-05
ZNF274	7.15E-05
WIT1	7.15E-05
C14orf23	7.15E-05
GRIK1-AS2	7.30E-05
LOC440982	7.30E-05
KIF5B	7.67E-05
NKAIN4	8.37E-05
FUOM	0.000114294
LOC100506368	0.000114294
LOC729991-MEF2B	0.000114294
LINC01551	0.000114294
LOC101929073	0.000114294
EDARADD	0.000121942
FBXO17	0.000121942
TBX2	0.000141802
CYP1B1	0.000149031
NOD2	0.000149031
USP44	0.000149031
CACNG2	0.000158236
DPP10-AS1	0.000158236
HOXA10	0.000166831
GDF6	0.000166831
FLJ43663	0.000176111
ZNF529	0.000176111
KCNK12	0.000185645
ONECUT2	0.000185645
LBX2	0.000197047
MIR935	0.000205121
MIR137	0.000205121
ZSCAN18	0.000205471
HLA-L	0.000231734
GCK	0.000257906
GALNT13	0.000257906
GRIFIN	0.000260521
ZNF728	0.000260521
ACTN2	0.000335415
CRMP1	0.000351313
PCDHGB7	0.000395662
UTF1	0.00039931
KRTAP24-1	0.00039931
WT1-AS	0.00039931
PDE4C	0.000457098
RARRES3	0.000457098
C1orf59	0.000457098
SOD2	0.000457098
HENMT1	0.000457098
APMAP	0.000457098
CALN1	0.000457098
FOXD3-AS1	0.000457098
ELTD1	0.000457098
PCDHGA10	0.000522582
C13orf33	0.000522582
RAB6C	0.000522582
FAM159A	0.000522582
FAM18A	0.000522582
CTNNA2	0.000522582
BHLHA9	0.000522582
HCG11	0.000571575
LYPLAL1-AS1	0.000571575
NRIP3	0.000571575
C13orf15	0.000571575
CCDC147	0.000571575
TCF15	0.000571575
ANKRD43	0.000571575
SLC7A5P1	0.000571575
METTL7A	0.000571575
MT1A	0.000571575
MIR124-3	0.000571575
ZFP82	0.000571575
PRRT1	0.000593348
SIM1	0.000610658
CLDN10	0.000610658
NHLRC1	0.000616984
PCDHGB6	0.000616984
KCNS2	0.000616984
KAT8	0.000616984
CSDAP1	0.000616984
APOL1	0.000616984
C20orf54	0.000616984
TMEM179	0.000616984
LOC389458	0.000616984
C16orf73	0.000616984
SRRM3	0.000645223
LY75-CD302	0.000662294
SLC25A2	0.000662294
ZNF582	0.000662294
TNNC2	0.000662294
KAAG1	0.000662294
CECR6	0.000662294
TRIM22	0.000662294
B3GNT9	0.000662294
PCDHB13	0.000662294
FAM105B	0.000662294
C14orf39	0.000662294
NPPB	0.000662294
PCDHGA9	0.000694591
C2orf65	0.000700572
ZNF280B	0.000700572
MIXL1	0.000700572
CD7	0.000700572
TAF7	0.000700572
ZNF880	0.000700572
GALNTL6	0.000700572
SLC10A4	0.000700572
C17orf82	0.000700572
GSX1	0.000700572
LOC283392	0.000700572
INSM1	0.000700572
LMX1A	0.000700572
LOC375190	0.000700572
ARHGEF4	0.000722599
CD302	0.000749145
C7orf13	0.000749145
OASL	0.000749145
HTRA4	0.000749145
VGF	0.000749145
SFRS7	0.000749145
SLC7A10	0.000749145
FJX1	0.000749145
RASL10A	0.000749145
ZNF233	0.000749145
CHGB	0.000749145
ST8SIA3	0.000794173
PCDHGB5	0.000794173
LPPR3	0.000794173
NPAS4	0.000794173
SERPINB9	0.000794173
LOC200726	0.000794173
ZNF135	0.000794173
LOC100192379	0.000794173
ALX1	0.000794173
UCHL1	0.000794173
ARL6	0.000794173
ZNF418	0.000794173
POU3F3	0.000794173
KMO	0.000832232
BRUNOL6	0.000832232
PCDHGA3	0.000832232
SOX17	0.000832232
RASL12	0.000832232
EPHX3	0.000832232
PYDC1	0.000832232
TRIM45	0.000832232
ZNF781	0.000832232
LOC648987	0.000832232
PAQR9	0.000832232
ADRB3	0.000832232
HEPACAM	0.000832232
RXFP3	0.000832232
PFN4	0.000832232
MARCKS	0.000890943
CBLN2	0.000890943
FUT9	0.000890943
IFIH1	0.000890943
CACNG7	0.000890943
SST	0.000890943
C11orf88	0.000890943
ADAMTS20	0.000890943
TLX2	0.000890943
TRIM59	0.000942782
SPN	0.000942782
PLEKHF1	0.000942782
BSX	0.000942782
FAM43A	0.000942782
EVX2	0.000942782
C22orf45	0.000942782
HTR1A	0.000942782
SPDYA	0.000942782
ABHD4	0.000942782
GHSR	0.000942782
PCDHGA8	0.000945493
PCDHGA2	0.000963348
JAKMIP1	0.000986816
ZNF229	0.000991009
NMBR	0.000991009
CCNJ	0.000991009
CLCC1	0.000991009
FLJ23834	0.000991009
TRH	0.000991009
TMEM90B	0.000991009
SIX3	0.000991009
PHAX	0.000991009
ALX3	0.001035563
FAM47E-STBD1	0.001035563
SIX6	0.001035563
FOXA2	0.001035563
AIP	0.001035563
TMEM155	0.001035563
CBX4	0.001035563
PPP1R14A	0.001035563
RXFP1	0.001035563
C13orf36	0.001035563
ZNF167	0.001035563
CTXN2	0.001035563
HMGA1	0.001035563
PCDHGA1	0.00105396
LOC100128239	0.001090864
CPT1C	0.001090864
NKX3-2	0.001090864
PGLYRP2	0.001090864
SLITRK3	0.001090864
C17orf104	0.001090864
RAX	0.001090864
SLC25A11	0.001090864
FREM3	0.001090864
PCDHGB4	0.001098354
LIMCH1	0.001146237
OTUD7A	0.001146237
GJC1	0.001146237
PCDH10	0.001146237
FAM198B	0.001146237
DUOXA2	0.001146237
HPSE	0.001146237
RNF167	0.001146237
ATP4A	0.001146237
CLYBL	0.001178689
RAB36	0.001194179
PRDM14	0.001194179
FAM123C	0.001194179
LYPLAL1	0.001194179
HERC5	0.001194179
OLIG1	0.001194179
ACTA1	0.001194179
SP5	0.001194179
SYT14	0.001194179
BAI3	0.001194179
PRSS27	0.001194179
ZDHHC22	0.001238314
NEUROG1	0.001238314
PENK	0.001238314
HOXA7	0.001238314
UBE2L6	0.001238314
HOXD3	0.001238314
DLL3	0.001238314
SEMA4F	0.001238314
GREM1	0.001238314
ITPKA	0.001238314
KHDRBS2	0.001238314
LRRTM1	0.001238314
RNF126	0.001238314
PCDHGA7	0.00128497
GMIP	0.00129732
PHOX2B	0.00129732
RAB6A	0.00129732
LHX3	0.00129732
RPL31	0.00129732
RPP30	0.00129732
TCF21	0.00129732
SNF8	0.00129732
ASL	0.00136034
COPS4	0.00136034
SOX11	0.00136034
ZNF611	0.00136034
WNT16	0.00136034
ZNF518A	0.00136034
ZNF667	0.00136034
AEBP2	0.00136034
TWIST1	0.001423648
KCNC2	0.001423648
ZNF140	0.001423648
RAB4A	0.001423648
CILP2	0.001423648
DUOX2	0.001423648
HOXB4	0.001423648
KCNC3	0.001423648
PCDHGA6	0.001479156
GRIN2C	0.001479156
SULT4A1	0.001479156
NRBP2	0.001479156
MTL5	0.001479156
ANKRD29	0.001479156
SPAG6	0.001479156
ACSS2	0.001479156
MYO3A	0.001479156
NOVA2	0.001479156
CHRD	0.001555166
DZIP1	0.001555166
BCAN	0.001555166
COMP	0.001555166
SNAP91	0.001555166
DSP	0.001632078
DMRTA2	0.001632078
M1AP	0.001632078
YEATS2	0.001632078
CNPY1	0.001632078
AHR	0.001705406
PCDHGB3	0.001705406
ILDR2	0.001705406
DDX60L	0.001705406
ENPEP	0.001705406
KCNC4	0.001705406
LYPD5	0.001779285
EMX1	0.001779285
MLXIPL	0.001779285
GREB1L	0.001779285
RHCG	0.001779285
ALPK3	0.001779285
CACNG8	0.001853681
SALL3	0.001853681
TRIM72	0.001853681
VSX2	0.001853681
F7	0.001853681
T	0.001853681
FAM47E	0.00193336
CLIC6	0.00193336
CD58	0.00193336
SLC26A5	0.00193336
KCNA6	0.00193336
DLL1	0.002013749
FAM184B	0.002013749
ZNF709	0.002013749
LHX1	0.002013749
GGT7	0.002013749
PCDHGA5	0.002089605
ELAVL2	0.00208974
KCNQ1DN	0.00208974
ISL1	0.00208974
VIM	0.00208974
CCDC88A	0.00208974
KCNIP2	0.002181751
HS3ST3A1	0.002181751
SFTA3	0.002181751
IRS2	0.002242894
LYNX1	0.002242894
MIER1	0.002242894
COL26A1	0.002242894
SLC7A14	0.002242894
BMP8A	0.002242894
RANBP17	0.002242894
FLJ41350	0.002242894
VAX1	0.002242894
TRPC4	0.002341742
IRF8	0.002341742
PCDHGB2	0.002390457
ASXL2	0.002430828
LOC283050	0.002430828
ALDH1A3	0.002430828
SIPA1	0.00253237
CDK17	0.00253237
LUZP1	0.002605472
SLC6A5	0.002605472
AZI1	0.002605472
CNIH3	0.002605472
TRHDE	0.002605472
ALDH1A2	0.002605472
PRRX1	0.002605472
INSC	0.002702842
CCNA1	0.002702842
RTBDN	0.002702842
PCDHGA4	0.002787277
XKR6	0.002787277
SLC8A2	0.002795004
DPYS	0.002795004
UPB1	0.002887866
MTMR7	0.002887866
TAL1	0.002887866
STARD9	0.002887866
APOLD1	0.002994567
GRM5	0.002994567
WNT3A	0.003089051
MAP1B	0.003089051
USP35	0.003089051
FCHO1	0.003089051
WNT7B	0.003163573
CNTNAP5	0.003163573
NKAIN3	0.003163573
RNU5E	0.003163573
RNU5D	0.003163573
GRIN2D	0.003163573
NEURL1B	0.003163573
PCDHGB1	0.003168389
RNF32	0.003244978
ITPRIP	0.003244978
DCDC2	0.003244978
MAST1	0.003244978
CCDC140	0.003244978
KIAA1409	0.003340546
SYN2	0.003340546
SYT6	0.003340546
FADS2	0.003340546
DNAH1	0.003451118
LHX8	0.003451118
FAM19A2	0.003548076
OBSL1	0.003548076
MDGA2	0.003548076
ZNF536	0.003548076
IL4I1	0.003638039
TRIM71	0.003638039
GRIK1	0.003638039
EBF4	0.003638039
ADCY1	0.003638039
SLC12A5	0.003758943
GDNF	0.003857684
CLDN14	0.003857684
NXPH1	0.003857684
TMEM181	0.003857684
BAIAP3	0.003972973
PAX3	0.003972973
PROM1	0.004097679
FAM184A	0.004190002
AMPD2	0.004190002
SLC6A1	0.004190002
ISLR2	0.004190002
WBSCR17	0.004190002
LEPR	0.004299592
IQCA1	0.004299592
4-Mar	0.004299592
FAM120B	0.004565857
PCDHGC3	0.004696907
STXBP6	0.004963367
DOK6	0.004963367
PPP1R16B	0.005245889
SCAND3	0.005373737
RAB37	0.005373737
SHANK1	0.005513318
UNC13A	0.005654271
PEX5L	0.005796581
MYH14	0.005917122
CPLX2	0.005917122
GFI1	0.005917122
TMTC1	0.006061588
CRTC1	0.006195362
FRMD5	0.006195362
RNU6-71P	0.006317789
PIK3R5	0.006317789
ZIC4	0.006317789
PTPRU	0.006465372
ME3	0.006614225
TBX5	0.00692891
WDR8	0.00708176
IQSEC3	0.007547576
CACNA1G	0.007547576
LOC645323	0.007547576
SCUBE1	0.007878946
NBEA	0.008024033
CSMD3	0.008024033
NOTCH1	0.00818516
PRKCB	0.008526802
CADPS	0.008675298
DPP10	0.008675298
ADCY2	0.008807963
SPTBN4	0.008807963
BDNF	0.008807963
ADCY5	0.008974084
LOC100506457	0.009326809
MKLN1	0.009478846
PDE1C	0.009478846
PCDHGA12	0.009838694
POU6F2	0.010378798
ATP9B	0.010378798
PAX7	0.010554761
PAX5	0.011129089
DNAJB6	0.011511818
MIR548F5	0.011673068
ITPKB	0.011673068
RYR2	0.011856242
SDCCAG8	0.012040323
LRRK1	0.015281792
ALK	0.015483398
MYO16	0.015685756
ESRRG	0.015888857
ADCY9	0.016798674
PCDHGA11	0.017728321
HOXC4	0.017939639
EBF1	0.019393022
ANKS1B	0.023553664
EBF3	0.027742844
DST	0.033443314
HIVEP3	0.042255662
CBFA2T3	0.052547321
ABR	0.068016453
PTPRN2	0.174401484
TNXB	0.182237963
