# Supplementary material for: Using buccal methylomic data to create explainable aging clocks as well as classifiers and regressors for lifestyle and demographic factors
Source: Front Genet. 2025 Oct 1;16:1637186. doi: 10.3389/fgene.2025.1637186 (PMC12521809; doi:10.3389/fgene.2025.1637186)
Supplement: Supplementary file 2 [file DataSheet6.csv]

Delta Age							Smoking							BMI							Alcohol
	Estimate	Std. Error	t value	Pr(>|t|)	FDR			Estimate	Std. Error	t value	Pr(>|t|)	FDR			Estimate	Std. Error	t value	Pr(>|t|)	FDR			Estimate	Std. Error	t value	Pr(>|t|)	FDR
(Intercept)	3.424504643	0.431127021	7.943145473	2.24E-15	1.79E-14		(Intercept)	-0.62780503	0.045810266	-13.70446145	2.85E-42	1.52E-41		(Intercept)	24.94332545	0.147266305	169.3756455	0	0		(Intercept)	0.590165384	0.022016564	26.80551723	1.13E-151	9.08E-151
age	-0.062572254	0.002880964	-21.7192105	1.09E-101	1.75E-100		age	0.018740757	0.000310353	60.38528731	0	0		age	-0.017689755	0.000997692	-17.7306747	4.97E-69	1.99E-68		age	-0.000368256	0.000149157	-2.468923867	0.013572668	0.031023241
Epi	-0.858857726	0.214449149	-4.004948159	6.26E-05	0.000333816		Epi	0.171306291	0.023101626	7.415334751	1.34E-13	4.28E-13		Epi	-0.913757843	0.074264818	-12.30404734	1.76E-34	5.63E-34		Epi	-0.033530206	0.011102717	-3.019999981	0.002535696	0.008114228
BMI	0.009767678	0.009372145	1.042203006	0.297348949	0.619093166		BMI	-0.001656314	0.001009618	-1.640534748	0.100933201	0.179436801		BMI	0.085526647	0.003245621	26.35139736	7.58E-147	4.04E-146		BMI	-0.000355928	0.000485226	-0.73353073	0.46325621	0.570161489
health	0.123741317	0.227292893	0.54441349	0.586172084	0.721442565		health	-0.036002213	0.024485224	-1.470364852	0.141502151	0.20582131		health	-0.20366803	0.078712672	-2.587487201	0.009685283	0.015496452		health	0.003935746	0.011767679	0.334453933	0.738045784	0.787248836
healthfeel	0.279809084	0.216973921	1.28959777	0.197227496	0.52593999		healthfeel	-0.059745611	0.023373608	-2.556114145	0.010603086	0.021206171		healthfeel	0.118373749	0.075139159	1.57539358	0.115205024	0.153606699		healthfeel	-0.000977197	0.011233433	-0.086990038	0.9306816	0.9306816
stress	-0.001521851	0.170824959	-0.008908833	0.992892095	0.992892095		stress	-0.004458347	0.018402192	-0.242272614	0.80857512	0.80857512		stress	-0.09734096	0.059157542	-1.645453095	0.099915551	0.14533171		stress	0.018149062	0.008844153	2.052097186	0.040192574	0.071453465
sleep	0.027444116	0.164634607	0.166697124	0.867612566	0.925453404		sleep	0.026888206	0.017735333	1.516081226	0.129538182	0.20582131		sleep	-0.050929802	0.057013792	-0.893289151	0.37172912	0.457512763		sleep	-0.009222175	0.008523659	-1.081950188	0.279307156	0.394531151
sick	0.143109969	0.152468986	0.938616913	0.3479557	0.619093166		sick	-0.01029162	0.016424787	-0.626590797	0.530945316	0.653471159		sick	-0.017184425	0.052800776	-0.325457807	0.744843092	0.744843092		sick	-0.020482757	0.007893806	-2.594788387	0.009482128	0.025285674
education	-0.111029569	0.159559699	-0.695849702	0.4865431	0.721442565		education	-0.065038882	0.017188637	-3.783830138	0.000155556	0.000414817		education	-0.191269006	0.055256326	-3.461486135	0.000539999	0.001079998		education	0.029768869	0.008260915	3.603580125	0.000315764	0.001684072
social	-0.089235169	0.160380891	-0.55639527	0.577956177	0.721442565		social	-0.006386204	0.0172771	-0.369634036	0.711664936	0.759109265		social	0.033015122	0.055540709	0.59443105	0.552240595	0.631132109		social	-0.00867989	0.008303431	-1.045337756	0.295898363	0.394531151
diet	0.164136364	0.174973585	0.938063672	0.348239906	0.619093166		diet	0.007880761	0.018849104	0.418097392	0.675887093	0.759109265		diet	-0.202282867	0.060594232	-3.338318852	0.000846705	0.001505253		diet	0.005485368	0.009058941	0.605519828	0.544850769	0.622686594
activity	-0.069090973	0.12521004	-0.551800586	0.581100343	0.721442565		activity	0.011628498	0.013488305	0.862117054	0.388648855	0.518198474		activity	-0.152732864	0.043360866	-3.522366531	0.000430089	0.000983061		activity	-0.015202356	0.006482524	-2.345129267	0.019044702	0.038089403
sex	-0.014679919	0.039736728	-0.369429493	0.711817361	0.813505555		sex	0.069250189	0.004280656	16.17747107	5.96E-58	4.77E-57		sex	1.077580289	0.013761029	78.30666615	0	0		sex	0.002717984	0.002057297	1.321143245	0.186491255	0.298386007
smoke	-0.147148196	0.090386766	-1.627983856	0.103567545	0.331416143		smoke	0.132098167	0.009736953	13.56668428	1.80E-41	7.22E-41		smoke	0.013589874	0.031301391	0.434161966	0.664182497	0.70846133		smoke	-0.014422487	0.004679611	-3.081983924	0.002063225	0.008114228
drink	-0.411517963	0.136992463	-3.003946	0.002673245	0.010692981		drink	-0.044491448	0.014757572	-3.014821737	0.002579339	0.005895632		drink	-0.483277029	0.047441179	-10.18686807	3.18E-24	8.49E-24		drink	0.342322687	0.007092537	48.26519445	0	0
