# Supplementary material for: Using buccal methylomic data to create explainable aging clocks as well as classifiers and regressors for lifestyle and demographic factors
Source: Front Genet. 2025 Oct 1;16:1637186. doi: 10.3389/fgene.2025.1637186 (PMC12521809; doi:10.3389/fgene.2025.1637186)
Supplement: Supplementary file 3 [file DataSheet3.csv]

Ethnicity Enrichment							Alcohol Enrichment							Smoking Enrichment							BMI Enrichment							Age Enrichment
	N	DE	P.DE	FDR	SigGenesInSet			N	DE	P.DE	FDR	SigGenesInSet			N	DE	P.DE	FDR	SigGenesInSet			N	DE	P.DE	FDR	SigGenesInSet			N	DE	P.DE	FDR	SigGenesInSet
KLF17_TARGET_GENES	1840	67	3.66E-05	0.017314601	FAM66B,DENND4A,CELF2,TSPAN9,ACAP3,SLC35F3,PRELID2,DPYSL3,WDR90,SPRED2,FANCA,JMJD1C,JAZF1,EPN2,RRP1B,ERC1,RFTN1,KAZN,MGRN1,KAT6B,GGT1,TPK1,ABR,BRF1,TNPO2,KCNK1,MYH9,NFIC,GALNT9,PAWR,PAX2,STMN3,DCXR,WWOX,PCSK4,MAML3,ADAP2,INTS12,MAN1C1,RPTOR,MICAL3,PITPNM2,HIVEP3,EEFSEC,LINC01128,CIAO3,LMF1,MARCHF7,REEP1,C1QBP,TUBB2A,CDK11A,CACNB4,CCDC86,ARHGAP10,FBXO31,GSTCD,RAMAC,TMTC1,TSPAN10,TRAF7,UQCC2,CDC42BP…		RYBP_TARGET_GENES	1733	57	1.13E-05	0.023149455	RPL36A-HNRNPH2,STAG2,PRAF2,DACH2,AMER1,PTCHD1,DUSP9,INTS6L,FGF13,FHL1,CNKSR2,KIF4A,CNTNAP2,GJB1,GPM6B,MAGEH1,SNX12,NHSL2,IGBP1,IRAK1,ARHGAP4,SLC25A53,MAOA,FOXO4,PDZD11,PHKA1,PLP1,PLXNB3,ARMCX6,HAUS7,TXLNG,MBNL3,HDAC8,CTPS2,RTL9,RBBP7,RPL10,RPL36A,BCYRN1,SH3BGRL,WNK3,SLC16A2,SOX3,BTK,TIMP1,APOO,HMGN5,LONRF3,GPRASP3,CD99L2,PHF6,OFD1,AOPEP,KLHL13,EOLA1,SYTL4,MED12		REACTOME_GLUCURONIDATION	25	9	4.73E-09	9.73E-06	UGT1A10,UGT1A8,UGT1A7,UGT1A6,UGT1A5,UGT1A9,UGT1A4,UGT1A1,UGT1A3		TCF7_TARGET_GENES	1738	68	1.96E-07	0.000403333	SH2B3,B3GNT3,SEPTIN9,FOXN3,CISH,CLCN4,CSF3,ZNF827,NAGS,ECE1,EPHA2,TMCC1,KDM6B,MPRIP,CLEC16A,SLC7A8,MACF1,CADM2,MAMDC2,LAMP3,DISC1,BAZ2B,NOP14-AS1,DHRS4L2,HSD17B2,MAST4,SNHG17,SMAD3,STS,MAOB,MSH5,ZFHX3,PPP1R12B,NEDD9,NIN,PDE4D,ACSL5,POR,SEMA4C,KIF26B,PPP2R5C,MBNL3,AJAP1,PYY,ZMIZ1,RARA,ACE2,RGS3,BCL6,ROBO1,EPS8L2,SURF4,TBL1X,NR2F2,TPM4,UBTF,LDLRAD4,MAPKAPK3,WDR25,STN1,ESPN,BCAR3,CMSS1,PDXK,SOCS2,SL…		MIER1_TARGET_GENES	345	40	1.77E-17	3.63E-14	CACNG2,SCGN,CPLX2,CHGB,CNTNAP5,CRMP1,ZNF280B,GSX1,SRRM3,SYT14,GPR6,PRLHR,MIR7-3HG,NXPH1,HTR1A,KCNC4,LHFPL4,TMEM179,ANXA2R,BSX,CTXN2,MIR7-3,NMBR,NPPB,RXFP3,PDE4C,KCNK12,GPR158,MARCHF4,TMEM181,ADGRB3,CELF6,BDNF,SLC8A2,VGF,VIM,CALB1,PRSS27,CADPS,STXBP5L
SOX15_TARGET_GENES	4	3	4.21E-05	0.017314601	CELF2,MTF2,NOTCH1		REACTOME_RECEPTOR_TYPE_TYROSINE_PROTEIN_PHOSPHATASES	20	4	0.000419866	0.431412427	IL1RAPL1,SLITRK4,IL1RAPL2,SLITRK2		NFKBIA_TARGET_GENES	1114	55	9.93E-07	0.000680221	GMDS-DT,SPEG,SEPTIN9,NISCH,CHKA,CHRNA2,EVI5L,NKAIN4,CSNK1G2,RBFOX3,JAKMIP1,CAMSAP1,EXTL1,EYA2,DLEU7,LINC01565,ALPL,PLEKHG3,GHRHR,PRLHR,PNPLA7,LIPE,MN1,MT1G,GALNT9,MED15,ADA2,TOLLIP,PRR5,PRKCB,BCR,SECTM1,PARVG,NXN,TAF4,TBCD,TKT,TYK2,VPS51,VDR,WDR25,LRRK1,PLPPR3,PAQR6,CTC1,SYN3,MAD1L1,OBSCN,ZNF469,PARP10,AOPEP,HYAL2,TRIM15,PICK1,MATR3		REACTOME_NUCLEAR_RECEPTOR_TRANSCRIPTION_PATHWAY	53	9	1.17E-06	0.001202152	NR0B1,NR2F6,ESR1,NR3C1,AR,RARA,RORA,THRB,NCOR2		REACTOME_NEURONAL_SYSTEM	409	28	2.02E-07	0.000207229	GJC1,CACNG2,ADCY1,ADCY2,ADCY5,ADCY9,PPM1E,SLITRK3,NBEA,GRIA2,GRIK1,GRIN2C,GRIN2D,GRM5,LRRTM1,HCN1,KCNA3,KCNA6,KCNC2,KCNC3,KCNC4,KCNS2,SHANK1,PRKCB,CACNG8,SLC6A1,SYN2,ACTN2
ZBTB44_TARGET_GENES	724	34	3.43E-05	0.017314601	SEMA3C,CELF2,BLCAP,NCOA7,MTF2,KDM2A,RRP1B,RFTN1,MGRN1,NEDD4L,ABHD12,FBXL9P,BRF1,TMEM52,VLDLR-AS1,NDUFS6,STMN3,PLAC8,DPP8,WDR70,INTS12,MAN1C1,RPTOR,NTN4,CDK11A,CACNA1D,CACNB2,FBXO31,GSTCD,CCDC33,APOLD1,CDC42BPA,ITPRIP,G6PC3		REACTOME_PROTEIN_PROTEIN_INTERACTIONS_AT_SYNAPSES	87	7	0.001068842	0.639718348	IL1RAPL1,SLITRK4,DLG3,IL1RAPL2,GRIA3,NLGN3,SLITRK2		ZNF92_TARGET_GENES	1283	61	8.67E-07	0.000680221	CDH4,SPEG,SEPTIN9,FILIP1L,BTBD9,FHAD1,NKAIN4,SIRPA,ADPRH,WIPF2,CFAP57,EYA2,MAST3,SIPA1L3,FCHO1,NEDD4L,ALPL,KANK2,PHF19,DKK3,CDRT4,TFCP2L1,INCENP,ITGA1,EEIG1,LSP1,MDFI,PBX1,MRTO4,PHF7,FAM193B,FBXL19,CTSA,PGPEP1,PRR5,MAP2K3,SLC7A10,SPHK2,ZMIZ1,PTK2,STARD9,LGR6,SCN8A,SEMA4A,SLC8A2,SRC,TKT,TUFM,TYK2,ELOVL6,CLMN,SPSB1,COASY,RPS6KL1,MAD1L1,ABHD14B,AOPEP,ATG4D,AKR1C3,CD81,PUM3		REACTOME_SUMOYLATION_OF_INTRACELLULAR_RECEPTORS	30	7	1.96E-06	0.001339535	ESR1,NR3C1,AR,RARA,RORA,THRB,HDAC4		ZNF197_TARGET_GENES	588	34	5.51E-07	0.000302011	SCGN,CHGB,ADCY9,OTUD7A,AMER3,SRRM3,PPM1E,UNC13A,GPR6,MIR7-3HG,KCNIP2,HTR1A,KCNC3,LHFPL4,MIR7-3,NPPB,PDE4C,SMPD3,YEATS2,CCDC88A,KCNK12,GPR158,TMEM181,ADGRB3,MIER1,SPTBN4,PTPRN2,CELF6,TAL1,ZNF140,DHX40,LHX3,PRSS27,CBFA2T3
ZFP69B_TARGET_GENES	1971	73	8.86E-06	0.017314601	DENND4A,MAEA,HMG20B,TSPAN9,ACAP3,PAQR4,C2orf50,NCOA7,XXYLT1,CLYBL,WDR90,SPRED2,EPHX1,ESR2,MTF2,DIP2C,TTLL12,SEPTIN8,RFTN1,EXOC7,KCTD2,KAT6B,MKRN1,SGMS1,ABHD12,INTS1,DISC1,TNPO2,C6orf58,JAK2,KCNK1,MFAP4,PAWR,PAX2,STMN3,RPL26L1,DCXR,HES2,PCSK4,WDR70,FANCI,TBC1D19,ADAP2,INTS12,RPTOR,NCKAP5L,RAD51B,HIVEP3,RGS10,LMF1,FAM86FP,SLC7A1,STK10,TSPO,ZNF28,CACNB4,RNASEH2B,GSTCD,SYNDIG1,CCDC33,APOLD1,TRIM7,UQC…		TAF9B_TARGET_GENES	511	20	0.001245194	0.639718348	FTX,ARMCX5-GPRASP2,STAG2,CHM,MORF4L2-AS1,IGSF1,MBTPS2,ATRX,BEX4,THOC2,RPL10,RPL39,SAT1,ARMCX5,SLC1A5,OGT,IKBKG,ARHGEF6,MORF4L2,AMMECR1		ZNF654_TARGET_GENES	1696	73	2.77E-06	0.001423498	LIN28B-AS1,LIPE-AS1,SPEG,COPS5,KPTN,TREX2,FHAD1,TMEM178A,RTN4RL1,DCTN1,CRYBG1,LIMCH1,FRMD4B,NEDD4L,AP4E1,PRAME,AIPL1,ALPL,GABBR1,SEC31B,GHRHR,PGAP2,MRGPRG-AS1,CTNNA3,KCNIP2,HOXC5,DNAAF3,ITGA1,C12orf42,ANXA2R,MIPEP,MPP2,EIF2AK4,HDGFL3,PBX1,GMIP,PHF7,PCOTH,MOV10L1,FBXL19,CFAP46,PCDHGA2,PCDHGA1,PCDHAC1,PCDHA10,PCDHA8,PCDHA4,PCDHA1,OLFML3,AHRR,PTK7,PXN,LGR6,PRDM16,CCNI2,STK33,TAF4,TBX1,TSPAN4,WDR25,C…		PRDM6_TARGET_GENES	1708	63	4.10E-06	0.002108644	RAP2C-AS1,ADARB1,CELF2,FOXN3,COL4A6,MPP7,CCNYL1,ZNF827,KDM4B,JADE2,SLC7A8,CADM1,EML2,ABL1,SLC13A4,PDE7B,DISC1,STK39,GPM6B,FIRRE,NR3C1,DSE,BAZ2B,HADHB,MAST4,ABLIM1,SMAD3,MAZ,MBNL1,MEOX1,NPM1,ARHGEF3,NIN,PDE4B,PDE4D,PLS3,PRPSAP2,STAMBPL1,RAD51B,HIVEP3,GNB4,RPS6KA3,THRB-AS1,CDKL5,TBL1X,NR2F2,TPM4,TRPS1,XIST,BHLHE41,WDR25,MAD1L1,BCAR3,MICALL1,PLPP3,NAV2,MAP7,MIDEAS,AKAP6,STX8,CREB5,NCOR2,HERPUD1		ZSCAN4_TARGET_GENES	1307	58	5.88E-07	0.000302011	DNAJB6,GJC1,SEMA4F,DLL3,POU6F2,COMP,FAM43A,CRMP1,MDGA2,EBF1,ELAVL2,LIMCH1,FCHO1,OBSL1,SYT14,TMEM121B,XKR6,GRIA2,GRIK1,ABR,GRIN2D,TRHDE,KCNIP2,HOXD3,HOXD8,PAQR9,SP5,LEPR,MARCKS,BORCS8-MEF2B,ASL,ZYG11A,PAX3,DCDC2,PRKCB,SLC7A10,EBF4,ISLR2,ZNF529,SPTBN4,CELF6,ABHD4,SRSF7,SLC8A2,DST,SPN,SYN2,TAL1,APOLD1,TCF7L1,RTBDN,ZNF382,ITPRIP,OTULIN,STXBP5L,TESMIN,ZNF536,HS3ST3A1
ZNF92_TARGET_GENES	1283	51	3.84E-05	0.017314601	HMG20B,SLC38A10,CNN1,MFSD4A,CMTM8,DAB2IP,DDB1,CYB5R3,TNIK,CAND2,FLNB,PACS2,EXOC7,NEDD4L,GPR161,LDLRAP1,DKK3,CPNE7,GNAI2,HEXD,ABR,SCHIP1,TNPO2,HLA-DPB1,CCDC85C,TMEM240,IFI27,INCENP,C1QTNF8,LIMS1,NFIC,NTRK1,ADAP2,MAN1C1,DHX37,RAB27A,ACTA2,EEFSEC,LINC00051,ATXN1,STK10,DAP3,SLC25A20,RNASEH2B,KIAA1671,CADPS,RIPK1,TNFRSF18,ZNF628,NCOR2,CDC5L		REACTOME_GLYCOGEN_BREAKDOWN_GLYCOGENOLYSIS	15	1	0.241382679	1	PHKA1		REACTOME_NEURONAL_SYSTEM	409	27	4.44E-06	0.001824282	ADCY2,CHRNA2,KCNG3,DLG4,ABAT,DLGAP4,RIMS1,GABBR1,GABRG3,KCNH5,GRIK3,LRRTM3,KCNA7,KCND2,KCNJ15,KCNMA1,KCNS2,PRKCB,SLC17A7,CACNG8,HCN2,SRC,CACNA1B,SYN3,DLGAP1,KCNB2,PICK1		IGLV5_37_TARGET_GENES	565	28	1.79E-05	0.007340243	CD24,COL16A1,CTBP2,ZNF827,SSBP4,DUSP5,GSE1,CLEC16A,GPSM1,ARHGEF16,TRIB2,PLEC,SH3TC1,BCOR,ZNF395,ZMIZ1,BAHCC1,RAP1GAP,RARA,HIVEP3,THRB-AS1,SPTB,TBL1X,THRB,TP73,ZBTB17,AHNAK,EPPK1		REACTOME_ADENYLATE_CYCLASE_ACTIVATING_PATHWAY	10	4	4.71E-05	0.017475898	ADCY1,ADCY2,ADCY5,ADCY9
REACTOME_STIMULI_SENSING_CHANNELS	106	10	0.000121219	0.041517447	TRPV3,TPCN2,NEDD4L,ANO7,TRPV6,SCNN1B,WNK4,TRPC1,TRPV1,RIPK1		REACTOME_TRANSLATION	292	5	0.618206495	1	GSPT2,RPL10,RPL39,RPL36A,SSR4		ZSCAN5C_TARGET_GENES	135	13	3.21E-05	0.010983908	MECOM,ATXN7L1,SIPA1L3,FRMD4B,ICAM4,SOGA3,PDE4D,SEMA6A,BACH2,NXN,TBCD,ITPRIP,ALDH1A2		REACTOME_HDMS_DEMETHYLATE_HISTONES	46	7	3.87E-05	0.013270809	KDM4B,KDM6B,KDM6A,UTY,KDM5C,KDM5D,KDM2B		ASXL2_TARGET_GENES	44	7	5.10E-05	0.017475898	SRRM3,MIR7-3HG,MIR7-3,ADGRB3,CELF6,SLC8A2,VGF
FOXN3_TARGET_GENES	1366	51	0.000182155	0.053475429	RAMP2-AS1,MICA,ACTR3,RAMP2,STK25,B3GNT2,PKD1L2,RBFOX3,CFAP52,SLC35F3,CFAP58,WDR90,SPRED2,EPAS1,JMJD1C,MTF2,EXOC7,KCTD2,WDR27,GAD1,ABHD12,GGT1,SND1,GLI2,HEXD,ID1,MYH9,GFOD1,DPP8,DHRS4-AS1,PRKCA,GPRC5C,INTS12,RPTOR,PYGB,SCN4A,SORD,SRMS,CACNB4,DRC3,FAM120B,IL1F10,COX4I2,KIAA1671,CBFA2T3,CACNA1G,LMLN,EFCAB11,UBXN11,ITGB1BP1,HELZ		REACTOME_PYRIMIDINE_CATABOLISM	12	0	1	1			ZNF563_TARGET_GENES	567	31	3.81E-05	0.011173972	CNN3,DNAH14,CTCFL,WIPF2,GPC5,SH2B1,ST8SIA6,ADGRD2,ARF3,KCNJ15,MPP2,PAX6,GULP1,MED15,PER1,AVPR1A,PCDHAC1,PTPRN2,PXN,BCR,SIM1,SLC8A2,TUFM,WDR77,SEMA6D,MAD1L1,CASP8,BCAR3,IRS2,ALDH1A2,RIMS3		MEF2C_TARGET_GENES	1580	55	8.46E-05	0.024826718	FLOT1,SPEG,CARM1,TACC2,FOXN3,COL16A1,MTERF4,MPP7,CYBB,SSBP4,ESR1,KDM4B,ZC3H3,SULF1,CLEC16A,MACF1,LAMP3,NR3C1,DSE,SNHG17,SMAD3,RHEX,ZFHX3,NIN,PDE4B,PDE4D,WWOX,PIGA,POR,GATAD2A,NCBP3,AGPAT3,ZMIZ1,ACTA2,RGS3,CEP85,SPG7,SREBF1,STK10,SURF4,TBL1X,UBTF,LDLRAD4,CORO7,OGFOD3,WNT10A,MAD1L1,CMSS1,SLC45A3,NOP14,SLC16A5,MIDEAS,ARHGEF6,CREB5,ABCG1		REACTOME_PKA_MEDIATED_PHOSPHORYLATION_OF_CREB	20	5	6.51E-05	0.019119057	ADCY1,ADCY2,ADCY5,ADCY9,NBEA
REACTOME_ION_CHANNEL_TRANSPORT	183	13	0.000226952	0.05828206	TRPV3,TPCN2,ATP10B,ATP11B,NEDD4L,ATP2B2,ANO7,TRPV6,SCNN1B,WNK4,TRPC1,TRPV1,RIPK1		REACTOME_INHIBITION_OF_THE_PROTEOLYTIC_ACTIVITY_OF_APC_C_REQUIRED_FOR_THE_ONSET_OF_ANAPHASE_BY_MITOTIC_SPINDLE_CHECKPOINT_COMPONENTS	20	0	1	1			REACTOME_METALLOTHIONEINS_BIND_METALS	11	4	0.000106984	0.02748151	MT1A,MT1G,MT1H,MT1M		NAB2_TARGET_GENES	1400	49	0.00018464	0.041053972	MIR5684,TSPAN5,FLOT1,STUB1,CARM1,SFXN2,MIB2,DUSP5,ECE1,NR2F6,ERN1,TMCC1,MGRN1,MACF1,NR3C1,DSE,SMAD3,ODC1,PDGFA,MAP3K20,PKNOX1,PLEC,SH3TC1,GATAD2A,TENT5C,PPP2R5C,ZNF395,PRPSAP2,PTGS1,STAMBPL1,PHRF1,PTBP2,EPS8L2,SKI,TPM4,CLIP2,AHNAK,OGFOD3,GTDC1,CMIP,KDM5C,RASSF5,MAD1L1,BCAR3,CASP9,MICALL1,PDXK,SYNGAP1,CREB5		ZNF560_TARGET_GENES	47	7	7.90E-05	0.020299103	CACNG2,GPR6,HMGA1,MKLN1,PDE4C,KAT8,TIGD7
CBX7_TARGET_GENES	870	36	0.00025525	0.05828206	STIMATE-MUSTN1,ACTR3,DENND4A,MICU1,CELF2,PHETA1,ABHD12B,MTF2,SHANK2,IGSF9B,ERC1,SGMS1,ABHD12,GNAI2,GSK3B,BRF1,TNPO2,STIMATE,RPL26L1,BANP,TBC1D19,RSRP1,INTS12,PTPRK,RAB27A,RAD51B,HIVEP3,RFX2,SLC25A20,GSTCD,TMTC1,COL25A1,RUNX3,PLXNA4,DGKI,PHF14		REACTOME_PYRUVATE_METABOLISM_AND_CITRIC_ACID_TCA_CYCLE	55	3	0.079007638	1	IDH3G,PDHA1,PDK3		REACTOME_BIOLOGICAL_OXIDATIONS	221	16	0.000135447	0.03092709	NCOA2,CYP1A1,CYP1B1,AHR,ALDH3A1,UGT1A10,UGT1A8,UGT1A7,UGT1A6,UGT1A5,UGT1A9,UGT1A4,UGT1A1,UGT1A3,AHRR,ABHD14B		NFKBIA_TARGET_GENES	1114	41	0.000226954	0.041053972	GMDS-DT,FARP1,SPEG,CARM1,SEPTIN9,FOXN3,ZNF827,NAGS,FLNA,IQCE,MGRN1,CADM2,GPSM1,SSU72,DSE,KCNIP3,EML6,PLEC,SH3TC1,POR,PPP2R5C,BTBD2,AGPAT3,PYY,SIGIRR,RGS3,SH3BP2,NDRG4,SPTBN2,LDLRAD4,WDR25,OGFOD3,ITM2C,ACOX2,EPPK1,MAD1L1,TTTY14,MICALL1,PLPP3,NCOR2,FAM53B		REACTOME_CA_DEPENDENT_EVENTS	37	6	0.000158747	0.034070444	ADCY1,ADCY2,ADCY5,ADCY9,NBEA,PDE1C
REACTOME_TRP_CHANNELS	28	5	0.000332595	0.062134818	TRPV3,TRPV6,TRPC1,TRPV1,RIPK1		REACTOME_APOPTOTIC_CLEAVAGE_OF_CELLULAR_PROTEINS	38	2	0.152374818	1	BCAP31,STK26		REACTOME_POTASSIUM_CHANNELS	103	10	0.000240884	0.048367666	KCNG3,GABBR1,KCNH5,KCNA7,KCND2,KCNJ15,KCNMA1,KCNS2,HCN2,KCNB2		ZFP91_TARGET_GENES	1345	47	0.000259709	0.041053972	TEN1-CDK3,IRAG1,ADARB1,SEPTIN9,LSM12,COL16A1,SSBP4,OAF,KDM6B,FLNA,GSE1,MGRN1,MACF1,ADAMTSL5,MLLT6,FOXO4,MPP2,MSH5,MYLK,GATAD2A,SEMA4C,BTBD2,REXO1,PHRF1,PTPRS,RARA,HIVEP3,GNB4,ROBO1,TMEM232,SREBF1,SURF4,NR2F2,TRPS1,XIST,MAPKAPK3,COLGALT1,GTDC1,ITM2C,RASSF5,TMEM164,CASP9,JPH4,PDXK,SOCS2,MIDEAS,NCOR2		BAHD1_TARGET_GENES	24	5	0.000165793	0.034070444	MIR7-3HG,MIR7-3,PENK,ZNF75A,SNAP91
ZNF423_TARGET_GENES	981	39	0.000317431	0.062134818	FAM66B,RAMP2-AS1,HMG20B,STK25,TSPAN9,RNPS1,OSBPL9,ACAP3,ZNF787,CFAP52,CMTM8,CYP2E1,SPRED2,MTF2,ERC1,KAZN,KAT6B,ANK1,BRF1,JAK2,LIMS1,MAP3K5,PCNT,CDK18,PITPNM2,NTN4,ATXN1,CCNI2,MARCHF7,STK10,RNASEH2B,ARHGAP10,FBXO31,CCDC33,TRIM7,COL25A1,LBX2,ACTN1,ASAP2		REACTOME_ACTIVATION_OF_THE_PRE_REPLICATIVE_COMPLEX	33	1	0.455558775	1	POLA1		REACTOME_REPRESSION_OF_WNT_TARGET_GENES	14	4	0.000305851	0.048367666	CTBP2,LEF1,TCF7L2,TCF7L1		ZNF513_TARGET_GENES	719	30	0.000205311	0.041053972	EMC8,CELF2,RAI1,SFXN2,MTERF4,CTBP2,ECE1,CYFIP1,FLT1,TENM4,BAZ2B,NPM1,BCOR,RARA,TMEM232,NR2F2,TPM4,UBTF,XPNPEP2,WDR25,FAM167A,MAD1L1,BCO2,TMEM164,MICALL1,PDXK,PLPP3,NAV2,SH3BP5,NCOR2		REACTOME_ADENYLATE_CYCLASE_INHIBITORY_PATHWAY	14	4	0.00020889	0.037711595	ADCY1,ADCY2,ADCY5,ADCY9
ZNF561_TARGET_GENES	798	33	0.000462759	0.07924754	FAM66B,ACTR3,FARP1,TSPAN9,ZNF787,CFAP52,MBOAT1,CYP2E1,FANCA,MTF2,RRP1B,TTLL12,RFTN1,TPK1,HEXD,KCNK1,LIMS1,NOTCH1,BANP,WDR70,MAML3,ADAP2,INTS12,SFSWAP,CDK11A,CACNB2,FBXO31,GSTCD,FOXRED2,RUNX3,ASAP2,CACNA1G,SEC22B		REACTOME_PROCESSING_OF_INTRONLESS_PRE_MRNAS	19	1	0.29528072	1	CSTF2		REACTOME_RESPONSE_TO_METAL_IONS	14	4	0.000305851	0.048367666	MT1A,MT1G,MT1H,MT1M		ZNF92_TARGET_GENES	1283	46	0.000170893	0.041053972	SPEG,B3GNT3,RAI1,SEPTIN9,PKP3,FILIP1L,COL16A1,PLEKHA7,ARX,ECE1,NR2F6,MPRIP,IQCE,MAMDC2,PDE7B,ARHGEF16,SLC25A42,MACROD1,ADAMTSL5,SMAD3,MYLK,FURIN,PDE4B,GATAD2A,MAP2K3,ZMIZ1,REXO1,PTPRS,ACTA2,RGS3,SEMA4A,SH3BP2,BCL11B,SPTBN2,STK10,TAGLN,TEAD1,TPM4,COLGALT1,CLMN,MAD1L1,PLPP3,NAV2,MIDEAS,CREB5,NCOR2		REACTOME_NEUROTRANSMITTER_RECEPTORS_AND_POSTSYNAPTIC_SIGNAL_TRANSMISSION	204	14	0.000220214	0.037711595	CACNG2,ADCY1,ADCY2,ADCY5,ADCY9,PPM1E,NBEA,GRIA2,GRIK1,GRIN2C,GRIN2D,PRKCB,CACNG8,ACTN2
REACTOME_NERVOUS_SYSTEM_DEVELOPMENT	579	26	0.000555637	0.087833433	ACTR3,RNPS1,DPYSL3,USP33,EPHA6,ANK1,GRIN2B,GSK3B,MYH9,RPL26L1,PIK3CD,PRKCA,DSCAML1,NTN4,RPL8,RPS16,SCN4A,TRPC1,TUBB2A,VAV2,CACNA1D,CACNB2,CACNB4,CACNA1H,CACNA1G,PLXNA4		REACTOME_GAP_JUNCTION_DEGRADATION	12	0	1	1			ZSCAN4_TARGET_GENES	1307	53	0.000305975	0.048367666	SEPTIN9,CHRNA2,EVI5L,TMEM178A,RBFOX3,SSBP4,MECOM,ALDH3A1,FGR,SCAP,LIMCH1,DDN,FCHO1,FRMD4B,GABBR1,NR3C1,KCNIP2,HOXC5,ITPK1,SP5,LAMA3,LIPE,MARCKS,MDFI,MEIS2,MMP16,ZYG11A,PAX6,PBX1,LEF1,ANGPT4,THUMPD1,PRKCB,SLC7A10,SEMA6A,BAHCC1,BLK,LEF1-AS1,HIF3A,RRN3P2,SLC8A2,TAF4,VPS51,WDR25,SEMA6D,SPSB1,APOLD1,UNC93B1,SYN3,TCF7L1,ABHD14B,ITPRIP,MADD		ZSCAN4_TARGET_GENES	1307	46	0.000258294	0.041053972	ADGRG2,CARM1,SEPTIN9,FOXN3,LSM12,ZNF827,SSBP4,ECE1,NR2F6,BLTP3B,MGRN1,JADE2,TENM4,DISC1,ARHGEF16,ANK3,NR3C1,HADHB,LHFPL1,SHROOM2,IL11RA,ITGAM,ARHGAP6,MSH5,ZFHX3,PDE4B,CASZ1,ZNF395,RNF150,BAHCC1,CPNE5,SIGIRR,SH3BP2,CEP85,BCL11B,CDKL5,SYN2,LDLRAD4,WDR25,WNT10A,CMIP,SYNGAP1,SLC16A5,SOX13,NCOR2,ARHGEF17		REACTOME_DAG_AND_IP3_SIGNALING	41	6	0.000284634	0.04499399	ADCY1,ADCY2,ADCY5,ADCY9,NBEA,PDE1C
ZBTB10_TARGET_GENES	1929	64	0.000710054	0.100591248	ACTR3,DENND4A,HMG20B,B3GNT2,BLCAP,RNPS1,CSMD2,ACAP3,UBE2J2,ZNF787,CYP2E1,DNMT3A,SPRED2,ESR2,TTLL12,ATP11B,EXOC7,NEDD4L,WASHC2C,COG4,SGMS1,SND1,CPNE7,DISC1,PGM2L1,ABR,BRF1,TNPO2,KCNK1,MAP3K5,ATP2B2,PAWR,STMN3,SYT17,PIK3CD,FANCI,DHRS4-AS1,MAML3,MYO5C,RSRP1,AHRR,NCKAP5L,ARHGAP22,RAB27A,HIVEP3,LDAH,SFSWAP,SLC7A1,STK10,VIM,CACNB4,CCDC86,MCPH1,ARHGAP10,FBXO31,CCDC33,APOLD1,TMTC1,CDC42BPA,KIAA1671,RUNX3…		REACTOME_BASE_EXCISION_REPAIR	83	0	1	1			REACTOME_PHASE_II_CONJUGATION_OF_COMPOUNDS	109	10	0.0003815	0.055998801	UGT1A10,UGT1A8,UGT1A7,UGT1A6,UGT1A5,UGT1A9,UGT1A4,UGT1A1,UGT1A3,ABHD14B		SOX10_TARGET_GENES	260	15	0.000329713	0.048397192	SEPTIN9,ADD1,PLEKHA7,ANK3,MBNL1,NEDD9,OPHN1,PDE4B,SPTBN1,TPM4,TRPS1,FAM167A-AS1,MAD1L1,DGKI,HDAC4		REACTOME_TRANSMISSION_ACROSS_CHEMICAL_SYNAPSES	268	16	0.000392012	0.05370558	CACNG2,ADCY1,ADCY2,ADCY5,ADCY9,PPM1E,NBEA,GRIA2,GRIK1,GRIN2C,GRIN2D,PRKCB,CACNG8,SLC6A1,SYN2,ACTN2
ZSCAN4_TARGET_GENES	1307	47	0.000734243	0.100591248	RNPS1,CSMD2,CDYL2,C2orf50,RBFOX3,MDGA2,DPYSL3,FGR,SHANK2,IGSF9B,ERC1,EXOC7,MGRN1,GGT1,DISC1,ABR,GRIN2B,HADHA,NRG1,KCNK1,LIMS1,NFIC,CCN3,STMN3,VIT,PIK3C2B,PLCB2,CPVL,MAML3,ADAP2,KIAA1217,PSG5,INTS12,SMYD3,LMF1,TUBB2A,TRPV1,CACNA1D,GSTCD,APOLD1,TRIM7,KIAA1671,ITPRIP,DNAJC5B,SFXN5,SEC22B,NCOR2		REACTOME_BILE_ACID_AND_BILE_SALT_METABOLISM	43	0	1	1			IGLV5_37_TARGET_GENES	565	28	0.000445322	0.061009073	CTBP2,SSBP4,LIMCH1,FRMD4B,FLNC,AP4E1,TAFA5,ZNF775,DLX6-AS1,GRK5,HOXC6,LSP1,MN1,NEFM,ROR2,PAX6,PBX1,MOV10L1,ZMIZ1,SEMA6A,BAHCC1,HIVEP3,BCR,TYK2,LAT2,ALDH1A2,SLIT2,NUAK1		REACTOME_RORA_ACTIVATES_GENE_EXPRESSION	18	4	0.000422717	0.05619901	CARM1,RORA,SREBF1,TBL1X		REACTOME_VOLTAGE_GATED_POTASSIUM_CHANNELS	43	6	0.000371596	0.05370558	KCNA3,KCNA6,KCNC2,KCNC3,KCNC4,KCNS2
ZSCAN5C_TARGET_GENES	135	10	0.000850155	0.109191808	FARP1,KAZN,GSK3B,C6orf58,KCNK1,INTS12,PITPNM2,GSTCD,CDK2AP1,ITPRIP		REACTOME_SYNTHESIS_OF_BILE_ACIDS_AND_BILE_SALTS_VIA_7ALPHA_HYDROXYCHOLESTEROL	24	0	1	1			REACTOME_VOLTAGE_GATED_POTASSIUM_CHANNELS	43	6	0.000629194	0.076058435	KCNG3,KCNH5,KCNA7,KCND2,KCNS2,KCNB2		ZNF596_TARGET_GENES	581	25	0.000437559	0.05619901	CELF2,DOCK11,CTBP2,ZNF827,DUSP5,BLTP3B,JADE2,MACF1,GRIA3,NR3C1,BAZ2B,SMAD3,ZFHX3,MYLK,NDP,PDE4B,ZMIZ1,HIVEP3,BCL6,SURF4,NR2F2,TPM4,TRPS1,ITM2C,CREB5		REACTOME_PKA_ACTIVATION_IN_GLUCAGON_SIGNALLING	17	4	0.000470815	0.058311576	ADCY1,ADCY2,ADCY5,ADCY9
PAX3_TARGET_GENES	1439	50	0.001055677	0.127612758	FARP1,DENND4A,ADARB2,SEMA3C,CELF2,TSPAN9,ADK,MDGA2,GSDME,CLYBL,SPRED2,JMJD1C,JAZF1,MTF2,KDM2A,IGSF9B,USP33,TNIK,ERC1,ATP10B,FLNB,KAZN,CAMTA1,NEDD4L,SYNE1,GPR161,WASHC2C,SS18L1,PGM2L1,CTNNA3,KCNMA1,MC2R,OPCML,BANP,TBC1D19,KIAA1217,DSCAML1,RAD51B,XYLT1,PWRN1,ARHGAP10,GSTCD,NRIP1,SGIP1,CACNA1G,CH25H,DGKI,MAGI1,FEZ2,PHF14		REACTOME_RECYCLING_OF_BILE_ACIDS_AND_SALTS	16	0	1	1			PRDM6_TARGET_GENES	1708	64	0.000618716	0.076058435	LIN28B-AS1,GNG12-AS1,NCOA2,COPS5,SUPT16H,AKAP13,OSBPL9,MECOM,HOXA11-AS,ATXN7L1,GPC5,FOXG1,LIMCH1,GATA6,SLC17A5,ZNF775,DLX6-AS1,NR3C1,HOXB8,HOXC4,HOXC6,ITGA1,ITPKB,PNPLA7,LINC01551,LAMA3,SHC4,MEIS2,MN1,MXRA7,PBX1,COPS4,LEF1,PDE4D,GULP1,FAM193B,UACA,RMDN3,FGGY,LGR4,PTK2,MTA3,SEMA6A,MIER1,HIVEP3,BACH2,SCN8A,LEF1-AS1,NXN,TCF7L2,VPS51,WDR25,SEMA6D,APOLD1,MAD1L1,CASP8,BCAR3,AOPEP,ITPRIP,MADD,ALDH1A2,MA…		GREB1_TARGET_GENES	830	32	0.000507819	0.061148283	MIR5684,ADARB1,TACC2,SEPTIN9,FOXN3,PKP3,KDM4B,MGRN1,ACAP2,SLC25A42,MACROD1,NOP14-AS1,ADAMTSL5,EML6,SMAD3,PLEC,GATAD2A,ZNF395,PARD3,RAD51B,RARA,RGS3,EPS8L2,SPG7,SREBF1,TBL1X,VBP1,LDLRAD4,BCAR3,UMODL1,MIDEAS,DOCK4		REACTOME_TRANSCRIPTIONAL_REGULATION_BY_MECP2	63	7	0.000510758	0.058311576	FOXG1,DLL1,GRIA2,MIR137,NOTCH1,BDNF,SST
REACTOME_FANCONI_ANEMIA_PATHWAY	38	5	0.00141693	0.145589588	FANCA,CENPS,FANCL,FANCI,ATRIP		REACTOME_SIGNALING_BY_RHO_GTPASES	443	12	0.11390727	1	DIAPH2,FGD1,FLNA,GDI1,NOX1,AR,ARHGAP4,ARHGAP6,OCRL,OPHN1,BTK,ARHGEF6		REACTOME_BINDING_OF_TCF_LEF_CTNNB1_TO_TARGET_GENE_PROMOTERS	8	3	0.000771184	0.083409632	LEF1,TCF7L2,TCF7L1		ZNF768_TARGET_GENES	1200	42	0.000535605	0.061148283	SMIM9,APTR,TACC2,SEPTIN9,CIT,CHRNA3,ADD1,ECE1,SULF1,JADE2,EML2,RNF11,SLC25A42,HSD17B2,ADAMTSL5,ITGA5,STIMATE,RHEX,PDE4D,SH3TC1,ASAP3,MAP2K3,STAMBPL1,CPNE5,ACTA2,RAP1GAP,RGS3,TPM4,MYRF,CLIP2,CORO7,CAMKMT,STN1,WNT10A,ESPN,BCO2,KDM2B,PDXK,GRHPR,STX8,CREB5,NCOR2		ZBED5_TARGET_GENES	1513	54	0.000507522	0.058311576	SCGN,CPLX2,RNF32,ZNF781,AMER3,GSX1,SRRM3,UNC13A,ZNF549,IL4I1,GPR6,PRLHR,MIR7-3HG,GRIA2,HMGA1,HTR1A,INSM1,KCNC3,LHFPL4,KCNS2,TMEM179,SP5,BSX,LEPR,CTXN2,MIR7-3,ZYG11A,NMBR,NPPB,MLXIPL,RXFP3,PDE4C,PEX5L,SERPINB9,ERRFI1,CCDC88A,ACSS2,KCNK12,GPR158,MARCHF4,TMEM181,ISLR2,ADGRB3,ZNF529,SPTBN4,RPL31,SLC8A2,TNNC2,VGF,LUZP1,CALB1,LHX3,PRSS27,CBX4
ZNF239_TARGET_GENES	38	5	0.00141693	0.145589588	STMN3,INTS12,MAN1C1,GSTCD,NCOR2		REACTOME_SIGNALING_BY_WNT	321	6	0.533164355	1	AMER1,XIAP,PSMD10,PORCN,SOX3,TLE1		REACTOME_RUNX3_REGULATES_WNT_SIGNALING	8	3	0.000771184	0.083409632	LEF1,TCF7L2,TCF7L1		REACTOME_CIRCADIAN_CLOCK	70	7	0.000569163	0.06155951	CARM1,RAI1,NR3C1,RORA,SREBF1,TBL1X,BHLHE41		REACTOME_MECP2_REGULATES_TRANSCRIPTION_OF_NEURONAL_LIGANDS	8	3	0.000576444	0.062346944	DLL1,BDNF,SST
ZNF596_TARGET_GENES	581	25	0.001279962	0.145589588	SEMA3C,CELF2,NCOA7,SLC35F3,WDR90,SPRED2,ATAD3C,JMJD1C,MTF2,KDM2A,GAD1,GGT1,KCNK1,NFIC,CPVL,DHRS4-AS1,HIVEP3,ATXN1,SNX16,LMF1,TRPS1,VIM,KIAA1671,CACNA1G,ADAMTS3		REACTOME_SYNTHESIS_OF_BILE_ACIDS_AND_BILE_SALTS_VIA_24_HYDROXYCHOLESTEROL	14	0	1	1			REACTOME_OTHER_SEMAPHORIN_INTERACTIONS	19	4	0.001073303	0.105030373	ITGA1,SEMA6A,SEMA4A,SEMA6D		KLF17_TARGET_GENES	1840	58	0.000694685	0.068150934	SH2B3,NUBP2,STUB1,CDR2,CELF2,CISH,MTERF4,DOCK11,MIB2,ZNF827,EIF1AX,EPHA2,NR2F6,BLTP3B,ZC3H3,SEPTIN6,MGRN1,MACF1,EML2,ARHGEF16,FIRRE,MSH5,MYCL,MYH9,PPP1R12B,ODC1,PDE4D,WWOX,PKNOX1,GATAD2A,CASZ1,PPP2R5C,MAP7D1,ZMIZ1,REXO1,RNF150,PHRF1,RAP1GAP,RARA,HIVEP3,TBL1X,UGT8,MAPKAPK3,STN1,WNT10A,CMIP,ITM2C,KDM5C,MAD1L1,CASP9,SLC9A7,CGNL1,PDXK,AP1G2,SOX13,CREB5,RAB11FIP3,HDAC4		HSD17B8_TARGET_GENES	610	27	0.000682335	0.070109901	FAM47E,FAM47E-STBD1,FOXD3-AS1,TBR1,SOWAHA,EMX1,ESRRG,FOXG1,GFI1,ZIK1,TRIM59,TLX3,TLX2,HOXB4,EVX2,LHX1,LHX8,ZYG11A,WRAP73,PAX5,NKX3-2,SIM1,TAL1,PHOX2B,FADS2,STXBP5L,SPAG6
ZMYND8_TARGET_GENES	1738	57	0.00181432	0.177544217	ACTR3,ADAP1,SLC38A10,CCDC127,MGAT5B,DPYSL3,MPZL3,SPRED2,MTF2,EPN2,DIP2C,FLNB,FBXO28,DOCK9,SUN3,ABHD12,FBXL9P,GNAI2,GSK3B,TNPO2,CCDC85C,IL6,VLDLR-AS1,SUGT1P1,MYH9,PCCB,PLCB2,PPM1A,WDR70,YY1AP1,ADAP2,PTPRK,PVT1,PYGB,RGS10,EEFSEC,RPL8,LINC01128,STK10,C1QBP,TNXB,TUBB2A,CDK11A,DAP3,FOXRED2,APOLD1,RAMAC,KBTBD7,BCAR3,ANTXR1,ITPRIP,LBX2,ACTN1,G6PC3,ITGB1BP1,NCOR2,FEZ2		REACTOME_SYNTHESIS_OF_BILE_ACIDS_AND_BILE_SALTS	34	0	1	1			ZNF843_TARGET_GENES	808	35	0.001064162	0.105030373	GNG12-AS1,KPTN,NEURL2,MIB2,EIF2B1,MECOM,MARCHF8,ATXN7L1,FRMD4B,GABBR1,GTF2H3,KCNIP2,HOXA10,HOXB8,HOXC4,HOXC5,PAX6,CTSA,PSMD12,SEMA6A,MIER1,PXN,HIVEP3,BACH2,NXN,SLC8A2,VPS51,WDR25,SEMA6D,AOPEP,ALDH1A2,KIAA2013,MAGI1,SCARB1,NUAK1		PRDM5_TARGET_GENES	94	8	0.000696433	0.068150934	CTBP2,SULF1,MEOX1,PDE4D,POR,RAD51B,COL25A1,KDM2B		REACTOME_MUSCLE_CONTRACTION	205	13	0.000770976	0.075445484	CACNG2,KCNIP2,TRIM72,KCNK12,ACTA1,CACNG8,CACNG7,RYR2,SLC8A2,TBX5,TNNC2,VIM,ACTN2
REACTOME_NCAM1_INTERACTIONS	42	5	0.002233979	0.183633106	CACNA1D,CACNB2,CACNB4,CACNA1H,CACNA1G		REACTOME_ANDROGEN_BIOSYNTHESIS	11	0	1	1			REACTOME_TRANSMISSION_ACROSS_CHEMICAL_SYNAPSES	268	16	0.001131999	0.105738958	ADCY2,CHRNA2,DLG4,ABAT,RIMS1,GABBR1,GABRG3,GRIK3,KCNJ15,PRKCB,SLC17A7,CACNG8,SRC,CACNA1B,SYN3,PICK1		REACTOME_RHO_GTPASES_ACTIVATE_PAKS	21	4	0.000787527	0.070363858	FLNA,MYH9,MYLK,PPP1R12B		REACTOME_UNBLOCKING_OF_NMDA_RECEPTORS_GLUTAMATE_BINDING_AND_ACTIVATION	21	4	0.001102743	0.098527723	GRIA2,GRIN2C,GRIN2D,ACTN2
REACTOME_PHASE_0_RAPID_DEPOLARISATION	42	5	0.002233979	0.183633106	SCN4A,CACNA1D,CACNA2D1,CACNB2,CACNB4		REACTOME_INSULIN_RECEPTOR_RECYCLING	26	0	1	1			PCGF1_TARGET_GENES	516	25	0.001211064	0.108205954	PIGU,DCTN1,SSBP4,DUSP8,MARCHF8,ATXN7L1,GABBR1,PHF19,ZNF775,NKTR,PAX6,MED15,ZMIZ1,FBRSL1,BCR,TAF4,NALF1,VDR,CLIP2,WWC2,SETD7,APOLD1,PARP10,SEC22C,LPGAT1		MAFG_TARGET_GENES	1569	51	0.000756681	0.070363858	SNORA80B,TACC2,COL16A1,LINC02870,ZHX2,RALY,MPRIP,SLC7A8,TENM4,SLC13A4,RNF11,ANK3,VSIG1,CXXC1P1,ART3,MYH9,ARHGEF3,PDE4D,WWOX,SH3TC1,POR,GATAD2A,TENT5C,SEMA4C,PPP2R5C,AGPAT3,HIVEP3,RGS3,BCL6,NDRG4,SPG7,SPTBN2,SREBF1,TBL1X,TEAD1,TPM4,UGT8,XIST,ZBTB17,ACOX2,MAD1L1,CMSS1,JPH4,KDM2B,MIDEAS,ARHGEF6,SH3BP5,PCYT1B,SOX13,DOCK4,HDAC4		REACTOME_NEGATIVE_REGULATION_OF_NMDA_RECEPTOR_MEDIATED_NEURONAL_TRANSMISSION	21	4	0.001102743	0.098527723	PPM1E,GRIN2C,GRIN2D,ACTN2
REACTOME_PHASE_2_PLATEAU_PHASE	25	4	0.002057282	0.183633106	CACNA1D,CACNA2D1,CACNB2,CACNB4		REACTOME_NEF_MEDIATED_DOWNREGULATION_OF_MHC_CLASS_I_COMPLEX_CELL_SURFACE_EXPRESSION	10	1	0.168191216	1	AP1B1		ZNF410_TARGET_GENES	581	27	0.001442477	0.118571585	WWP2,CTCFL,NEURL2,MECOM,FAM241B,MARCHF8,SBNO2,PHF19,KCNIP2,MEIS2,OCA2,PAX6,CTSA,MAP2K3,BAHCC1,LGR6,BLK,NOD2,SLC8A2,LAT2,WDR25,SPSB1,APOLD1,SYN3,CASP8,AKR1C3,ALDH1A2		SOX6_TARGET_GENES	1831	57	0.001036501	0.088750392	ADARB1,SEPTIN9,ADD1,TANGO2,MTERF4,MIB2,EIF1AX,NR2F6,ERN1,FNBP1,FLNA,IQCE,EML2,RNF11,RUFY4,DSE,ADAMTSL5,MAST4,SNHG17,ARSD,MAZ,MBNL1,MYH9,PPP1R12B,WWOX,MAP3K20,POR,GATAD2A,BCOR,RASIP1,PPP2R5C,ZNF395,PRPSAP2,ZMIZ1,PHRF1,RARA,HIVEP3,RPS15,NDRG4,SREBF1,STK10,SURF4,TBL1X,BTK,TPM4,UBTF,ZBTB17,WDR25,STN1,ACOX2,MAD1L1,CMSS1,PDXK,MIDEAS,ARHGEF6,ABCG1,HERPUD1		ZNF584_TARGET_GENES	326	17	0.001193524	0.102195513	RNF32,OTUD7A,UNC13A,MIR7-3HG,LHFPL4,MIR7-3,NPPB,TMEM140,SMPD3,CCDC88A,GPR158,TMEM181,ADGRB3,TAL1,SLC7A5P1,CBFA2T3,ALDH1A2
PRDM6_TARGET_GENES	1708	56	0.002000992	0.183633106	SEMA3C,CELF2,OSBPL9,NCOA7,XXYLT1,DENND5B,DDB1,CLYBL,DUT,SPRED2,EPAS1,JMJD1C,JAZF1,MTF2,ERC1,ZCCHC14,RFTN1,SGMS1,DISC1,EPHA6,HADHA,CCDC85C,KCNK1,VLDLR-AS1,SUGT1P1,NFATC1,PLAC8,CPVL,TET2,DPP8,PPM1A,GPRC5C,KIAA1217,MAN1C1,PTPRK,RAD51B,HIVEP3,SNX16,SEPTIN7P2,LMF1,TRPS1,VIM,CACNA1D,GSTCD,CCDC33,CDK2AP1,APOLD1,BCAR3,LCOR,CDC42BPA,ITPRIP,DNAJC5B,CBFB,MAGI1,SYTL5,NCOR2		REACTOME_SIGNALING_BY_SCF_KIT	43	0	1	1			ZNF596_TARGET_GENES	581	27	0.001442477	0.118571585	MAB21L2,FHAD1,MED12L,SLC35F3,CTBP2,MECOM,PLEKHG3,ZNF775,NR3C1,HOXA10,HOXB8,HOXC6,HOXD4,MARCKS,MEIS2,ZMIZ1,SEMA6A,HIVEP3,ALX4,TCF7L2,NALF1,VPS51,SYN3,ZIC5,KCNB2,MATR3,LRBA		PRDM4_TARGET_GENES	565	23	0.001519621	0.116092662	TEN1,TEN1-CDK3,FARP1,COL4A6,MPP7,ZNF827,ECE1,ERN1,KDM4B,GRAMD4,GSE1,TENM4,DSE,PPP2R5C,ZMIZ1,ROBO1,TBL1X,TRPS1,ZBTB17,MAPKAPK3,CMIP,EPPK1,NAV2		REACTOME_G_PROTEIN_MEDIATED_EVENTS	54	6	0.001279298	0.103159424	ADCY1,ADCY2,ADCY5,ADCY9,NBEA,PDE1C
REACTOME_HEMOSTASIS	616	25	0.002796774	0.198185207	IRAG1,HMG20B,JMJD1C,FGR,DOCK9,ABHD12,GNAI2,ANGPT2,JAK2,KCNMA1,LCK,ATP2B2,PRKCA,PRKCZ,PRKG2,PSG3,PSG5,PSG6,RAD51B,C1QBP,TUBB2A,VAV2,ACTN1,TNFRSF10A,DGKI		REACTOME_DEVELOPMENTAL_BIOLOGY	1120	22	0.39155005	1	MAMLD1,DLG3,EFNB1,GSPT2,KIF4A,GJB1,RPS6KA6,SH3KBP1,MSN,PLXNB3,PLXNA3,PSMD10,RBBP7,RPL10,RPL39,RPL36A,RPS6KA3,UPF3B,KDM6A,ZIC3,CHD9,MED12		ZNF664_TARGET_GENES	906	37	0.002165366	0.171147231	TSNAX-DISC1,GMDS-DT,SPEG,NCOA2,COPS5,WWP2,DNAH14,BICDL2,JAKMIP1,CAMSAP1,DCTN1,MECOM,EYA2,ALDH3A1,LIMCH1,SIPA1L3,FRMD4B,CRTC1,SH2B1,NR3C1,HOXC12,SHC4,ZYG11A,GALNT9,PBX1,UFC1,PML,UACA,SPHK2,MTA3,SRC,CSPP1,DOHH,CASP8,KAT8,TRIM15,SEC22C		SKIL_TARGET_GENES	1741	54	0.001525305	0.116092662	GMDS-DT,ADARB1,ARL6IP5,RAI1,CISH,LSM12,TANGO2,VTI1A,NR2F6,TMCC1,KDM4B,ZC3H3,SEPTIN6,MGRN1,RNF11,ARHGEF16,SLC25A42,SNHG17,SMAD3,WWOX,MAP3K20,PKNOX1,PLEC,POR,GATAD2A,KIF26B,ZNF395,MAP2K3,REXO1,PHRF1,RARA,HIVEP3,RGS3,BCL6,ROBO1,EPS8L2,SPG7,SREBF1,STK10,SURF4,TEAD1,UBTF,LDLRAD4,MAPKAPK3,CCDC92,WNT10A,KDM5C,MAD1L1,CMSS1,PDXK,SOCS2,NAV2,SH3BP5,RAB11FIP3		CBX7_TARGET_GENES	870	34	0.00130518	0.103159424	FAM47E,FAM47E-STBD1,FOXD3-AS1,TBR1,CPT1C,SOWAHA,DPYS,EMX1,FOXG1,GFI1,C14orf39,TLX2,EVX2,LHX1,LHX8,WRAP73,PAX5,PAX7,WT1-AS,PDE4C,ZNF701,PCDH10,ZDBF2,HIVEP3,DMRTA2,SLC8A2,TAL1,ZNF140,TMTC1,ZIC4,CHRD,CCNA1,PHOX2B,AIP
SMN1_TARGET_GENES	750	29	0.002715126	0.198185207	MIR1268A,RNPS1,NCOA7,GSG1L,CYP2E1,CALML6,CLYBL,EPN2,SHANK2,TNIK,CAMTA1,DAAM2,HEXD,ABR,TNPO2,SLC16A12,LTBP2,PIK3C2B,DPP8,HDAC8,MICAL3,PRDM16,TNXB,SNORD114-25,CACNA2D1,SLC25A20,CDK2AP1,TMTC1,SGIP1		REACTOME_CROSS_PRESENTATION_OF_SOLUBLE_EXOGENOUS_ANTIGENS_ENDOSOMES	50	1	0.602090897	1	PSMD10		MAFG_TARGET_GENES	1569	57	0.002450023	0.173613723	WWP2,BTBD9,NKAIN4,PROSER3,CTNNA2,PPP1R18,NQO1,GPC5,DLGAP4,NEDD4L,AP4E1,ALX3,PLEKHG3,NKIRAS2,PNPLA1,GPX2,CTNNA3,KCNIP2,LRRTM3,LAMA3,MEIS2,ROR2,PAX6,PDE4D,MED15,UBASH3A,GNB1L,UACA,RMDN3,NADSYN1,YY1AP1,PRR5,SMPD4,PTK2,MTA3,STARD9,PVT1,HIVEP3,BACH2,SCN8A,CPEB1,UNKL,EFL1P1,TBCD,TKT,VDR,DHX58,TANGO6,SETD7,DOHH,MAD1L1,CMSS1,PIR,AKR1C3,ALDH1A2,ADAMTS2,MRC2		ZFP3_TARGET_GENES	332	16	0.001466473	0.116092662	PRRT2,ECE1,EML2,MACROD1,C16orf74,SMAD3,MEOX1,RHEX,MSH5,STAMBPL1,PTPRS,SH3BP2,TPM4,WDR25,CMIP,CREB5		ZNF589_TARGET_GENES	607	26	0.001358264	0.103378958	SCAND3,OTUD7A,PPM1E,CEP131,RNF167,RNU5E-1,MIR7-3HG,TRIM59,MIR7-3,CCDC88A,GPR158,MARCHF4,TMEM181,ADGRB3,MIER1,PTPRN2,RPL31,SOD2,TAL1,CALB1,DHX40,SLC7A5P1,SLC25A11,H2BC12,CBFA2T3,ALDH1A2
SMN2_TARGET_GENES	750	29	0.002715126	0.198185207	MIR1268A,RNPS1,NCOA7,GSG1L,CYP2E1,CALML6,CLYBL,EPN2,SHANK2,TNIK,CAMTA1,DAAM2,HEXD,ABR,TNPO2,SLC16A12,LTBP2,PIK3C2B,DPP8,HDAC8,MICAL3,PRDM16,TNXB,SNORD114-25,CACNA2D1,SLC25A20,CDK2AP1,TMTC1,SGIP1		REACTOME_SIGNALING_BY_NODAL	20	0	1	1			NAB2_TARGET_GENES	1400	52	0.002400622	0.173613723	NCOA2,NISCH,MIB2,CAMSAP1,PPP1R18,DLG4,SBNO2,TTLL12,NEDD4L,TDRD7,PHF19,NR3C1,KCNIP2,ITGB8,ITPK1,EEIG1,MXRA7,NKTR,ODC1,UBXN1,PHF7,MED15,PER1,YY1AP1,STARD9,FBRSL1,MIER1,PXN,SCN8A,NXN,EPS8L2,SLC1A4,SLC4A2,TBCD,TP53BP1,SNHG4,CLIP2,VPS37B,SPSB1,UNC93B1,MAD1L1,BCAR3,IQCG,C7orf50,ITPRIP,IRS2,LMLN,N4BP2L1,SEC22C,LRRFIP1,MATR3,MRC2		ZNF322_TARGET_GENES	858	31	0.001736071	0.126503733	PLEKHA7,LINC02870,ZHX2,FNBP1,GSE1,EML2,RNF11,PDE7B,IL11RA,MAST4,FOXO4,MPP2,MSH5,MYCL,PDE4B,PDE4D,PLS3,BAHCC1,RARA,SEMA4A,SPTB,DIRC3,ZBTB17,COLGALT1,STN1,UXS1,KDM2B,AP1G2,SH3BP5,CREB5,NCOR2		REACTOME_SIGNALING_BY_LEPTIN	11	3	0.001615231	0.114372631	LEPR,STAT5A,IRS2
ZNF654_TARGET_GENES	1696	55	0.002768261	0.198185207	FAM66B,MICA,LIPE-AS1,HMG20B,LINC01399,SEMA3C,EDAR,RPLP0P2,C2orf50,ITLN2,CFAP251,MFSD4A,XXYLT1,CYP2E1,DPYSL3,ESR2,PLAC9,MGRN1,NEDD4L,SYNE1,GAD1,ABHD12,TPK1,GNAI2,ABR,GRIK4,CTNNA3,IL6,MAP3K5,EIF2AK4,MYH9,NTRK1,ROR1,CDK18,SYT17,RNF216,CPVL,DHRS4-AS1,DSCAML1,AHRR,RAB27A,PRDM16,CCNI2,MARCHF7,STK10,C1QBP,DAP3,MEG8,LINC00574,FAM83D,TMTC1,ANTXR1,KIAA1671,CACNA1H,FEZ2		REACTOME_DAG_AND_IP3_SIGNALING	41	1	0.530230965	1	PRKX		ZNF768_TARGET_GENES	1200	46	0.002332493	0.173613723	NCOA2,SEPTIN9,KPTN,TREX2,EVI5L,BICDL2,SPC24,CYP1A1,HOXA11-AS,DLGAP4,LIMCH1,FCHO1,ALPL,SH2B1,PHF19,ZNF775,HTR4,ICAM4,ITGA1,ITPK1,LINC00511,MIPEP,PDE4D,UACA,PRR5,SMPD4,MAP2K3,MIER1,BCR,SCNN1D,CEACAM1,PARVG,CCNI2,SRC,SSTR3,TCN2,TUFM,CLIP2,DHX58,SEMA6D,CTC1,LBH,DOHH,SEC22C,THEMIS2,SCARB1		ZSCAN30_TARGET_GENES	1633	51	0.001785211	0.126503733	STUB1,CELF2,SEPTIN9,FOXN3,PRRT2,CHRNA3,MTERF4,MIB2,CTBP2,ERN1,GSE1,MACF1,RNF11,ANK3,NR3C1,ADAMTSL5,SNHG17,SMAD3,MAZ,PDGFA,PLEC,BCOR,KIF26B,PPP2R5C,MBNL3,ZNF395,ZMIZ1,REXO1,PHRF1,GNB4,BCL11B,BTK,TEAD1,TPM4,MIR661,UBTF,CLIP2,XIST,MAPKAPK3,CORO7,OGFOD3,UXS1,WNT5B,BCAR3,CHCHD6,SLC45A3,PDXK,SOCS2,NAV2,MIDEAS,STX8		REACTOME_LONG_TERM_POTENTIATION	23	4	0.001574722	0.114372631	GRIA2,GRIN2C,GRIN2D,ACTN2
ZNF7_TARGET_GENES	790	30	0.003009772	0.20616936	GPHN,CLYBL,EPHX1,JMJD1C,MTF2,PACS2,ID1,CENPS,PAWR,STMN3,PLCB2,BANP,INTS12,PTPRK,PYGB,RFX2,EEFSEC,LINC01128,LMF1,SORD,FBXO31,GSTCD,TSPAN10,BCAR3,CDC42BPA,CBFA2T3,RIPK1,NCOR2,ST18,PTDSS1		REACTOME_SPRY_REGULATION_OF_FGF_SIGNALING	16	0	1	1			NFXL1_TARGET_GENES	430	21	0.0026294	0.180113874	NCOA2,SEPTIN9,TREX2,PPP1R18,DLG4,ATXN7L1,DLGAP4,FKBP4,FCHO1,GABBR1,MEIS2,FBXL19,FGGY,PRR5,SMPD4,SRC,TCF7L2,TKT,COASY,OBSCN,MRC2		CDC5L_TARGET_GENES	278	14	0.001896342	0.129899396	ADARB1,ECE1,NR2F6,CPAMD8,ARHGAP6,MPP2,CASZ1,THRB-AS1,THRB,KDM5C,CMSS1,SYNGAP1,SLC16A5,NCOR2		SS18_SSX1_FUSION_TARGET_GENES	366	18	0.001669673	0.114372631	FOXD3-AS1,NKAIN4,COL26A1,CLYBL,EMX1,F7,SRRM3,SLITRK3,CNPY1,RAB37,NRBP2,USP35,TMEM181,DST,TNXB,DHX40,TCF7L1,CBX4
REACTOME_NOTCH_HLH_TRANSCRIPTION_PATHWAY	28	4	0.0031605	0.208730545	NOTCH1,MAML3,HDAC8,NCOR2		REACTOME_ANTIGEN_PROCESSING_CROSS_PRESENTATION	99	3	0.270404022	1	PSMD10,BTK,IKBKG		REACTOME_ENDOGENOUS_STEROLS	27	4	0.004155533	0.266863151	NCOA2,CYP1B1,AHR,AHRR		TSC22D4_TARGET_GENES	1762	54	0.001976851	0.131046106	FLOT1,ADARB1,SEPTIN9,FOXN3,PRRT2,COL16A1,CSF3,EPHA2,NR2F6,TMCC1,FNBP1,KDM6B,GSE1,CLEC16A,MGRN1,MACF1,ARHGEF16,GPT,HADHB,NOP14-AS1,RXFP4,MAZ,MSH5,ZFHX3,NPM1,ODC1,ACSL5,PLEC,SH3TC1,POR,SEMA4C,KIF26B,ZNF532,MAP2K3,AGPAT3,RAP1GAP,RARA,ACE2,RGS3,BCL6,EPS8L2,TBL1X,TEAD1,LDLRAD4,AHNAK,ACOX2,ESPN,CASP9,PDXK,NAV2,SLC16A5,MIDEAS,HERPUD1,ARHGEF17		MYOCD_TARGET_GENES	1347	47	0.001842763	0.122157326	CDH7,GJC1,TBR1,ME3,ADCY5,EDARADD,SMIM43,CRMP1,ZNF418,SYT6,OTUD7A,ELAVL2,SRRM3,SULT4A1,GCK,GGT7,GHSR,GPR6,DLL1,GRIK1,NXPH1,RAX,RAB37,BARHL2,HCN1,ISL1,INSC,LINC01551,SERTM1,MKLN1,MARCHF11,NOVA2,WNT16,RHCG,MYO3A,ACSS2,ANKS1B,STARD9,PRDM14,GALNT17,RANBP17,TBXT,TRPC4,FAM184A,SCUBE1,MEDAG,CLDN10
REACTOME_RUNX3_REGULATES_NOTCH_SIGNALING	14	3	0.003250305	0.208730545	NOTCH1,MAML3,RUNX3		REACTOME_GROWTH_HORMONE_RECEPTOR_SIGNALING	24	0	1	1			ZNF513_TARGET_GENES	719	30	0.004051806	0.266863151	GNG12-AS1,NCOA2,RBFOX3,CTBP2,PPP1R18,EGR3,RIMS1,FRMD4B,CRTC1,PLEKHG3,GATA6,KCNMA1,SHC4,MEIS2,PAX6,PBX1,FAM193B,FGGY,ADAMTS9,MIER1,RTN1,PRDM16,SRC,TSPAN4,WDR25,WLS,SETD7,MAD1L1,NEXN,THEMIS2		BDP1_TARGET_GENES	1094	37	0.002059497	0.13225833	TEN1,TEN1-CDK3,CIT,TANGO2,COL16A1,ECE1,GRAMD4,MPRIP,GSE1,MGRN1,MACF1,TENM4,ANK3,MACROD1,IL11RA,ABLIM1,PDE4B,ZNF532,RARA,TAGLN,TCEA2,BTK,TP73,TPM4,CLIP2,XIST,WDR25,COLGALT1,ACOX2,BCO2,BCAR3,KDM2B,PLPP3,AP1G2,NAV2,MIDEAS,ARHGEF17		E2F5_TARGET_GENES	1177	42	0.002123818	0.136388961	SCGN,ZNF268,CPLX2,ADCY9,CTNNA2,OTUD7A,SRRM3,PPM1E,UNC13A,OBSL1,SYT14,SULT4A1,RNF167,RNU5D-1,GPR6,MIR7-3HG,HTR1A,KCNC3,LHFPL4,KCNS2,TMEM179,MIR7-3,ZYG11A,NPPB,WT1-AS,PDE4C,SMPD3,YEATS2,CCDC88A,KCNK12,GPR158,MARCHF4,TMEM181,ADGRB3,MIER1,SPTBN4,PTPRN2,CELF6,TAL1,CALB1,SLC25A11,CBFA2T3
TSHZ1_TARGET_GENES	217	12	0.003354429	0.208889452	ACAP3,MTF2,RFTN1,KCNK1,MYH9,MAML3,INTS12,HIVEP3,VIM,GSTCD,ITPRIP,NCOR2		REACTOME_CELL_CELL_COMMUNICATION	130	4	0.213793371	1	FLNA,SFTPD,CLDN2,ARHGEF6		HES2_TARGET_GENES	1212	45	0.004646022	0.289320453	MIR548H2,SEPTIN9,NISCH,FHAD1,PIGU,CRYBG1,ALDH3A1,ATXN7L1,FGF14,SBNO2,LIMCH1,NEDD4L,PRAME,SLC17A5,CDRT4,PNPLA1,NR3C1,ITGA1,ANXA2R,SHC4,LINC00511,LTBR,MMP19,GALNT9,PDE4D,PER1,UGT1A7,RMDN3,MAP2K3,ZMIZ1,PVT1,BCR,SCN8A,NXN,TCF7L2,ELOVL6,APOLD1,AOPEP,ITPRIP,AKR1C3,IRS2,ALDH1A2,DLGAP1,LRBA,MRC2		REACTOME_SIGNALING_BY_RHO_GTPASES	443	19	0.002132814	0.132816165	CIT,FMNL2,CYBB,FLNA,CYFIP1,ABL1,ARHGEF16,AR,ARHGAP6,MYH9,MYLK,PPP1R12B,OPHN1,ARHGEF3,PPP2R5C,BTK,MAD1L1,ARHGEF6,ARHGEF17		HMG20B_TARGET_GENES	1739	57	0.002555695	0.159150067	NECTIN3-AS1,CACNG2,SCGN,CPLX2,SCAND3,LYPLAL1,ADRA1D,DSP,GSX1,DOK6,SRRM3,DZIP1,OBSL1,RNF167,RNU5E-1,GPR6,SLC13A5,MIR7-3HG,GRIA2,STXBP6,HMGA1,FOXA2,RAB37,HTR1A,TMEM179,SP5,CTXN2,MIR7-3,BORCS8-MEF2B,NMBR,NPPB,COPS4,PDE4C,PEX5L,CCDC88A,PCDHGB1,KCNK12,APMAP,GPR158,MARCHF4,TMEM181,EBF4,ISLR2,ADGRB3,SRSF7,DST,VGF,DHX40,MYH14,SCUBE1,MIXL1,PRSS27,SLC25A11,CORO6,CBX4,ONECUT2,STXBP5L
NFXL1_TARGET_GENES	430	19	0.003523268	0.212950475	MAILR,SLC38A10,NCOA7,SEPTIN8,WDR27,GAD1,INTS1,GGT1,CCDC85C,NFIC,CDK18,MAML3,MAN1C1,MICAL3,RGS10,ATXN1,FAM83D,FAM120B,ADAMTS3		REACTOME_ENDOSOMAL_VACUOLAR_PATHWAY	11	0	1	1			REACTOME_TRAFFICKING_OF_AMPA_RECEPTORS	31	4	0.006892349	0.307908186	DLG4,PRKCB,CACNG8,PICK1		PCGF1_TARGET_GENES	516	21	0.002400185	0.145070012	CD24,CCNYL1,SSBP4,FNBP1,CPAMD8,MYCL,PLEC,CASZ1,ZMIZ1,RAP1GAP,GNB4,TEAD1,CLIP2,AHNAK,ESPN,CASP9,MICALL1,SOCS2,NAV2,KCNQ4,MIDEAS		REACTOME_RNA_POLYMERASE_II_TRANSCRIPTION	1356	46	0.003502679	0.21170601	ZNF274,ZNF268,ZNF418,ZNF582,ZNF709,ESRRG,FOXG1,ZNF549,GCK,ZIK1,DLL1,GRIA2,RGCC,ZNF233,MIR137,NOTCH1,PAX5,PHAX,ZNF701,PRKCB,ZKSCAN7,ZNF529,NKX3-2,HIVEP3,RPA2,BDNF,ZNF667,SRSF7,SOD2,SST,TAF7,TAL1,TBX5,TWIST1,ZNF75A,ZNF135,ZNF140,ZNF154,ZNF611,H4C9,TCF7L1,ZNF577,ZNF382,H2BC12,CBX4,CCNA1
IGLV5_37_TARGET_GENES	565	23	0.003904412	0.229244789	MAILR,LINC01389,PKD1L2,ACAP3,DAB2IP,SPRED2,MTF2,SHANK2,ABHD12,GLI2,APBA2,TMEM240,IL6,NFATC1,ATP2B2,TBC1D19,MAML3,ADAP2,INTS12,HIVEP3,CACNA1D,GSTCD,FAM120B		REACTOME_TETRAHYDROBIOPTERIN_BH4_SYNTHESIS_RECYCLING_SALVAGE_AND_REGULATION	10	0	1	1			REACTOME_FGFR1_LIGAND_BINDING_AND_ACTIVATION	16	3	0.006653233	0.307908186	FGF2,FGF6,FGF10		REACTOME_NR1H2_AND_NR1H3_MEDIATED_SIGNALING	47	5	0.00266297	0.15635441	ABCA1,SREBF1,TBL1X,NCOR2,ABCG1		ZNF7_TARGET_GENES	790	30	0.003726489	0.218798158	SCGN,TBR1,CPLX2,CHGA,POU6F2,CLYBL,SRRM3,UNC13A,ALK,RNU5E-1,GPR6,PRLHR,MIR7-3HG,HMGA1,HTR1A,KIF5B,TMEM179,CTXN2,MIR7-3,NPPB,PDE4C,CCDC88A,PCDHGB1,KCNK12,GPR158,MARCHF4,TMEM181,ADGRB3,VGF,CBFA2T3
REACTOME_NEURONAL_SYSTEM	409	18	0.004626519	0.231267125	SHANK2,GAD1,GNAI2,GRIK2,GRIK4,GRIN2B,NRG1,APBA2,KCNJ15,KCNK1,KCNMA1,PLCB2,PRKAG3,PRKCA,TUBB2A,CACNB2,CACNB4,LRRTM4		REACTOME_MEIOSIS	109	2	0.593957867	1	STAG2,SMC1A		REACTOME_FGFR1_MUTANT_RECEPTOR_ACTIVATION	31	4	0.006892349	0.307908186	FGF2,FGF6,BCR,LRRFIP1		ZNF282_TARGET_GENES	1003	34	0.002976451	0.169905771	ADARB1,PRRT2,MIB2,TMEM201,NR2F6,FLNA,GSE1,CLEC16A,JADE2,CADM1,DHRS4L2,SMAD3,MAZ,ODC1,NIN,PDGFA,BCOR,SEMA4C,MAP7D1,ZNF395,ZMIZ1,PTGS1,RARA,SURF4,TEAD1,UBTF,ITM2C,MAD1L1,MICALL1,PDXK,NOP14,SOCS2,MIDEAS,HDAC4		REACTOME_OPIOID_SIGNALLING	90	7	0.004116121	0.219550941	ADCY1,ADCY2,ADCY5,ADCY9,NBEA,PDE1C,PDE4C
REACTOME_CRMPS_IN_SEMA3A_SIGNALING	16	3	0.004839166	0.231267125	DPYSL3,GSK3B,PLXNA4		REACTOME_G0_AND_EARLY_G1	27	0	1	1			REACTOME_NICOTINATE_METABOLISM	31	4	0.006892349	0.307908186	NT5E,NADSYN1,BST1,PARP10		REACTOME_FOXO_MEDIATED_TRANSCRIPTION_OF_OXIDATIVE_STRESS_METABOLIC_AND_NEURONAL_GENES	30	4	0.003118333	0.173193912	NR3C1,SMAD3,FOXO4,SREBF1		REACTOME_SIGNALING_BY_NOTCH1_HD_DOMAIN_MUTANTS_IN_CANCER	15	3	0.00416666	0.219550941	DLL1,NOTCH1,NEURL1B
REACTOME_CGMP_EFFECTS	16	3	0.004839166	0.231267125	IRAG1,KCNMA1,PRKG2		REACTOME_REGULATION_OF_KIT_SIGNALING	16	0	1	1			REACTOME_SIGNAL_REGULATORY_PROTEIN_FAMILY_INTERACTIONS	16	3	0.006653233	0.307908186	SIRPA,PTK2,SRC		REACTOME_TRANSCRIPTIONAL_REGULATION_BY_RUNX2	120	8	0.003321447	0.17437685	STUB1,ESR1,ABL1,NR3C1,AR,ITGA5,HIVEP3,HDAC4		CHAMP1_TARGET_GENES	190	11	0.003860787	0.219550941	ZNF268,CHGB,SYT14,GPR6,MIR7-3HG,TAFA2,SP5,ANXA2R,MIR7-3,PDE4C,ISLR2
REACTOME_FORMATION_OF_XYLULOSE_5_PHOSPHATE	5	2	0.004656524	0.231267125	DCXR,SORD		REACTOME_MEMBRANE_TRAFFICKING	626	12	0.471865239	1	CHM,RAB39B,AP1B1,KIF4A,GDI1,GJB1,YIPF6,UBQLN2,SH3KBP1,OCRL,TBC1D8B,REPS2		REACTOME_TRANSCRIPTIONAL_REGULATION_OF_PLURIPOTENT_STEM_CELLS	31	4	0.006892349	0.307908186	FGF2,GATA6,PBX1,HIF3A		REACTOME_CHROMATIN_MODIFYING_ENZYMES	265	13	0.003394197	0.17437685	CARM1,KDM4B,KDM6B,JADE2,GATAD2A,TBL1X,KDM6A,UTY,KDM5C,KDM5D,KDM2B,RUVBL1,NCOR2		NFKBIA_TARGET_GENES	1114	39	0.004165772	0.219550941	ADCY5,PGLYRP2,FBXO17,NKAIN4,CRMP1,JAKMIP1,ALDH1A3,SRRM3,UNC13A,PIK3R5,FJX1,PYDC1,PPP1R16B,GCK,GDNF,GFI1,AMPD2,PRLHR,ABR,RAX,SHISAL2A,TMEM179,NOTCH1,NOVA2,ATP4A,UPB1,PRKCB,EBF4,BCAN,ADORA2A-AS1,SIPA1,WT1,LRRK1,PLPPR3,LHX3,PRRT1,CALN1,ZIC4,PCDHGA8
REACTOME_RUNX2_REGULATES_CHONDROCYTE_MATURATION	5	2	0.004656524	0.231267125	GLI2,CBFB		REACTOME_NEF_MEDIATES_DOWN_MODULATION_OF_CELL_SURFACE_RECEPTORS_BY_RECRUITING_THEM_TO_CLATHRIN_ADAPTERS	21	1	0.320779397	1	AP1B1		ADNP_TARGET_GENES	588	25	0.006590215	0.307908186	SEPTIN9,TREX2,CHRNA2,PIGU,SPC24,CFAP57,SIPA1L3,FCHO1,CLCC1,PHF19,HDGFL3,UBASH3A,PGPEP1,SMPD4,ZMIZ1,STARD9,SCNN1D,SRC,TKT,TUFM,COASY,UNC93B1,SCARB1,LRBA,MRC2		ZNF184_TARGET_GENES	1323	42	0.003360253	0.17437685	SH2B3,ADARB1,ENOX2,CARM1,MIB2,ECE1,CELSR2,BLTP3B,CLEC16A,MGRN1,EML2,TMCO4,ANK3,MBNL1,MYLK,ODC1,FURIN,GATAD2A,CASZ1,PPP2R5C,PRPSAP2,AGPAT3,ZMIZ1,BAHCC1,HIVEP3,RPS15,STK10,TBL1X,TCEA2,UBTF,XIST,MAPKAPK3,WDR25,CAMKMT,WNT10A,CMIP,MAD1L1,BCAR3,PDXK,NOP14,NCOR2,ARHGEF17		REACTOME_G_ALPHA_Z_SIGNALLING_EVENTS	48	5	0.004297497	0.22078389	ADCY1,ADCY2,ADCY5,ADCY9,PRKCB
REACTOME_HDL_CLEARANCE	5	2	0.004656524	0.231267125	HDLBP,SCARB1		REACTOME_IMMUNOREGULATORY_INTERACTIONS_BETWEEN_A_LYMPHOID_AND_A_NON_LYMPHOID_CELL	128	2	0.680740964	1	SFTPD,COLEC12		CC2D1A_TARGET_GENES	1421	51	0.005163777	0.307908186	SPEG,SEPTIN9,COPS5,CTCFL,MECOM,FAM241B,FKBP4,FCHO1,NEDD4L,AP4E1,PRAME,SEC31B,GHRHR,NKIRAS2,NR3C1,KCNIP2,HOXC5,INCENP,SP5,PAX6,HDGFL3,PBX1,GMIP,MED15,UBASH3A,MOV10L1,TOLLIP,FAM193B,FBXL19,PRR5,THUMPD1,MAP2K3,SLC17A7,GPR158,PTK7,BAHCC1,LGR6,CEACAM1,UNKL,SLC1A4,TKT,UBA7,CSPP1,COASY,BCAR3,ATG4D,RUNX1T1,NRG2,ZSCAN12,LRBA,PUM3		REACTOME_INTERACTION_BETWEEN_L1_AND_ANKYRINS	31	4	0.003523172	0.176588275	ANK3,SPTB,SPTBN1,SPTBN2		REACTOME_TRAFFICKING_OF_AMPA_RECEPTORS	31	4	0.00485858	0.241212244	CACNG2,GRIA2,PRKCB,CACNG8
MEF2C_TARGET_GENES	1580	51	0.004289958	0.231267125	DENND4A,ADAP1,RPLP0P2,MACROD2,XXYLT1,GRK2,DENND5B,DAPK1,EPAS1,ACSL1,JMJD1C,FGR,MTF2,RRP1B,ERC1,RFTN1,CAMTA1,EXOC7,KCTD2,TNFAIP8,SGMS1,LDLRAP1,HEXD,BRF1,HDLBP,LIMS1,VLDLR-AS1,LTBP2,PCNT,WWOX,SYT17,PPM1A,YY1AP1,TBC1D19,DHRS4-AS1,ADAP2,PRKCZ,INTS12,PITPNM2,PVT1,ACTA2,EEFSEC,CIAO3,REEP1,STK10,ARHGAP10,GSTCD,DPF3,TSPAN10,G6PC3,FEZ2		REACTOME_VITAMIN_B5_PANTOTHENATE_METABOLISM	17	1	0.268827042	1	PDZD11		HAND1_TARGET_GENES	430	20	0.0056077	0.307908186	NCOA2,SEPTIN9,KPTN,CHKA,SUPT16H,FHAD1,PROSER3,NEDD4L,CDRT4,LTBR,PDE4D,MED15,SPHK2,OLFML3,MTA3,SCN8A,TCF7L2,VPS51,RUNX1T1,ALDH1A2		REACTOME_SIGNALING_BY_TGF_BETA_RECEPTOR_COMPLEX	73	6	0.003821611	0.181462348	STUB1,SMAD3,FURIN,PARD3,SKI,NCOR2		REACTOME_ACTIVATION_OF_NMDA_RECEPTORS_AND_POSTSYNAPTIC_EVENTS	93	7	0.004929885	0.241212244	ADCY1,PPM1E,NBEA,GRIA2,GRIN2C,GRIN2D,ACTN2
ZNF184_TARGET_GENES	1323	44	0.004638413	0.231267125	MAEA,LINC01399,ACAP3,C2orf50,BANF2,CFAP251,TRPV3,ESR2,ACSL1,FOXK1,MTF2,KDM2A,IGSF9B,CAND2,PACS2,CAMTA1,MGRN1,WDR27,GSK3B,BRF1,APBA2,MACC1,LIMS1,LTBP2,MFAP4,DCXR,NECAB2,BANP,HDAC8,INTS12,RPTOR,DHX37,ARHGAP22,HIVEP3,SCNN1B,FAM72B,SPRR2D,STK10,GSTCD,BCAR3,HERC2,SCARB1,NCOR2,CDC5L		REACTOME_METABOLISM_OF_VITAMINS_AND_COFACTORS	189	2	0.862012777	1	GPC3,PDZD11		HNF1A_TARGET_GENES	1750	60	0.006639387	0.307908186	SPEG,CNN3,SGPP2,NEURL2,CYP1B1,EIF2B1,MECOM,MARCHF8,FGF14,SCAP,LIMCH1,SIPA1L3,FRMD4B,NEDD4L,SFTA3,SH2B1,PLEKHG3,ZNF775,GRK5,GPX2,GTF2H3,SOGA3,SP5,EEIG1,LINC00511,PBX1,COPS4,PDE4D,MED15,UGT1A6,UGT1A1,CTSA,NRDE2,FGGY,LGR4,PRR5,THUMPD1,MAP2K3,SPHK2,PTK2,SEMA6A,SEMA4A,NXN,SLC4A2,SRC,TCF7L2,TCN2,TUFM,VPS51,COASY,APOLD1,BCAR3,IQCG,SORBS2,AOPEP,AKR1C3,ALDH1A2,N4BP2L1,CD81,PUM3		HDGF_TARGET_GENES	868	30	0.003901235	0.181462348	PRRT2,MIB2,EIF1AX,NR2F6,RALY,ACAP2,ABL1,GATA1,CPAMD8,RUFY4,LINC00877,HADHB,ITGA5,MYH9,ASAP3,BTBD2,AGPAT3,SH3BP2,NDRG4,SPG7,SNORA71D,TPM4,MYRF,COLGALT1,CMIP,MAD1L1,TMEM164,PDXK,SLC16A5,NCOR2		REACTOME_GLUCAGON_SIGNALING_IN_METABOLIC_REGULATION	33	4	0.006100234	0.291534429	ADCY1,ADCY2,ADCY5,ADCY9
ZNF282_TARGET_GENES	1003	35	0.005426525	0.253443388	LINC01399,ADAP1,CCDC127,CFAP251,JMJD1C,RRP1B,NEDD4L,DOCK9,WASHC2C,CNNM3,ANK1,ABR,GRIK4,HDLBP,APBA2,NRBP2,LIMS1,NFIC,HES2,PCSK4,BANP,MAML3,NAT14,LINC01128,MARCHF7,WNK4,TUBB2A,CDK11A,RNASEH2B,FOXRED2,LCOR,NDST2,ACTN1,SFXN5,ADAMTS3		REACTOME_TRANS_GOLGI_NETWORK_VESICLE_BUDDING	71	4	0.040823998	1	AP1B1,YIPF6,OCRL,TBC1D8B		KLF17_TARGET_GENES	1840	63	0.005620831	0.307908186	GNG12-AS1,KPTN,EVI5L,PIGU,NEURL2,MIB2,WIPF2,SLC35F3,CTNND2,PPP1R18,DLG4,SLC29A1,MARCHF8,ATXN7L1,DLGAP4,FKBP4,SBNO2,SCAP,MAST3,FRMD4B,CRTC1,PATZ1,GABBR1,SH2B1,MRGPRG-AS1,SPRYD4,GPS2,GRIK3,RBM15B,KCNIP2,HOXC5,KLRG2,LINC00511,ODC1,GALNT9,MRTO4,LEF1,PDE4D,UFC1,HECA,PER1,CTSA,RMDN3,THUMPD1,ZMIZ1,PSMD12,PTK7,SEMA6A,HIVEP3,SLC1A4,SLC4A2,TAF4,TBCD,TUFM,VPS51,VPS37B,MAD1L1,AOPEP,RUNX1T1,ALDH1A2,MPDU1,PRDX…		TAZ_TARGET_GENES	301	14	0.003884054	0.181462348	SH2B3,SPEG,SEPTIN9,MGRN1,TRIB2,ADAMTSL5,PLEC,MAP2K3,RORA,CEP85,TEAD1,ITM2C,ESPN,PDXK		ZNF596_TARGET_GENES	581	23	0.006464226	0.301908733	CACNG2,CPLX2,POU6F2,AEBP2,EBF1,SLITRK3,MIR7-3HG,TRIM59,HMGA1,HOXA10,HOXD4,TAFA2,EVX2,MARCKS,PRRX1,HIVEP3,SIPA1,TRH,VIM,FRMD5,ACTN2,CACNA1G,TBX18
ZNF41_TARGET_GENES	205	11	0.006082596	0.277771897	RBFOX3,EXOC7,HEXD,NFIC,ADAP2,KIAA1217,INTS12,LMF1,GSTCD,CADPS,SEC22B		REACTOME_RESOLUTION_OF_AP_SITES_VIA_THE_MULTIPLE_NUCLEOTIDE_PATCH_REPLACEMENT_PATHWAY	25	0	1	1			U2AF2_TARGET_GENES	1039	39	0.006838939	0.307908186	WWP2,NKAIN4,NEURL2,SIRPA,CSNK1G2,CFAP57,APCDD1L-DT,NEK10,NQO1,DLG4,ABAT,EGR3,MARCHF8,MAPRE3,PATZ1,ZIM2,ZNF775,DNAAF3,C12orf42,MN1,EIF2AK4,PER1,CTSA,BACH2,STK33,TCF7L2,TP53BP1,APOLD1,DOHH,BCAR3,C7orf50,PHYHIPL,ITPRIP,OASL,KIAA2013,CTU1,MAGI1,ORAI3,PICK1		ZNF436_TARGET_GENES	469	19	0.003973628	0.181462348	SH2B3,RAI1,SEPTIN9,CIT,PLEKHA7,ECE1,IQCE,ARHGEF16,ADAMTSL5,SMAD3,BTBD2,PTPRS,SEMA4A,SREBF1,STK10,TPM4,ESPN,BCAR3,PDXK		REACTOME_STRIATED_MUSCLE_CONTRACTION	36	4	0.008331144	0.36177901	ACTA1,TNNC2,VIM,ACTN2
REACTOME_TRANSMISSION_ACROSS_CHEMICAL_SYNAPSES	268	13	0.006931868	0.303084857	GAD1,GNAI2,GRIK2,GRIK4,GRIN2B,NRG1,KCNJ15,PLCB2,PRKAG3,PRKCA,TUBB2A,CACNB2,CACNB4		REACTOME_GAMMA_CARBOXYLATION_TRANSPORT_AND_AMINO_TERMINAL_CLEAVAGE_OF_PROTEINS	10	0	1	1			ZNF394_TARGET_GENES	1003	38	0.00652562	0.307908186	SPEG,NCOA2,FHAD1,RBFOX3,CTBP2,CTNNA2,SEPTIN10,PPP1R18,CRYBG1,HOXA11-AS,ZNF775,GPS2,HOXC4,HOXC5,DNAAF3,ITGB8,PNPLA7,MMP16,MXRA7,LEF1,PVT1,CACNG8,RTN1,PKNOX2,SURF1,SURF2,TYK2,ELOVL6,SETD7,KAT8,C7orf50,PARP10,ALDH1A2,TRIM15,NEXN,SCARB1,MATR3,LPGAT1		MYOCD_TARGET_GENES	1347	42	0.004592602	0.202736464	TEN1,SPEG,ENOX2,CARM1,MIB2,TMEM201,ESR1,MPRIP,CYFIP1,MACF1,ACAP2,ABL1,CADM2,MXRA5,RUFY4,DSE,HK2,MAOB,MSH5,PPP2R5C,BTBD2,MBNL3,TEX12,RNF150,PTPRS,SLC6A4,SPG7,STK10,UGT8,MYRF,LDLRAD4,BHLHE41,OGFOD3,KDM5C,EPPK1,RASSF5,FAM167A,TMEM164,SLC16A5,NCOR2,ABCG1,ARHGEF17		REACTOME_POTASSIUM_CHANNELS	103	7	0.008529898	0.36177901	HCN1,KCNA3,KCNA6,KCNC2,KCNC3,KCNC4,KCNS2
REACTOME_RUNX3_REGULATES_IMMUNE_RESPONSE_AND_CELL_MIGRATION	6	2	0.006882902	0.303084857	RUNX3,CBFB		REACTOME_CELL_CYCLE	661	13	0.430883095	1	CETN2,STAG2,DKC1,EMD,PHF8,POLA1,HAUS7,HDAC8,PSMD10,RBBP7,BRCC3,SMC1A,OFD1		ZBTB5_TARGET_GENES	473	21	0.007683077	0.335930281	SEPTIN9,COPS5,MECOM,FKBP4,SP5,MED15,TOLLIP,FAM193B,YY1AP1,LGR4,SLC17A7,SEMA6A,UNKL,SLC1A4,TBX1,CSPP1,BCAR3,ABHD14B,RUNX1T1,SCARB1,NRG2		ZNF740_TARGET_GENES	1428	44	0.004636795	0.202736464	SH2B3,RAP2C-AS1,PLEKHA7,CTBP2,LINC02870,EPHA2,NR2F6,OAF,KDM6B,ZC3H3,CYFIP1,JADE2,CADM1,TRIB2,BAZ2B,ITGA5,SMAD3,MAZ,MLLT6,FOXO4,MYCL,PDGFA,PLEC,CASZ1,SEMA4C,ZNF395,AGPAT3,PTPRS,RARA,RPS6KA3,TRPS1,UBTF,XIST,MAPKAPK3,CCDC92,CMIP,TRIM8,RASSF5,KDM2B,MICALL1,PDXK,SYNGAP1,KLHL13,GRHPR		REACTOME_NEUREXINS_AND_NEUROLIGINS	56	5	0.008288143	0.36177901	GRIN2C,GRIN2D,GRM5,LRRTM1,SHANK1
TCF7_TARGET_GENES	1738	54	0.007085424	0.303344702	MICA,DENND4A,SEMA3C,PRAP1,ADK,NCOA7,XXYLT1,DAB2IP,SPRED2,JMJD1C,MTF2,SHANK2,SEPTIN8,TNFAIP8,ABHD12,TPK1,DISC1,CCDC85C,ID1,INCENP,TMEM212,LINC00242,EIF2AK4,NTRK1,STMN3,DCXR,SYT17,MINDY2,BANP,DHRS4-AS1,ADAP2,HDAC8,GPRC5C,PRKCZ,KIAA1217,C1GALT1,INTS12,PITPNM2,RFX2,SCN4A,XYLT1,CIAO3,VIM,RNASEH2B,FBXO31,GSTCD,CASP4,BCAR3,ITPRIP,RIPK1,SFXN5,SCARB1,ST18,HELZ		REACTOME_SIGNALING_BY_ERBB4	58	0	1	1			REACTOME_FGFR1B_LIGAND_BINDING_AND_ACTIVATION	6	2	0.008596409	0.354371611	FGF2,FGF10		REACTOME_SIGNALING_BY_TGF_BETA_FAMILY_MEMBERS	102	7	0.005021824	0.21499685	STUB1,SMAD3,FURIN,PARD3,SKI,CHRDL1,NCOR2		UBE2I_TARGET_GENES	79	6	0.008626361	0.36177901	PHAX,ERRFI1,CCNJ,USP35,BDNF,VIM
ZNF224_TARGET_GENES	1248	41	0.00754388	0.304970237	TSPAN9,SLC35F3,MFSD4A,MBOAT1,DPYSL3,WDR90,FANCA,JMJD1C,KDM2A,IGSF9B,USP33,ERC1,PACS2,KAT6B,HEXD,BRF1,KCNK1,LIMS1,NDUFS6,ROR1,PAWR,PCNT,PIK3C2B,PLCB2,DPP8,YY1AP1,ADAP2,GPRC5C,HIVEP3,RFX2,SFSWAP,EMBP1,C1QBP,TUBB2A,DAP3,DRC3,BCAR3,CDC42BPA,ITPRIP,CACNA1G,HELZ		REACTOME_ORC1_REMOVAL_FROM_CHROMATIN	71	1	0.729950141	1	PSMD10		REACTOME_SIALIC_ACID_METABOLISM	33	4	0.00862218	0.354371611	SLC17A5,ST8SIA6,ST8SIA3,CTSA		REACTOME_G_ALPHA_Q_SIGNALLING_EVENTS	216	11	0.005145827	0.215809667	CHRM5,P2RY10,MCHR1,HTR2C,GPR143,GNB4,RGS3,RPS6KA3,BRS3,BTK,DGKI		ZNF766_TARGET_GENES	1092	37	0.008567747	0.36177901	PTPRU,SCGN,ZNF268,CPLX2,FBXO17,OTUD7A,UNC13A,RNF167,MIR7-3HG,KCNIP2,HTR1A,TAFA2,LHFPL4,MIR7-3,NPPB,PDE4C,ASXL2,SMPD3,YEATS2,CCDC88A,GPR158,USP35,MARCHF4,TMEM181,ADGRB3,MIER1,ZNF529,RAB6A,CELF6,DST,TAL1,ZNF140,CALB1,DHX40,TMTC1,SLC25A11,CBFA2T3
ZNF816_TARGET_GENES	496	20	0.007568604	0.304970237	MICU1,RPLP0P2,SAMD3,VWA3B,MTF2,PGM2L1,KCNK1,MFAP4,NOTCH1,STMN3,HES2,WDR70,TBC1D19,DHRS4-AS1,ADAP2,INTS12,MAN1C1,CRAMP1,REEP1,GSTCD		REACTOME_O_LINKED_GLYCOSYLATION_OF_MUCINS	62	1	0.681134368	1	C1GALT1C1		REACTOME_NEGATIVE_REGULATION_OF_FGFR1_SIGNALING	33	4	0.00862218	0.354371611	FGF2,FGF6,FGF10,SRC		REACTOME_G_ALPHA_12_13_SIGNALLING_EVENTS	80	6	0.005988246	0.24611691	ARHGEF16,ARHGEF3,GNB4,BTK,ARHGEF6,ARHGEF17		RYBP_TARGET_GENES	1733	54	0.008911431	0.366259825	ZNF268,SDCCAG8,FBXO17,AEBP2,SYT6,CNIH3,ELAVL2,MAST1,LIMCH1,GFI1,LYPD5,DLL1,FOXA2,HOXA5,HOXA7,HOXA10,HOXC4,HOXD8,TAFA2,ISL1,LHFPL4,MIR124-3,GALNTL6,ATP4A,DCDC2,MYO3A,NEURL1B,UNC79,ISLR2,SPTBN4,CELF6,BDNF,DMRTA2,RANBP17,SLC6A1,SOD2,TAF7,TRPC4,PLEKHF1,CALB1,DHX40,TRIM45,RTBDN,PHYHIPL,FAM120B,ZNF382,CORO6,FRMD5,CBX4,ALDH1A2,WNT3A,UBE2L6,SPAG6,ZNF536
ZNF843_TARGET_GENES	808	29	0.007527624	0.304970237	FAM66B,ACAP3,NCOA7,DUT,FANCA,MTF2,ERC1,RFTN1,DISC1,ANK1,KCNK1,VLDLR-AS1,MAP3K5,PAWR,PCCB,RPL26L1,DPP8,ADAP2,MYO5C,INTS12,HIVEP3,LMF1,CACNB4,FBXO31,GSTCD,MAGI1,G6PC3,SCARB1,NCOR2		REACTOME_SULFUR_AMINO_ACID_METABOLISM	27	0	1	1			LMTK3_TARGET_GENES	510	22	0.008888436	0.358151682	KPTN,EIF2B1,SNED1,PHF19,GTF2H3,MMP16,MN1,PCSK6,HDGFL3,GMIP,PHF7,UGT1A4,RMDN3,MAP2K3,PCDHA11,SPHK2,BCR,SRC,TBCD,RPS6KL1,C7orf50,AOPEP		HES2_TARGET_GENES	1212	38	0.006299548	0.253834729	FLOT1,SEPTIN9,GPR182,CLCN4,SLC7A8,EML2,CADM2,ANK3,GRIA3,NR3C1,BAZ2B,ABLIM1,MBNL1,MYH9,PDE4D,MAP3K20,SH3TC1,POR,BCOR,SEMA4C,MAP2K3,TEX12,PARD3,ZMIZ1,BCL6,TBL1X,TEAD1,TPM4,UTY,LDLRAD4,ACOX2,FAM167A,BCO2,PDXK,RUVBL1,MIDEAS,AKAP6,ABCG1		REACTOME_SIGNALING_BY_NOTCH1_T_7_9_NOTCH1_M1580_K2555_TRANSLOCATION_MUTANT	7	2	0.009771304	0.378868476	DLL1,NOTCH1
ZSCAN30_TARGET_GENES	1633	51	0.007986215	0.315609071	MAILR,SEMA3C,CELF2,UBE2J2,PAQR4,MGAT5B,CFAP52,XXYLT1,GRK2,CYB5R3,DNMT3A,SPRED2,JMJD1C,MTF2,RRP1B,ERC1,MKRN1,ABHD12,INTS1,CYFIP2,HEXD,GRIK4,KCNMA1,FADS3,NOTCH1,STMN3,DHRS7,MINDY2,PPM1A,TBC1D19,MAML3,ADAP2,INTS12,ARHGAP22,EEFSEC,ATXN1,VAV2,RNASEH2B,GSTCD,FOXRED2,TSPAN10,BCAR3,NDST2,CBFB,ACTN1,ASAP2,CH25H,SCARB1,ADAMTS3,PTDSS1,HELZ		REACTOME_DOWNREGULATION_OF_ERBB2_ERBB3_SIGNALING	13	0	1	1			REACTOME_REGULATION_OF_LIPID_METABOLISM_BY_PPARALPHA	119	8	0.009615652	0.36592898	NCOA2,CPT1A,CYP1A1,AHR,GPS2,MED15,UGT1A9,AHRR		REACTOME_RHO_GTPASES_ACTIVATE_CIT	19	3	0.006474164	0.255853982	CIT,MYH9,PPP1R12B		REACTOME_ARYL_HYDROCARBON_RECEPTOR_SIGNALLING	7	2	0.009771304	0.378868476	AHR,AIP
ZNF524_TARGET_GENES	336	15	0.008178938	0.317126758	TSPAN9,RNPS1,MTF2,EXOC7,KAT6B,SGMS1,MAP3K5,STMN3,VPS37C,MAML3,HDAC8,INTS12,FAM86FP,GSTCD,NDST2		REACTOME_ANTIVIRAL_MECHANISM_BY_IFN_STIMULATED_GENES	81	1	0.775492854	1	FLNA		REACTOME_PHOSPHOLIPASE_C_MEDIATED_CASCADE_FGFR2	18	3	0.009345616	0.36592898	FGF2,FGF6,FGF10		REACTOME_NR1H3_NR1H2_REGULATE_GENE_EXPRESSION_LINKED_TO_CHOLESTEROL_TRANSPORT_AND_EFFLUX	37	4	0.006716393	0.258258008	ABCA1,TBL1X,NCOR2,ABCG1		REACTOME_ERYTHROPOIETIN_ACTIVATES_STAT5	7	2	0.009771304	0.378868476	STAT5A,IRS2
ZNF436_TARGET_GENES	469	19	0.008679199	0.330291724	LIPE-AS1,SLC38A10,CMTM8,TRPV3,LDLRAP1,HLA-DPB1,IFI27,C1QTNF8,PCSK4,ADAP2,MAN1C1,EEFSEC,LINC00051,STK10,PLIN4,TRPV1,SLC25A20,BCAR3,TNFRSF18		REACTOME_PROLACTIN_RECEPTOR_SIGNALING	15	0	1	1			REACTOME_NEGATIVE_REGULATION_OF_FGFR2_SIGNALING	34	4	0.009584239	0.36592898	FGF2,FGF6,FGF10,SRC		ZNF423_TARGET_GENES	981	32	0.006786342	0.258258008	CD24,SH2B3,TSPAN5,RAI1,FOXN3,VTI1A,LINC02870,KDM4B,FLNA,GSE1,JADE2,EML2,SLC25A42,MPP2,PDGFA,PPP2R5C,RNF150,RARA,RGS3,SPTB,SPTBN1,STK10,TCEA2,UBTF,ZNF75D,COL25A1,PDXK,SOCS2,ARHGEF6,STX8,HERPUD1,ARHGEF17		REACTOME_FCGR3A_MEDIATED_IL10_SYNTHESIS	38	4	0.010080692	0.383626316	ADCY1,ADCY2,ADCY5,ADCY9
REACTOME_NOTCH4_INTRACELLULAR_DOMAIN_REGULATES_TRANSCRIPTION	20	3	0.009227969	0.344790469	NOTCH1,MAML3,ACTA2		REACTOME_SIGNALING_BY_ERBB2	49	0	1	1			SOX3_TARGET_GENES	96	7	0.009870963	0.368815081	COPS5,AKAP13,SHC4,NKTR,PVT1,WDR77,CSPP1		ZNF7_TARGET_GENES	790	27	0.006937251	0.259200924	TACC2,CLCN4,AKAP14,RALY,TMCC1,ABL1,CADM2,CPAMD8,ARHGEF16,HK2,MAZ,MEOX1,ODC1,ARHGEF3,PDE4D,NCBP3,ASAP3,PTPRS,SH3BP2,DIRC3,ZNF343,TRIM8,ESPN,BCAR3,KDM2B,UMODL1,NCOR2		REACTOME_ADORA2B_MEDIATED_ANTI_INFLAMMATORY_CYTOKINES_PRODUCTION	133	8	0.010337782	0.38625711	ADCY1,ADCY2,ADCY5,ADCY9,ADRB3,DRD5,RXFP1,SCT
REACTOME_DEVELOPMENTAL_BIOLOGY	1120	37	0.009996725	0.348191017	ACTR3,RNPS1,DPYSL3,EPAS1,USP33,KAZN,EPHA6,ANK1,KRT6C,GRIN2B,GSK3B,LCE2D,LPL,MYH9,NOTCH1,RPL26L1,PIK3CD,MAML3,PRKCA,DSCAML1,NTN4,RPL8,RPS16,SCN4A,SPRR2D,TRPC1,TUBB2A,VAV2,CACNA1D,CACNB2,CACNB4,FAM120B,CBFB,CACNA1H,CACNA1G,PLXNA4,NCOR2		REACTOME_SPHINGOLIPID_DE_NOVO_BIOSYNTHESIS	44	0	1	1			F10_TARGET_GENES	251	13	0.010165764	0.373047228	CTNND2,SLC29A1,FGF2,FRMD4B,NEDD4L,GABBR1,ITGB8,MARCKS,NEFM,UACA,LEF1-AS1,ELOVL6,LRBA		HMGB2_TARGET_GENES	496	19	0.007118253	0.26121447	TSNAX-DISC1,FLOT1,COL4A6,MACF1,PDE7B,HADHB,VSIG1,ABLIM1,MBNL1,MYLK,PDE4B,RASIP1,REXO1,RAP1GAP,HIVEP3,SEMA4A,GPRASP3,CMSS1,DDX3Y		REACTOME_INTEGRATION_OF_ENERGY_METABOLISM	108	7	0.010921568	0.400782553	ADCY1,ADCY2,ADCY5,ADCY9,KCNC2,MARCKS,MLXIPL
REACTOME_PARASITE_INFECTION	59	5	0.009690269	0.348191017	ACTR3,FGR,CYFIP2,MYH9,VAV2		REACTOME_TERMINATION_OF_O_GLYCAN_BIOSYNTHESIS	23	0	1	1			MEF2C_TARGET_GENES	1580	54	0.010391818	0.374652375	LINC00582,SPEG,CEACAM3,AKAP13,NEURL2,CYP1B1,SSBP4,PPP1R18,DUSP8,EYA2,MARCHF8,FGR,DDN,FCHO1,TDRD7,AP4E1,ALPL,SLC17A5,SPRYD4,NR3C1,MIR3667HG,ITGB8,C12orf42,BTBD17,LINC00511,LSP1,NKTR,PBX1,COPS4,PDE4D,PER1,CTSA,YY1AP1,ZMIZ1,PVT1,SCN8A,SECTM1,TAF4,TBCD,UBA7,VDR,VPS37B,MAD1L1,CASP8,CMSS1,SORBS2,PARP10,MADD,ALDH1A2,SEC22C,CD37,ZSCAN12,MATR3,PUM3		REACTOME_RUNX3_REGULATES_CDKN1A_TRANSCRIPTION	7	2	0.008204811	0.285777743	SMAD3,ZFHX3		REACTOME_CARDIAC_CONDUCTION	137	8	0.012215555	0.440402914	CACNG2,KCNIP2,KCNK12,CACNG8,CACNG7,RYR2,SLC8A2,TBX5
FOXF2_TARGET_GENES	7	2	0.009495765	0.348191017	GLI2,RBFOX1		REACTOME_DEFENSINS	47	0	1	1			REACTOME_CONSTITUTIVE_SIGNALING_BY_ABERRANT_PI3K_IN_CANCER	75	6	0.010708113	0.379399528	FGF2,FGF6,FGF10,SRC,IRS2,NRG2		REACTOME_LOSS_OF_MECP2_BINDING_ABILITY_TO_THE_NCOR_SMRT_COMPLEX	7	2	0.008204811	0.285777743	TBL1X,NCOR2		REACTOME_LINOLEIC_ACID_LA_METABOLISM	8	2	0.012836257	0.443300249	ELOVL2,FADS2
ZNF2_TARGET_GENES	1119	37	0.009865936	0.348191017	DENND4A,LINC01399,TSPAN9,RNPS1,C2orf50,NCOA7,MFSD4A,DPYSL3,JMJD1C,MGRN1,KAT6B,WASHC2C,INTS1,BRF1,KCNK1,MAP3K5,EIF2AK4,MYH9,PAWR,RPL26L1,CDK18,RNF216,CPVL,DPP8,ADAP2,INTS12,RPTOR,PTPRK,ARHGAP22,SFSWAP,MARCHF7,VIM,GSTCD,CDC42BPA,CACNA1H,ADAMTS3,SEC22B		REACTOME_CONSTITUTIVE_SIGNALING_BY_LIGAND_RESPONSIVE_EGFR_CANCER_VARIANTS	19	0	1	1			ZFP69B_TARGET_GENES	1971	65	0.010959419	0.381722133	SEPTIN9,TP53RK,FHAD1,MIB2,WIPF2,CYP1A1,SSBP4,ABAT,FBN2,MARCHF8,FRMD4B,TTLL12,SNAPIN,GABBR1,SNED1,SPRYD4,GRK5,GPS2,KCNIP2,HOXC5,SOGA3,LINC00511,MEIS2,MPP2,ODC1,PAX6,PBX1,GULP1,UFC1,PER1,FAM193B,UACA,RMDN3,THUMPD1,ZNF83,MAP2K3,GPR158,PTK7,SEMA6A,PXN,HIVEP3,CACNG8,BCR,SECTM1,NXN,UNKL,SIM1,SLC8A2,TBCD,VPS51,ELOVL6,WDR25,SEMA6D,APOLD1,ABHD14B,PARP10,PIR,ITPRIP,MADD,HYAL2,ALDH1A2,SEC22C,NEXN,MAGI1,SCAR…		REACTOME_TELOMERE_C_STRAND_SYNTHESIS_INITIATION	7	2	0.008204811	0.285777743	TEN1,STN1		REACTOME_RELAXIN_RECEPTORS	8	2	0.012836257	0.443300249	RXFP3,RXFP1
ZSCAN5DP_TARGET_GENES	1386	44	0.01020949	0.349675031	HMG20B,STK25,TSPAN9,RNPS1,SLC38A10,CNN1,NCOA7,MFSD4A,DAB2IP,IGSF9B,WASHC2C,COG4,FBXL9P,CNNM3,CPNE7,HEXD,TNPO2,HDLBP,HLA-DPB1,KCNK1,MYH9,STMN3,CPVL,VPS37C,TBC1D19,INTS12,RPTOR,ARHGAP22,LDAH,SEPTIN7P2,SFSWAP,PLIN4,SLC25A20,CCDC86,FYCO1,FBXO31,GSTCD,BCAR3,TRAF7,KIAA1671,ACTN1,ZNF628,G6PC3,SCARB1		REACTOME_GRB2_EVENTS_IN_ERBB2_SIGNALING	16	0	1	1			REACTOME_METABOLISM_OF_WATER_SOLUBLE_VITAMINS_AND_COFACTORS	123	8	0.011600745	0.386162707	NT5E,NADSYN1,BST1,TCN1,TCN2,SLC52A2,COASY,PARP10		REACTOME_SYNAPTIC_ADHESION_LIKE_MOLECULES	21	3	0.008621454	0.295284806	FLOT1,GRIA3,PTPRS		REACTOME_ACTIVATION_OF_ANTERIOR_HOX_GENES_IN_HINDBRAIN_DEVELOPMENT_DURING_EARLY_EMBRYOGENESIS	112	7	0.013158791	0.443300249	HOXB4,HOXC4,HOXD1,HOXD3,HOXD4,H4C9,H2BC12
REACTOME_PD_1_SIGNALING	21	3	0.010592012	0.356829258	HLA-DPA1,HLA-DPB1,LCK		REACTOME_SIGNALING_BY_EGFR_IN_CANCER	25	0	1	1			REACTOME_PHASE_1_INACTIVATION_OF_FAST_NA_CHANNELS	7	2	0.011838565	0.386162707	KCNIP2,KCND2		RYBP_TARGET_GENES	1733	50	0.00902643	0.299182494	CD24,CHRNA3,COL4A6,VTI1A,SSBP4,EPHA2,ZHX2,SLC13A4,GPM6B,ANK3,TRIB2,NR3C1,SNHG17,MLLT6,FOXO4,MPP2,PDE4D,WWOX,PKNOX1,PLEC,TENT5C,MBNL3,CPNE5,PTPRS,ACE2,RPS15,BCL11B,NDRG4,SREBF1,STK10,TBL1X,BTK,NR2F2,BHLHE41,CORO7,DIPK2B,WNT10A,GPRASP3,WNT5B,KDM5C,ESPN,MAD1L1,BCAR3,PDXK,SYNGAP1,SOCS2,KLHL13,KCNQ4,NCOR2,FRMPD4		PBXIP1_TARGET_GENES	225	11	0.013031564	0.443300249	CSMD3,CLDN14,SLC13A5,ABR,RAB37,SLC26A5,GDF6,GMIP,PDE4C,GREB1L,FADS2
REACTOME_CARDIAC_CONDUCTION	137	8	0.01124986	0.362404316	KCNK1,ATP2B2,SCN4A,TRPC1,CACNA1D,CACNA2D1,CACNB2,CACNB4		REACTOME_BETA_DEFENSINS	38	0	1	1			REACTOME_ARYL_HYDROCARBON_RECEPTOR_SIGNALLING	7	2	0.011838565	0.386162707	AHR,AHRR		ZFP28_TARGET_GENES	87	6	0.008935918	0.299182494	CELF2,CTBP2,DISC1,THRB-AS1,SPTBN2,BTK		REACTOME_PROTEIN_PROTEIN_INTERACTIONS_AT_SYNAPSES	87	6	0.013510532	0.447808771	SLITRK3,GRIN2C,GRIN2D,GRM5,LRRTM1,SHANK1
DICER1_TARGET_GENES	61	5	0.011111411	0.362404316	NCOA7,MTF2,SNX16,BCAR3,KIAA1671		REACTOME_SRP_DEPENDENT_COTRANSLATIONAL_PROTEIN_TARGETING_TO_MEMBRANE	113	4	0.152105722	1	RPL10,RPL39,RPL36A,SSR4		NR0B1_TARGET_GENES	341	16	0.011489535	0.386162707	NCOA2,CTBP2,UNC5B,FAM241B,TDRD7,KANK2,PDE4D,MAP2K3,ZMIZ1,DPP10,PVT1,SLC1A4,SRC,SEMA6D,IRS2,LPGAT1		ZSCAN21_TARGET_GENES	475	18	0.009613402	0.313580003	SPEG,COL4A6,ZNF827,FAAH2,SULF1,EML2,PDE7B,RXFP4,MAST4,MAZ,PKNOX1,MYO5C,RNF150,AHNAK,MICALL1,PDXK,STX8,NCOR2		REACTOME_REGULATION_OF_BETA_CELL_DEVELOPMENT	42	4	0.014254657	0.457708112	GCK,FOXA2,INSM1,NOTCH1
NUFIP1_TARGET_GENES	40	4	0.01146291	0.362404316	WWOX,YY1AP1,DAP3,PTDSS1		REACTOME_PI3K_EVENTS_IN_ERBB4_SIGNALING	10	0	1	1			MAML1_TARGET_GENES	257	13	0.012200574	0.39175282	SEPTIN9,FCHO1,NR3C1,C12orf42,LINC00511,LSP1,PDE4D,PTK2,CEACAM1,BLK,UNKL,SLC1A4,CD37		REACTOME_ROLE_OF_ABL_IN_ROBO_SLIT_SIGNALING	8	2	0.010792296	0.345541198	ABL1,ROBO1		REACTOME_AMINE_LIGAND_BINDING_RECEPTORS	42	4	0.014254657	0.457708112	ADRA1D,ADRB3,DRD5,HTR1A
PCGF1_TARGET_GENES	516	20	0.011346106	0.362404316	ACAP3,PRELID2,SPRED2,EPHX1,WDR27,SGMS1,SS18L1,NRBP2,NFATC1,PLCB2,GFOD1,HES2,CRAMP1,TRPC1,VIM,FBXO31,APOLD1,CDC42BPA,SFXN5,PTDSS1		REACTOME_SHC1_EVENTS_IN_ERBB4_SIGNALING	14	0	1	1			REACTOME_FGFR2_LIGAND_BINDING_AND_ACTIVATION	20	3	0.012587461	0.39632207	FGF2,FGF6,FGF10		TBX1_TARGET_GENES	208	10	0.010929527	0.345541198	COL16A1,ECE1,NOP14-AS1,SMAD3,ZMIZ1,RARA,TCEA2,ZBTB17,MIDEAS,ABCG1		REACTOME_GABA_B_RECEPTOR_ACTIVATION	43	4	0.015445187	0.473729233	ADCY1,ADCY2,ADCY5,ADCY9
REACTOME_NCAM_SIGNALING_FOR_NEURITE_OUT_GROWTH	63	5	0.012668394	0.3666697	CACNA1D,CACNB2,CACNB4,CACNA1H,CACNA1G		REACTOME_PI3K_EVENTS_IN_ERBB2_SIGNALING	16	0	1	1			TCF7_TARGET_GENES	1738	58	0.012728592	0.39632207	MIR548H2,SEPTIN9,PTGDR2,UBXN10,NEURL2,PROSER3,CFAP57,SLC29A1,ALDH3A1,HOXA11-AS,CEP68,SH2B1,PHF19,ZNF775,GPX2,INCENP,SP5,LAMA3,EEIG1,HOATZ,LINC00511,MEIS2,EIF2AK4,ZYG11A,NT5E,COPS4,LEF1,PDE4D,MED15,UBASH3A,TOLLIP,CTSA,NRDE2,FGGY,LGR4,SMPD4,ZMIZ1,PTK2,SEMA6A,NOD2,LEF1-AS1,NXN,EPS8L2,P2RY12,SLC4A2,TBCD,TCF7L2,VPS51,WDR25,SYN3,BCAR3,CMSS1,PHYHIPL,AOPEP,ITPRIP,SCARB1,ZSCAN12,PUM3		REACTOME_DOWNREGULATION_OF_SMAD2_3_SMAD4_TRANSCRIPTIONAL_ACTIVITY	23	3	0.01113897	0.346827021	SMAD3,SKI,NCOR2		REACTOME_VASOPRESSIN_REGULATES_RENAL_WATER_HOMEOSTASIS_VIA_AQUAPORINS	43	4	0.015445187	0.473729233	ADCY1,ADCY2,ADCY5,ADCY9
REACTOME_NITRIC_OXIDE_STIMULATES_GUANYLATE_CYCLASE	22	3	0.012066506	0.3666697	IRAG1,KCNMA1,PRKG2		REACTOME_NUCLEAR_SIGNALING_BY_ERBB4	32	0	1	1			REACTOME_NEUROTRANSMITTER_RECEPTORS_AND_POSTSYNAPTIC_SIGNAL_TRANSMISSION	204	11	0.013128562	0.402674562	ADCY2,CHRNA2,DLG4,GABBR1,GABRG3,GRIK3,KCNJ15,PRKCB,CACNG8,SRC,PICK1		REACTOME_FOXO_MEDIATED_TRANSCRIPTION	66	5	0.011318949	0.347170742	NR3C1,SMAD3,FOXO4,BCL6,SREBF1		REACTOME_ASSEMBLY_AND_CELL_SURFACE_PRESENTATION_OF_NMDA_RECEPTORS	43	4	0.015445187	0.473729233	NBEA,GRIN2C,GRIN2D,ACTN2
REACTOME_REGULATION_OF_CYTOSKELETAL_REMODELING_AND_CELL_SPREADING_BY_IPP_COMPLEX_COMPONENTS	8	2	0.012477026	0.3666697	LIMS1,ACTN1		REACTOME_GLYCOSPHINGOLIPID_METABOLISM	45	1	0.563641884	1	GLA		REACTOME_PI3K_AKT_SIGNALING_IN_CANCER	102	7	0.013491659	0.405926768	FGF2,FGF6,FGF10,PRR5,SRC,IRS2,NRG2		REACTOME_CELL_JUNCTION_ORGANIZATION	92	6	0.011594354	0.348077668	FLNA,CADM1,CADM2,PLEC,PARD3,ARHGEF6		TRIP13_TARGET_GENES	90	6	0.015758676	0.47623645	ZNF274,ZNF268,MIR7-3HG,ZNF728,MIR7-3,NPPB
REACTOME_TRANSCRIPTIONAL_REGULATION_BY_MECP2	63	5	0.012668394	0.3666697	GAD1,GRIN2B,NOTCH1,RBFOX1,NCOR2		REACTOME_DEGRADATION_OF_THE_EXTRACELLULAR_MATRIX	139	1	0.923205868	1	TIMP1		REACTOME_SHC_MEDIATED_CASCADE_FGFR1	21	3	0.014419783	0.405926768	FGF2,FGF6,FGF10		REACTOME_L1CAM_INTERACTIONS	120	7	0.01185666	0.348077668	CD24,ANK3,ITGA5,RPS6KA3,SPTB,SPTBN1,SPTBN2		REACTOME_ADRENOCEPTORS	9	2	0.016260819	0.484289611	ADRA1D,ADRB3
NAB2_TARGET_GENES	1400	44	0.01201022	0.3666697	DENND4A,MICU1,SLC38A10,PHETA1,DENND5B,KDM2A,TNIK,TTLL12,RFTN1,ATP11B,CAMTA1,MGRN1,NEDD4L,KCTD2,HEXD,ABR,GSK3B,BRF1,HADHA,TMEM52,LIMS1,NFATC1,NOTCH1,PCNT,DCXR,MAP3K20,MINDY2,YY1AP1,MAN1C1,CRAMP1,LMF1,FAM86FP,TRAF3,TUBB2A,CACNA2D1,DAP3,KBTBD7,BCAR3,LCOR,KIAA1671,ITPRIP,CBFB,ACTN1,LMLN		REACTOME_MITOCHONDRIAL_PROTEIN_IMPORT	64	4	0.029439729	1	CMC4,TIMM17B,TIMM8A,IDH3G		REACTOME_PI_3K_CASCADE_FGFR1	21	3	0.014419783	0.405926768	FGF2,FGF6,FGF10		ZFP69B_TARGET_GENES	1971	55	0.011846646	0.348077668	SH2B3,STUB1,B3GNT3,SEPTIN9,CISH,MTERF4,MIB2,ZNF827,SSBP4,CELSR2,EPHA2,NR2F6,FLNA,MACF1,EML2,GPSM1,DISC1,GPM6B,MACROD1,ADAMTSL5,CA5BP1,MPP2,MYCL,ODC1,NIN,PKNOX1,CASZ1,NBDY,MAP2K3,RNF150,PTPRS,RAD51B,RAP1GAP,RARA,HIVEP3,SIGIRR,RGS3,ROBO1,CDKL5,STK10,SURF4,TCEA2,MAPKAPK3,WDR25,ACOX2,SLC9A7,PDXK,RUVBL1,SOCS2,AP1G2,NAV2,KCNQ4,NCOR2,HERPUD1,DOCK4		REACTOME_GPCR_LIGAND_BINDING	463	18	0.017552923	0.502524463	ADRA1D,ADRB3,DRD5,GHSR,PRLHR,GRM5,HTR1A,NMBR,RXFP3,WNT16,PENK,RXFP1,SCT,SST,TRH,WNT7B,PLPPR3,WNT3A
SOX6_TARGET_GENES	1831	55	0.012478675	0.3666697	MAEA,STK25,PKD1L2,ACAP3,NCOA7,CFAP251,GCSAML,CYB5R3,SPRED2,FANCA,JMJD1C,MTF2,KDM2A,MKRN1,SS18L1,INTS1,ANK1,TNPO2,APBA2,NRBP2,CENPS,MYH9,WWOX,SYT17,MAP3K20,RNF216,PCSK4,PPM1A,YY1AP1,TBC1D19,MAML3,HDAC8,CPXM1,BAG1,ARHGAP22,HIVEP3,RFX2,SFSWAP,SMYD3,WNK4,SPRR2D,STK10,TUBB2A,VIM,DAP3,SLC25A20,FBXO31,APOL4,ATRIP,NDST2,CBFA2T3,ACTN1,RIPK1,ASAP2,MAGI1		REACTOME_SIGNALING_BY_HIPPO	20	0	1	1			REACTOME_SIGNALING_BY_FGFR1_IN_DISEASE	38	4	0.014119536	0.405926768	FGF2,FGF6,BCR,LRRFIP1		REACTOME_RHO_GTPASE_EFFECTORS	313	13	0.01294064	0.369686699	CIT,FMNL2,CYBB,FLNA,CYFIP1,ABL1,AR,MYH9,MYLK,PPP1R12B,PPP2R5C,BTK,MAD1L1		REACTOME_PHASE_2_PLATEAU_PHASE	25	3	0.017851234	0.502524463	CACNG2,CACNG8,CACNG7
REACTOME_DOWNREGULATION_OF_SMAD2_3_SMAD4_TRANSCRIPTIONAL_ACTIVITY	23	3	0.013652801	0.379141982	NEDD4L,PPM1A,NCOR2		REACTOME_ACTIVATED_NOTCH1_TRANSMITS_SIGNAL_TO_THE_NUCLEUS	31	0	1	1			ZNF436_TARGET_GENES	469	20	0.013712366	0.405926768	LIPE-AS1,SEPTIN9,NKAIN4,EYA2,MAST3,FCHO1,ALPL,GHRHR,TFCP2L1,MDFI,FBXL19,PRR5,SEMA4A,SLC8A2,SRC,ELOVL6,SPSB1,BCAR3,ATG4D,CD81		LCORL_TARGET_GENES	418	16	0.012952527	0.369686699	B3GNT2,CLCN5,ZNF827,TMCC1,MPP2,POR,MBNL3,PRPSAP2,ZFY,MAPKAPK3,AHNAK,STN1,ITM2C,CASP9,SLC16A5,NCOR2		REACTOME_SIGNALING_BY_ERYTHROPOIETIN	25	3	0.017851234	0.502524463	PIK3R5,STAT5A,IRS2
RBM34_TARGET_GENES	957	32	0.01360394	0.379141982	HMG20B,RNPS1,SLC38A10,PHETA1,MBOAT1,EPAS1,FANCA,TPCN2,USP33,TTLL12,MKRN1,CNNM3,HEXD,ANK1,LIMS1,FADS3,LTBP2,MAN2B1,EIF2AK4,STMN3,PCNT,DCXR,PLCB2,GFOD1,DPP8,ARHGAP22,RFX2,EEFSEC,LMF1,TUBB2A,TRIM7,RIPK1		REACTOME_TRAFFICKING_AND_PROCESSING_OF_ENDOSOMAL_TLR	13	0	1	1			ZNF512B_TARGET_GENES	206	11	0.014032069	0.405926768	MECOM,FAM241B,MEIS2,MMP16,ADAMTS9,ZMIZ1,GPR158,CLMN,ANTXR1,MAGI1,SCARB1		REACTOME_SUMOYLATION	184	9	0.013842658	0.374298186	ESR1,NR3C1,AR,NPM1,RARA,RORA,THRB,NCOR2,HDAC4		ZNF785_TARGET_GENES	67	5	0.017174712	0.502524463	MAST1,TMEM121B,GPR158,EBF4,CBX4
ZNF582_TARGET_GENES	64	5	0.013499525	0.379141982	FARP1,ESR2,GPR161,PCSK4,LINC01128		REACTOME_SIGNALING_BY_NOTCH4	82	2	0.442623146	1	MAMLD1,PSMD10		ZBTB10_TARGET_GENES	1929	63	0.014728843	0.409023952	SPEG,SEPTIN9,CHKA,MED12L,DNAH14,NEURL2,MIB2,ANKRD29,PPP1R18,EIF2B1,SLC29A1,FAM241B,FGF2,SBNO2,RIMS1,TTLL12,NEDD4L,SMUG1,PATZ1,BACE2,SH2B1,SLC17A5,PGAP2,DLX6-AS1,NR3C1,GTF2H3,KCNIP2,HOXC5,ITPK1,PNPLA7,MMP16,MN1,HDGFL3,LEF1,HECA,TOLLIP,CTSA,IFT57,ZMIZ1,PSMD12,PTK2,AHRR,SEMA6A,HIVEP3,LEF1-AS1,ZSCAN18,SMO,TCF7L2,TUFM,TYK2,VPS37B,CTC1,APOLD1,TCF7L1,C7orf50,AOPEP,ATG4D,IRS2,LRRFIP1,MAGI1,CD81,ZSCAN12,L…		REACTOME_CD163_MEDIATING_AN_ANTI_INFLAMMATORY_RESPONSE	9	2	0.013689108	0.374298186	MYH9,FURIN		REACTOME_DEVELOPMENTAL_BIOLOGY	1120	36	0.019738497	0.520965699	MEF2B,CACNG2,CRMP1,CTNNA2,DSP,EBF1,EPHA7,DOK6,GCK,GDNF,GFI1,FOXD3,HHEX,FOXA2,HOXB4,HOXC4,HOXD1,HOXD3,HOXD4,INSM1,ISL1,NOTCH1,SPTBN4,CACNG8,RPL31,PRDM14,KRTAP24-1,TAL1,TRPC4,MYH14,LHX3,H4C9,FAM120B,H2BC12,IRS2,CACNA1G
REACTOME_MUSCLE_CONTRACTION	205	10	0.016122888	0.380379624	KCNK1,ATP2B2,ACTA2,SCN4A,TRPC1,VIM,CACNA1D,CACNA2D1,CACNB2,CACNB4		REACTOME_DOWNSTREAM_SIGNALING_EVENTS_OF_B_CELL_RECEPTOR_BCR	81	2	0.436430809	1	PSMD10,IKBKG		REACTOME_SYNTHESIS_OF_EPOXY_EET_AND_DIHYDROXYEICOSATRIENOIC_ACIDS_DHET	8	2	0.015527692	0.409094953	CYP1A1,CYP1B1		ZBTB49_TARGET_GENES	9	2	0.013689108	0.374298186	LGALS2,TBL1X		REACTOME_WNT_LIGAND_BIOGENESIS_AND_TRAFFICKING	26	3	0.019850802	0.520965699	WNT16,WNT7B,WNT3A
REACTOME_NEUROTRANSMITTER_RECEPTORS_AND_POSTSYNAPTIC_SIGNAL_TRANSMISSION	204	10	0.015633118	0.380379624	GNAI2,GRIK2,GRIK4,GRIN2B,NRG1,KCNJ15,PLCB2,PRKAG3,PRKCA,TUBB2A		REACTOME_YAP1_AND_WWTR1_TAZ_STIMULATED_GENE_EXPRESSION	15	0	1	1			REACTOME_NETRIN_MEDIATED_REPULSION_SIGNALS	8	2	0.015527692	0.409094953	UNC5B,SRC		ZNF563_TARGET_GENES	567	20	0.013642577	0.374298186	CIT,MTERF4,ZNF827,EML6,SMAD3,MPP2,BTBD2,MAP7D1,MYO5C,NDRG4,CDKL5,XG,UXS1,ESPN,MAD1L1,BCAR3,CHCHD6,MAP7,SH3BP5,ARHGEF17		REACTOME_UREA_CYCLE	10	2	0.020027392	0.520965699	ASL,SLC25A2
REACTOME_MAPK1_ERK2_ACTIVATION	9	2	0.0158092	0.380379624	IL6,JAK2		REACTOME_SIGNALING_BY_NOTCH2	33	1	0.455558775	1	MAMLD1		KLF13_TARGET_GENES	1932	63	0.015177306	0.409094953	COPS5,KPTN,CHKA,BTBD9,FHAD1,EVI5L,NEURL2,CSNK1G2,WIPF2,CTBP2,CAMSAP1,CRYBG1,MARCHF8,PUF60,FKBP4,SCAP,SIPA1L3,CRTC1,PRAME,PATZ1,KANK2,SH2B1,PHF19,FBXL6,GATA6,SPRYD4,ZNF775,NR3C1,KCNIP2,DNAAF3,CENPS,ZYG11A,NKTR,ODC1,HECA,PER1,GNB1L,FBXL19,CTSA,PGPEP1,MIER1,PXN,HIVEP3,CACNG8,BACH2,NXN,UNKL,EPS8L2,SLC4A2,SLC8A2,TBCD,TP53BP1,TUFM,TYK2,WDR77,SLC52A2,VPS37B,CSPP1,CMSS1,ABHD14B,HYAL2,KIAA2013,SEC22C		BCL6B_TARGET_GENES	157	8	0.015803642	0.421772519	CISH,GPM6B,ANK3,BCL6,MAPKAPK3,UXS1,MAD1L1,SOCS2		LMX1B_TARGET_GENES	26	3	0.019850802	0.520965699	NPAS4,MIR7-3HG,MIR7-3
REACTOME_CD163_MEDIATING_AN_ANTI_INFLAMMATORY_RESPONSE	9	2	0.0158092	0.380379624	IL6,MYH9		REACTOME_PRE_NOTCH_EXPRESSION_AND_PROCESSING	110	1	0.86865291	1	MAMLD1		PAX3_TARGET_GENES	1439	49	0.015188637	0.409094953	DCTN1,AHR,FBN2,FGF10,LIMCH1,RIMS1,FRMD4B,NEDD4L,BACE2,PHF19,SLC17A5,KCNH5,CCDC141,ZNF775,NR3C1,CTNNA3,C14orf39,IMPA2,KCNMA1,LAMA3,SHC4,MEIS2,NKTR,PDE4D,PEX5L,UGT1A4,UGT1A1,CTSA,SEMA6A,UNC79,MIER1,BACH2,LEF1-AS1,NXN,DRGX,NR2E1,LRRK1,WLS,WWC2,SORBS2,AOPEP,ALDH1A2,PHOX2B,NEXN,MAGI1,DLGAP1,SLIT2,MATR3,LRBA		NFXL1_TARGET_GENES	430	16	0.016488959	0.434420661	SEPTIN9,SFXN2,EML2,SLC25A42,LINC00877,ADAMTSL5,NEXMIF,ARHGAP6,WWC3,RARA,NR2F2,AHNAK,TMEM164,CHCHD6,KDM2B,PDXK		SMN1_TARGET_GENES	750	26	0.019444175	0.520965699	DNAJB6,SDCCAG8,FBXO17,OLIG1,CNIH3,CLYBL,AHR,FCHO1,CLDN14,ABR,RAB37,TAFA2,ATP9B,NKX1-2,WT1-AS,PCDHGA9,STARD9,SPTBN4,RYR2,BDNF,DST,TNXB,WT1,FAM184A,TMTC1,ACTN2
CC2D1A_TARGET_GENES	1421	44	0.015196743	0.380379624	MICA,DENND4A,NPFFR2,PRSS21,PAQR4,C2orf50,NCOA7,MFSD4A,ESR2,JMJD1C,TBC1D9B,MGRN1,NEDD4L,GAD1,LDLRAP1,TPK1,GNAI2,ABR,GRM7,TNPO2,INCENP,MAP3K5,CDK18,RNF216,NECAB2,VPS37C,TBC1D19,DHRS4-AS1,CPXM1,RAB27A,EEFSEC,RPS16,LINC01128,SMYD3,MARCHF7,WNK4,STK10,APOL4,FAM83D,BCAR3,SGIP1,CACNA1H,SEC22B,PHF14		REACTOME_SIGNALING_BY_THE_B_CELL_RECEPTOR_BCR	110	4	0.142014356	1	SH3KBP1,PSMD10,BTK,IKBKG		REACTOME_TRANSPORT_OF_INORGANIC_CATIONS_ANIONS_AND_AMINO_ACIDS_OLIGOPEPTIDES	106	7	0.016380228	0.414811999	SLC17A5,SLC7A10,SLC17A7,SLC1A4,SLC4A2,SLC8A2,SLC7A5		REACTOME_NERVOUS_SYSTEM_DEVELOPMENT	579	20	0.016729383	0.435175728	CD24,RPS4Y2,EPHA2,GSPT2,ABL1,ANK3,ITGA5,ABLIM1,MYH9,PLXNA1,RAP1GAP,ROBO1,RPS4Y1,RPS6KA3,RPS15,SEMA4A,SPTB,SPTBN1,SPTBN2,TEAD1		SMN2_TARGET_GENES	750	26	0.019444175	0.520965699	DNAJB6,SDCCAG8,FBXO17,OLIG1,CNIH3,CLYBL,AHR,FCHO1,CLDN14,ABR,RAB37,TAFA2,ATP9B,NKX1-2,WT1-AS,PCDHGA9,STARD9,SPTBN4,RYR2,BDNF,DST,TNXB,WT1,FAM184A,TMTC1,ACTN2
CHAF1A_TARGET_GENES	92	6	0.016288762	0.380379624	SPRED2,FOXK1,SGMS1,WWOX,MAML3,ITGB1BP1		REACTOME_EXTRACELLULAR_MATRIX_ORGANIZATION	300	4	0.799587032	1	DMD,ITGB8,BGN,TIMP1		BCL6B_TARGET_GENES	157	9	0.016533678	0.414811999	WWP2,MECOM,ITPK1,GULP1,FBXL19,TBCD,ELOVL6,MAD1L1,RUNX1T1		REACTOME_BMAL1_CLOCK_NPAS2_ACTIVATES_CIRCADIAN_GENE_EXPRESSION	27	3	0.017323442	0.444995924	CARM1,TBL1X,BHLHE41		ZNF549_TARGET_GENES	1168	37	0.022267208	0.571988907	VAX1,SCAND3,NKAIN4,CNIH3,OTUD7A,EPHA7,GSX1,TMT1A,GFI1,NBEA,GPR6,LYPD5,ZFP82,CNPY1,ABR,TAFA2,KIF5B,ANXA2R,NOTCH1,COPS4,PDE4C,PCDHGB2,ZNF529,RAB4A,RPA2,SOD2,DST,ZNF140,PRSS27,USP44,CADPS,OASL,TBX18,UBE2L6,ZNF518A,CD302,HS3ST3A1
HHEX_TARGET_GENES	961	32	0.01436354	0.380379624	DENND4A,SLC38A10,ADK,SPRED2,ESR2,MTF2,SEPTIN8,SUN3,HDLBP,TMEM52,LINC00242,MAP3K5,EIF2AK4,MYH9,STMN3,DCXR,ELP6,TBC1D19,SLC39A4,ADAP2,GPRC5C,KIAA1217,RSRP1,INTS12,RPL8,SCN4A,WNK4,STK10,RNASEH2B,GSTCD,SFXN5,SEC22B		REACTOME_NOTCH1_INTRACELLULAR_DOMAIN_REGULATES_TRANSCRIPTION	48	4	0.011296358	1	HDAC6,MAMLD1,HDAC8,TLE1		SOX6_TARGET_GENES	1831	60	0.01607179	0.414811999	SEPTIN9,COPS5,ADPRH,MIB2,CTNNA2,PPP1R18,EGR3,SLC29A1,FAM241B,MARCHF8,SCAP,LIMCH1,TDRD7,PRAME,PATZ1,ZNF775,GPS2,KCNIP2,HOXC5,CENPS,EEIG1,ROR2,PBX1,PEX5L,MED15,HECA,ADA2,TOLLIP,RMDN3,YY1AP1,PRR5,ZMIZ1,MIER1,HIVEP3,NXN,CPEB1,UNKL,SLC8A2,TBX1,TBCD,TCF7L2,TSPAN4,VPS51,ELOVL6,WDR25,VPS37B,CSPP1,MAD1L1,CMSS1,ATG4D,MADD,RUNX1T1,CBFA2T3,IRS2,ALDH1A2,SEC22C,MAGI1,MPDU1,ZSCAN12,MATR3		REACTOME_CELL_CELL_COMMUNICATION	130	7	0.017733666	0.449909667	FLNA,CADM1,CADM2,PLEC,PARD3,SPTBN1,ARHGEF6		TSHZ1_TARGET_GENES	217	10	0.025058845	0.635752177	DNAJB6,TMEM121B,HOXA5,HIVEP3,SIM1,VIM,CALN1,CBX4,ITPRIP,ALDH1A2
INSM2_TARGET_GENES	894	30	0.015834	0.380379624	GPHN,SPRED2,JMJD1C,MTF2,RFTN1,KAZN,DISC1,ANK1,ABR,TNPO2,VLDLR-AS1,MYH9,PAWR,PCNT,PPM1A,ADAP2,MYO5C,INTS12,MAN1C1,PITPNM2,PYGB,HIVEP3,EEFSEC,LMF1,FAM86FP,VIM,GSTCD,APOLD1,SEC22B,NCOR2		REACTOME_PRE_NOTCH_PROCESSING_IN_GOLGI	18	0	1	1			ZNF584_TARGET_GENES	326	15	0.016552109	0.414811999	SSBP4,PATZ1,PNPLA1,LHFPL4,MSR1,PCSK6,FBXL19,PRR5,GPR158,SLC4A2,TKT,SLC7A5,CBFA2T3,ALDH1A2,LRBA		REACTOME_KERATAN_SULFATE_BIOSYNTHESIS	28	3	0.019113529	0.473232556	B3GNT3,B3GNT2,LUM		REACTOME_PYRIMIDINE_CATABOLISM	12	2	0.028519188	0.706107616	DPYS,UPB1
MZF1_TARGET_GENES	1611	49	0.014536629	0.380379624	MICA,ACTR3,GPHN,DENND4A,ACAP3,NCOA7,CDPF1,MBOAT1,CYB5R3,JMJD1C,MTF2,ERC1,ATP10B,GPR161,KAT6B,PGM2L1,C6orf58,JAK2,KCNK1,VLDLR-AS1,NDUFS6,CDK18,PLAC8,PIK3C2B,ELP6,DPP8,BANP,MAML3,RSRP1,DSCAML1,PTPRK,ACTA2,RFX2,RPS16,SMYD3,SORD,STK10,VIM,ZNF12,ARHGAP10,CCDC33,DRC3,TSPAN10,CDC42BPA,ITPRIP,CBFB,SEC22B,PTDSS1,HELZ		REACTOME_SIGNALING_BY_NOTCH1	74	4	0.046366533	1	HDAC6,MAMLD1,HDAC8,TLE1		ZNF282_TARGET_GENES	1003	36	0.017226718	0.426516924	NCOA2,PRRT2,NEURL2,MIB2,CSNK1G2,SLC29A1,PUF60,DLGAP4,SCAP,MAST3,NEDD4L,PHF19,KCNH5,ZNF775,MIR3667HG,ARF3,KCNS2,KIF5B,LTBR,ZYG11A,ODC1,PER1,CTSA,PRR5,ZNF83,ZMIZ1,MIER1,PTPRN,WNK2,SLC8A2,TBCD,WDR77,MAD1L1,RUNX1T1,ORAI3,MATR3		REACTOME_NOTCH_HLH_TRANSCRIPTION_PATHWAY	28	3	0.019113529	0.473232556	TBL1X,NCOR2,HDAC4		REACTOME_ERYTHROPOIETIN_ACTIVATES_PHOSPHOINOSITIDE_3_KINASE_PI3K	12	2	0.028519188	0.706107616	PIK3R5,IRS2
NFKBIA_TARGET_GENES	1114	36	0.014967757	0.380379624	FARP1,BLCAP,UBE2J2,SLC38A10,RBFOX3,WDR90,EPHX1,ATAD3C,IGSF9B,FLNB,PACS2,EXOC7,MGRN1,GAD1,CNNM3,GLI2,ANK1,ABR,BRF1,NFATC1,NOTCH1,GALNT9,STMN3,PCNT,RBFOX1,BANP,PRKCZ,ARHGAP22,LMF1,TRPV1,DAP3,MEG8,RPF2,HERC2,SFXN5,NCOR2		REACTOME_SIGNALING_BY_NOTCH3	49	1	0.594681543	1	MAMLD1		SRPK2_TARGET_GENES	61	5	0.017461595	0.427185457	MAB21L2,FAM184B,HOXC6,ADAMTS9,LRBA		SS18_SSX1_FUSION_TARGET_GENES	366	14	0.019394426	0.474470785	ADARB1,MPP7,SULF1,SEMA4C,ZNF395,AGPAT3,TCEA2,TRPS1,OGFOD3,ZNF385D,CCDC92,WNT10A,AKAP6,CREB5		REACTOME_AQUAPORIN_MEDIATED_TRANSPORT	52	4	0.028984452	0.709083909	ADCY1,ADCY2,ADCY5,ADCY9
RYBP_TARGET_GENES	1733	52	0.015215578	0.380379624	CSMD2,ADK,NCOA7,MFSD4A,DAPK1,GSDME,EPHX1,JMJD1C,MTF2,DIP2C,CAND2,HECW1,KAZN,DOCK9,GPR161,GAD1,SGMS1,APBA2,TFAP2E,CENPS,NFIC,STMN3,PCNT,CDK18,WWOX,SLC37A1,ARL15,HES2,TBC1D19,ADAP2,HDAC8,GPRC5C,PRKCZ,RPTOR,ARHGAP22,EEFSEC,SEPTIN7P2,SFSWAP,STK10,TSPO,FBXO31,DPF3,BCAR3,ANTXR1,FAM120B,CDC42BPA,EIF3A,ACTN1,CH25H,SEC22B,NCOR2,PTDSS1		REACTOME_TRIGLYCERIDE_BIOSYNTHESIS	14	0	1	1			REACTOME_FRS_MEDIATED_FGFR1_SIGNALING	23	3	0.018514224	0.442403844	FGF2,FGF6,FGF10		PRMT5_TARGET_GENES	76	5	0.019848852	0.479875194	FLOT1,PRRT2,EPHA2,HIVEP3,TBL1X		REACTOME_ACTIVATED_NOTCH1_TRANSMITS_SIGNAL_TO_THE_NUCLEUS	31	3	0.031621989	0.738445319	DLL1,NOTCH1,NEURL1B
ZA_Q9UM89_TARGET_GENES	67	5	0.016211199	0.380379624	FARP1,TBC1D19,TSPAN10,LCOR,EIF3A		REACTOME_INSULIN_RECEPTOR_SIGNALLING_CASCADE	54	0	1	1			REACTOME_PI_3K_CASCADE_FGFR2	23	3	0.018514224	0.442403844	FGF2,FGF6,FGF10		REACTOME_UPTAKE_AND_FUNCTION_OF_ANTHRAX_TOXINS	11	2	0.020356348	0.486422039	FURIN,MAP2K3		REACTOME_TRANSCRIPTIONAL_REGULATION_OF_PLURIPOTENT_STEM_CELLS	31	3	0.031621989	0.738445319	FOXD3,HHEX,PRDM14
ZBTB24_TARGET_GENES	1771	53	0.015015222	0.380379624	GHRLOS,PAQR4,ZNF787,NCOA7,MGAT5B,DAB2IP,CLECL1P,DUT,SPRED2,EPHX1,ESR2,FANCA,SHANK2,RRP1B,SYNE1,KCTD2,MKRN1,RNF169,TPK1,GNAI2,PGM2L1,HLA-DPB1,TMEM52,MACC1,IL6,KCNK1,CENPS,MAN2B1,MAP3K5,EIF2AK4,STMN3,RPL26L1,CPVL,MINDY2,BANP,DNAAF2,TBC1D19,ADAP2,BIN3,C1GALT1,PTPRN2,RAB27A,SNX16,LINC01128,CREB3L2,CAPN15,VIM,LRRTM4,TSPAN10,TRAF7,ITPRIP,TNFRSF10A,EFCAB11		REACTOME_ARMS_MEDIATED_ACTIVATION	7	0	1	1			REACTOME_METABOLISM_OF_VITAMINS_AND_COFACTORS	189	10	0.019751584	0.446977035	GPC5,NT5E,NADSYN1,BST1,TCN1,TCN2,SLC52A2,COASY,PARP10,AKR1C3		REACTOME_EXTRACELLULAR_MATRIX_ORGANIZATION	300	12	0.021487638	0.496784822	COL4A6,COL16A1,DMD,ITGA5,ITGAM,LUM,FURIN,PDGFA,PLEC,PTPRS,COLGALT1,COL25A1		CBX5_TARGET_GENES	710	24	0.031092853	0.738445319	NKAIN4,ZNF280B,DPP6,SRRM3,UNC13A,CRTC1,MIR7-3HG,HTR1A,KCNS2,TMEM179,MIR7-3,ELOVL2,ZNF701,SLC12A5,ADGRB3,ZNF529,SPTBN4,NOD2,WNK2,SLC8A2,LRRK1,ACTN2,FADS2,ZNF536
ZNF669_TARGET_GENES	117	7	0.01523587	0.380379624	CFAP52,MTF2,KCNK1,ADAP2,BAG1,RAB27A,NCOR2		REACTOME_PROLONGED_ERK_ACTIVATION_EVENTS	14	0	1	1			REACTOME_CELL_SURFACE_INTERACTIONS_AT_THE_VASCULAR_WALL	135	8	0.019361871	0.446977035	CEACAM3,SIRPA,ANGPT4,SLC7A10,CEACAM1,SRC,SLC7A5,PICK1		PRKDC_TARGET_GENES	828	26	0.021269763	0.496784822	APTR,NUBP2,CDR2,SEPTIN9,TANGO2,KDM4B,MGRN1,SLC25A42,IL11RA,MYH9,PKNOX1,PLS3,GATAD2A,MAP2K3,SPG7,TPM4,TRPS1,KDM6A,UVRAG,VBP1,KDM2B,RUVBL1,EIF1AY,RALGPS1,HERPUD1,HDAC4		IGLV5_37_TARGET_GENES	565	20	0.030901982	0.738445319	TBR1,ADCY5,CCDC140,ELAVL2,SRRM3,LIMCH1,GREM1,STXBP6,TLX2,HOXA7,ILDR2,MIR124-3,NEFM,HIVEP3,VGF,FAM120B,CHRD,ALDH1A2,BAIAP3,WNT3A
ZNF512B_TARGET_GENES	206	10	0.016623953	0.383845205	MICA,DPYSL3,GAD1,PAWR,PRKCA,SNX16,TRPS1,ANTXR1,MAGI1,SCARB1		REACTOME_SIGNALLING_TO_RAS	20	0	1	1			REACTOME_SIGNALING_BY_FGFR_IN_DISEASE	63	5	0.019824561	0.446977035	FGF2,FGF6,FGF10,BCR,LRRFIP1		ZNF654_TARGET_GENES	1696	47	0.021515255	0.496784822	SH2B3,SPEG,CIT,COL16A1,ADAMTS17,GSE1,CLEC16A,MGRN1,EML2,IL1RAPL2,GLRA2,RUFY4,FIRRE,ANK3,TRIB2,ADAMTSL5,VSIG1,ITGA5,FOXO4,MPP2,MYCN,MYH9,MYLK,NIN,RNF150,RORA,TMEM232,CEP85,BCL11B,SPTB,STK10,TPM4,DIRC3,MAPKAPK3,ZNF343,WDR25,CLMN,ACOX2,BCO2,SLC9A7,PLPP3,SYNGAP1,SOCS2,AP1G2,STX8,CREB5,ARHGEF17		REACTOME_ALPHA_LINOLENIC_OMEGA3_AND_LINOLEIC_OMEGA6_ACID_METABOLISM	13	2	0.033212172	0.758344601	ELOVL2,FADS2
ZNF558_TARGET_GENES	269	12	0.01700853	0.388361442	BLCAP,MB21D2,JMJD1C,MTF2,ABR,KCNK1,WDR70,INTS12,HIVEP3,GSTCD,CDC42BPA,SEC22B		REACTOME_SIGNALING_BY_BMP	28	1	0.402989758	1	CHRDL1		REACTOME_SYNTHESIS_OF_16_20_HYDROXYEICOSATETRAENOIC_ACIDS_HETE	9	2	0.019639739	0.446977035	CYP1A1,CYP1B1		ZNF223_TARGET_GENES	302	12	0.022485106	0.513409928	MIR301B,B3GNT3,SFXN2,KDM6B,MPRIP,CADM2,ANK3,MLLT6,MYLK,PHRF1,STK10,UBTF		SIGMAR1_TARGET_GENES	13	2	0.033212172	0.758344601	MIR7-3HG,MIR7-3
REACTOME_PHOSPHOLIPID_METABOLISM	210	10	0.018744061	0.388562531	SLC44A3,MBOAT1,PLA2G4F,TNFAIP8,CPNE7,HADHA,PIK3C2B,PIK3CD,PITPNM2,PTDSS1		REACTOME_CELL_SURFACE_INTERACTIONS_AT_THE_VASCULAR_WALL	135	2	0.708668555	1	TSPAN7,CD99L2		REACTOME_INTRACELLULAR_SIGNALING_BY_SECOND_MESSENGERS	304	14	0.020010651	0.446977035	ADCY2,WWP2,MECOM,FGF2,FGF6,FGF10,PML,PRR5,PSMD12,MTA3,SRC,NR2E1,IRS2,NRG2		SIX1_TARGET_GENES	338	13	0.022799071	0.514858141	SEPTIN9,LSM12,CADM1,ANK3,MEOX1,MYH9,ZMIZ1,TENM2,SREBF1,ESPN,NAV2,AKAP6,DOCK4		REACTOME_ANTI_INFLAMMATORY_RESPONSE_FAVOURING_LEISHMANIA_PARASITE_INFECTION	166	8	0.033929618	0.766212799	ADCY1,ADCY2,ADCY5,ADCY9,ADRB3,DRD5,RXFP1,SCT
REACTOME_IONOTROPIC_ACTIVITY_OF_KAINATE_RECEPTORS	10	2	0.019475397	0.388562531	GRIK2,GRIK4		REACTOME_SIGNALLING_TO_ERKS	34	0	1	1			PAF1_TARGET_GENES	63	5	0.019824561	0.446977035	MIB2,LHFPL4,MEIS2,EIF2AK4,OLFML3		SFMBT1_TARGET_GENES	1536	43	0.023491874	0.519094643	SEPTIN9,SFXN2,CCNYL1,DUSP5,ECE1,KDM6B,GRAMD4,GSE1,MACF1,ACAP2,TMCO4,EML6,SMAD3,ART3,MSH5,OPHN1,FURIN,ARHGEF3,PDGFA,PLSCR1,POR,AGPAT3,ZMIZ1,RGS3,SEMA4A,THRB-AS1,SH3BP2,SPTBN1,CDKL5,STK10,NR2F2,ZNF75D,AHNAK,WDR25,CORO7,MAD1L1,BCAR3,CMSS1,PDXK,SOCS2,RALGPS1,RAB11FIP3,DOCK4		REACTOME_CLASS_A_1_RHODOPSIN_LIKE_RECEPTORS	331	13	0.036895508	0.824133349	ADRA1D,ADRB3,DRD5,GHSR,PRLHR,HTR1A,NMBR,RXFP3,PENK,RXFP1,SST,TRH,PLPPR3
REACTOME_MAPK3_ERK1_ACTIVATION	10	2	0.019475397	0.388562531	IL6,JAK2		REACTOME_P38MAPK_EVENTS	13	0	1	1			REACTOME_XENOBIOTICS	24	3	0.020777995	0.459126655	CYP1A1,AHR,AHRR		ZNF2_TARGET_GENES	1119	33	0.023443762	0.519094643	NUBP2,HCST,MTERF4,ZNF827,NR2F6,FLNA,GSE1,MGRN1,JADE2,ABL1,ITGA5,MAST4,MYCL,MYH9,PKNOX1,PLEC,PPP2R5C,MAP7D1,RNF150,THRB-AS1,SPG7,SPTB,THRB,UBTF,WDR25,CASP9,SLC9A7,PDXK,AP1G2,NAV2,MAP7,KCNQ4,RAB11FIP3		REACTOME_LGI_ADAM_INTERACTIONS	14	2	0.038182652	0.84371345	CACNG2,CACNG8
REACTOME_ACETYLCHOLINE_REGULATES_INSULIN_SECRETION	10	2	0.019475397	0.388562531	PLCB2,PRKCA		REACTOME_ACYL_CHAIN_REMODELLING_OF_PI	17	0	1	1			REACTOME_BILE_ACID_AND_BILE_SALT_METABOLISM	43	4	0.021439916	0.463927701	NCOA2,OSBPL9,STARD5,AKR1C3		REACTOME_CASPASE_MEDIATED_CLEAVAGE_OF_CYTOSKELETAL_PROTEINS	12	2	0.024100658	0.519734023	ADD1,PLEC		ZFP69B_TARGET_GENES	1971	56	0.03949665	0.863463997	GJC1,PTPRU,OLIG1,CNIH3,CLYBL,EBF1,ELAVL2,MAST1,OBSL1,FJX1,TMT1A,IL4I1,NBEA,TMEM121B,XKR6,KCNIP2,HOXD3,HOXD8,RAB37,TAFA2,LEPR,SERTM1,BORCS8-MEF2B,PDE4C,MYO3A,ERRFI1,ACSS2,ANKS1B,GPR158,USP35,MARCHF4,ISLR2,ZDBF2,SPTBN4,RAB4A,HIVEP3,CACNG8,CELF6,RPA2,RPL31,SIM1,SLC6A1,SLC8A2,STAT5A,FAM184A,SYNDIG1,LHX3,APOLD1,ZNF577,ZNF382,CBX4,ITPRIP,LBX2,ALDH1A2,BAIAP3,PPP1R14A
REACTOME_CASPASE_ACTIVATION_VIA_EXTRINSIC_APOPTOTIC_SIGNALLING_PATHWAY	26	3	0.019092146	0.388562531	DAPK1,RIPK1,TNFRSF10A		REACTOME_TGF_BETA_RECEPTOR_SIGNALING_IN_EMT_EPITHELIAL_TO_MESENCHYMAL_TRANSITION	16	0	1	1			MZF1_TARGET_GENES	1611	53	0.021446779	0.463927701	NCOA2,COPS5,PRRT2,MED12L,EDARADD,MIB2,CSNK1G2,WIPF2,DLG4,MECOM,FBN2,HOXA11-AS,PUF60,FOXG1,FRMD4B,GABBR1,SH2B1,PLEKHG3,GATA6,USP21,ZNF775,DLX6-AS1,HOXC5,ICAM4,ITGA1,ARF3,SOGA3,SHC4,MN1,PBX1,UBXN1,PDE4D,UFC1,FBXL19,RMDN3,FGGY,TRERF1,BACH2,NXN,TBCD,TCF7L2,TP53BP1,ELOVL6,WDR25,CSPP1,SEMA6D,IQCG,ITPRIP,ALDH1A2,CD37,MATR3,NUAK1,MRC2		AUTS2_TARGET_GENES	601	20	0.023783283	0.519734023	TEN1,SNORA80B,TEN1-CDK3,FLOT1,CTBP2,GSE1,NR3C1,BAZ2B,EML6,MYCN,PDE4D,PARD3,ZMIZ1,BAHCC1,RPS15,SPTBN1,NR2F2,XIST,STN1,KLHL13		REACTOME_NEGATIVE_REGULATORS_OF_DDX58_IFIH1_SIGNALING	34	3	0.040089603	0.867201416	HERC5,IFIH1,UBE2L6
REACTOME_NEGATIVE_REGULATION_OF_ACTIVITY_OF_TFAP2_AP_2_FAMILY_TRANSCRIPTION_FACTORS	10	2	0.019475397	0.388562531	TFAP2E,WWOX		REACTOME_DOWNREGULATION_OF_TGF_BETA_RECEPTOR_SIGNALING	26	0	1	1			FOXN3_TARGET_GENES	1366	46	0.021743234	0.465441094	GMDS-DT,SPEG,SEPTIN9,PRRT2,FHAD1,HSPA12B,PIGU,RBFOX3,SLC35F3,SEPTIN10,NEK10,DCTN1,MECOM,EYA2,ATXN7L1,DLGAP4,FOXG1,SIPA1L3,SEC31B,HOXD9,ANXA2R,LINC00511,MIPEP,ATP5ME,GNB1L,PGPEP1,PCDHA5,BAHCC1,PTPRN,TRMT11,CEACAM1,SLC1A4,SLC4A2,TBXT,TAF4,TM7SF2,WDR25,IQCG,PARP10,AOPEP,CBFA2T3,LMLN,TRIM15,LRRFIP1,LRBA,MRC2		NR0B1_TARGET_GENES	341	13	0.024279546	0.519734023	FLOT1,CTBP2,NR0B1,SMAD3,PDE4D,NCBP3,MAP2K3,PRKY,ZMIZ1,RARA,SREBF1,TBL1X,RUVBL1		ZNF558_TARGET_GENES	269	11	0.041030533	0.878309853	DNAJB6,SCAND3,NPAS4,ABR,LHX8,ISLR2,HIVEP3,SOD2,LUZP1,KAT8,ALDH1A2
REACTOME_RUNX1_AND_FOXP3_CONTROL_THE_DEVELOPMENT_OF_REGULATORY_T_LYMPHOCYTES_TREGS	10	2	0.019475397	0.388562531	CBFB,TNFRSF18		REACTOME_COLLAGEN_FORMATION	90	0	1	1			REACTOME_CYTOCHROME_P450_ARRANGED_BY_SUBSTRATE_TYPE	65	5	0.022387736	0.468221437	NCOA2,CYP1A1,CYP1B1,AHR,AHRR		ZNF224_TARGET_GENES	1248	36	0.024763346	0.524625522	APTR,GMDS-DT,LINC00269,STUB1,CDR2,CIT,GPR182,FMNL2,CTBP2,CCNYL1,ADAMTS17,TMEM201,IQCE,MACF1,ACAP2,CADM2,SSU72,DSE,NOP14-AS1,GATAD2A,RASIP1,MAP7D1,PHRF1,PTBP2,HIVEP3,GNB4,SH3BP2,SURF4,SYN2,UBTF,WDR25,OGFOD3,CMIP,BCAR3,MICALL1,HDAC4		LMNB2_TARGET_GENES	35	3	0.043141464	0.905729967	ELOVL2,CORO6,CBX4
REACTOME_RUNX3_REGULATES_P14_ARF	10	2	0.019475397	0.388562531	RUNX3,CBFB		REACTOME_SMAD2_SMAD3_SMAD4_HETEROTRIMER_REGULATES_TRANSCRIPTION	32	0	1	1			REACTOME_G_ALPHA_I_SIGNALLING_EVENTS	403	17	0.023986697	0.468221437	ADCY2,PTGDR2,GPC5,GABBR1,GUCA1A,GUCY2D,NPY2R,OPRM1,PDE4D,S1PR5,RHO,P2RY12,SRC,SST,SSTR3,CASR,AKR1C3		REACTOME_RUNX2_REGULATES_BONE_DEVELOPMENT	31	3	0.025074758	0.525802327	ABL1,AR,HDAC4		ZNF548_TARGET_GENES	59	4	0.043192962	0.905729967	RGCC,FOXA2,ATP9B,ISLR2
BDP1_TARGET_GENES	1094	35	0.018637933	0.388562531	MAILR,STK25,H1-8,NCOA7,XXYLT1,GRK2,TRPV3,ESR2,DIP2C,SEPTIN8,MGRN1,SYNE1,PLA2G4F,COG4,ABHD12,INTS1,DKK3,ID1,NFIC,ATP2B2,DPP8,ZNF532,PRKCA,PRKCZ,PDZD4,PITPNM2,ARHGAP22,RFX2,CACNA1D,CACNA2D1,FBXO31,CCDC33,BCAR3,LCOR,SEC22B		REACTOME_SIGNALING_BY_FGFR_IN_DISEASE	63	0	1	1			REACTOME_IONOTROPIC_ACTIVITY_OF_KAINATE_RECEPTORS	10	2	0.024151568	0.468221437	DLG4,GRIK3		ZBTB10_TARGET_GENES	1929	52	0.025410689	0.527464294	SH2B3,APTR,SPEG,B3GNT3,CARM1,B3GNT2,RAI1,SEPTIN9,MIB2,ZNF827,NR2F6,KDM6B,SEPTIN6,FLNA,EML2,ABL1,DISC1,TRIB2,NR3C1,DSE,ADAMTSL5,MYCL,ARHGEF3,NIN,PLEC,MAP7D1,MYO5C,AGPAT3,ZMIZ1,RNF150,PTPRS,RARA,HIVEP3,RPS15,NDRG4,SPG7,STK10,SURF4,SYN2,KDM6A,LDLRAD4,ZNF75D,ZBTB17,CASP9,KDM2B,PDXK,RUVBL1,SYNGAP1,SOCS2,AP1G2,NAV2,HERPUD1		REACTOME_GABA_RECEPTOR_ACTIVATION	60	4	0.045490928	0.944281374	ADCY1,ADCY2,ADCY5,ADCY9
FXR1_TARGET_GENES	1129	36	0.017980844	0.388562531	MICA,ACTR3,PAQR4,XXYLT1,DAB2IP,DNMT3A,SPRED2,EPHX1,PLAC9,PACS2,SGMS1,SS18L1,GNAI2,HEXD,TNPO2,CENPS,MAN2B1,NFIC,PAWR,WWOX,WDR70,MAML3,PRKCA,C1GALT1,INTS12,RPTOR,CRAMP1,RAB27A,SNX16,SMYD3,CAPN15,C1QBP,CDK11A,GSTCD,TSPAN10,ATRIP		REACTOME_HS_GAG_DEGRADATION	22	2	0.060337143	1	GPC3,IDS		REACTOME_SYNTHESIS_OF_PYROPHOSPHATES_IN_THE_CYTOSOL	10	2	0.024151568	0.468221437	ITPK1,IPPK		ZBTB44_TARGET_GENES	724	23	0.025946588	0.533202392	SH2B3,CELF2,MGRN1,MACF1,EML2,ANK3,MAST4,MBNL1,PDE4B,PDE4D,CASZ1,ZMIZ1,CDKL5,TBL1X,NR2F2,ZBTB17,WNT10A,TRIM8,KDM2B,MICALL1,SOCS2,ARHGEF6,ABCG1		KLF14_TARGET_GENES	241	10	0.045987691	0.94504705	SCAND3,CPT1C,FCHO1,XKR6,KCNIP2,BORCS8-MEF2B,ATP4A,ISLR2,HIVEP3,SLC8A2
