# Supplementary material for: Using buccal methylomic data to create explainable aging clocks as well as classifiers and regressors for lifestyle and demographic factors
Source: Front Genet. 2025 Oct 1;16:1637186. doi: 10.3389/fgene.2025.1637186 (PMC12521809; doi:10.3389/fgene.2025.1637186)
Supplement: Supplementary file 9 [file DataSheet7.csv]

	Ethnicity		Smoking		Alcohol		BMI		Age Linear 1		Age Linear 2		Age Linear 3		Age Linear 4		Explainable Reactome		Explainable TFT		Non-explainable 1532		Non-explainable 1137		CheekAge
cg02068183	0.00684233	cg20408276	0.012151672	cg05707218	0.024636693	cg06630241	0.063453812	cg11372636	0.012867291	cg18772155	0.148302422	cg06486409	0.229472328	cg06486409	0.198283758	cg03566822	0.015800909	cg02997982	0.020767672	cg27099280	0.243770875	cg27099280	0.250707309	cg04980928	4111.184032
cg22857134	0.006682175	cg05062676	0.011281094	cg10475690	0.023399653	cg23209941	0.057383874	cg04875128	0.011595815	cg06458239	0.119936834	cg27099280	0.184478263	cg27099280	0.167499008	cg06850283	0.014044806	cg00963169	0.0173053	cg06486409	0.223823435	cg06486409	0.216530802	cg09105193	4111.184032
cg20045672	0.006258518	cg02162897	0.009989574	cg16891080	0.023070558	cg22759686	0.051793536	cg18772155	0.010610778	cg27099280	0.119308479	cg18772155	0.179142036	cg18772155	0.167315887	cg13612317	0.011003482	cg25027798	0.017051728	cg17306861	0.196053604	cg26731143	0.181440318	cg25778262	4111.184032
cg03917100	0.005904042	cg12802310	0.009608459	cg27112414	0.018702903	cg01280881	0.045334991	cg25258740	0.010404467	cg14629771	0.117710251	cg19910322	0.176273854	cg16969368	0.142597069	cg04908625	0.009561979	cg08479860	0.016860045	cg16969368	0.180549328	cg17306861	0.177215891	cg27076669	4111.184032
cg07760800	0.005873448	cg16859537	0.008556464	cg10655551	0.018316668	cg19237150	0.037455701	cg18356785	0.010231185	cg08246644	0.11449617	cg16969368	0.148286902	cg19910322	0.139035252	cg07856138	0.007418279	cg11301556	0.016302467	cg26731143	0.178640738	cg16969368	0.164994813	cg07780095	4111.184032
cg18118834	0.00565499	cg13383842	0.007183986	cg25875683	0.017838559	cg01676795	0.026761295	cg14035860	0.010220931	cg05404236	0.114173653	cg06458239	0.142414694	cg06458239	0.13671153	cg08453021	0.006963929	cg21836358	0.01586495	cg08545389	0.165013281	cg01644338	0.156217631	cg06552356	4111.184032
cg18148498	0.00556086	cg03780426	0.007131059	cg12962913	0.01776939	cg11646706	0.0262298	cg21660452	0.00978706	cg25537993	0.110053582	cg21699158	0.133570144	cg11372636	0.129127462	cg12215340	0.006772268	cg18283342	0.014878231	cg03423138	0.159405469	cg27552679	0.15461337	cg04851712	4111.184032
cg15491432	0.005281218	cg00565882	0.006532734	cg16746961	0.017756066	cg25102614	0.025560358	cg06784991	0.009753324	cg16969368	0.106290908	cg11372636	0.131114736	cg05404236	0.123403875	cg22762091	0.006488949	cg12054820	0.014845046	cg15662465	0.158757446	cg08545389	0.153938185	cg00750428	4111.184032
cg04922606	0.005158762	cg23675300	0.006520451	cg12464216	0.017666498	cg18264933	0.025004498	cg11015251	0.009511629	cg06486409	0.105142817	cg17306861	0.129861955	cg17207944	0.121870319	cg05404236	0.006310285	cg02623400	0.014256734	cg16867657	0.156660884	cg01675482	0.153401347	cg11531579	4111.184032
cg22309983	0.005025095	cg21715189	0.006323401	cg14306994	0.017555701	cg16524733	0.024123627	cg25397945	0.009504313	cg21843789	0.103889029	cg08545389	0.128703905	cg00094518	0.121166064	cg24670552	0.006005614	cg08572394	0.014198964	cg01675482	0.15595045	cg04021697	0.152409285	cg07920503	4111.184032
cg21708364	0.004853248	cg12920004	0.00555825	cg10991108	0.017438501	cg10252249	0.023997634	cg14672084	0.009472221	cg23054189	0.10234867	cg05404236	0.128687045	cg21699158	0.114709279	cg19107815	0.005778847	cg21097283	0.01402216	cg27552679	0.155903876	cg15662465	0.151152641	cg18236477	4111.184032
cg04722045	0.004839736	cg06036945	0.00495674	cg14831665	0.017277258	cg26164761	0.023837692	cg19910322	0.009128037	cg02669012	0.099771477	cg00094518	0.127385115	cg22282410	0.113814821	cg16384588	0.005464594	cg02856109	0.013979855	cg04021697	0.153863749	cg03423138	0.150874796	cg05260242	4111.184032
cg10812889	0.004618511	cg19753864	0.004910296	cg10403109	0.017170347	cg01598596	0.023765759	cg15427886	0.009001266	cg10729426	0.099683287	cg16086620	0.126505746	cg07584066	0.113101139	cg20744625	0.00546063	cg20692569	0.013236676	cg08169949	0.151134537	cg08169949	0.150095264	cg01994205	4111.184032
cg05882265	0.004591917	cg03968010	0.004846965	cg25897349	0.016970747	cg06381803	0.023708656	cg05845376	0.008926719	cg07584066	0.097315832	cg01675482	0.125504714	cg01675482	0.112859823	cg06169131	0.004992744	cg16347279	0.012212514	cg01644338	0.150694051	cg16867657	0.143400425	cg09010671	4111.184032
cg16834370	0.004063665	cg17033086	0.004060505	cg16890879	0.016956365	cg02486855	0.022341058	cg21033440	0.008910325	cg11372636	0.095634917	cg17207944	0.124891654	cg08545389	0.112124197	cg14349667	0.004735719	cg04710764	0.011777895	cg20301308	0.147983073	cg17207944	0.139708073	cg17957186	4111.184032
cg04286297	0.004050487	cg02486096	0.004001479	cg17980404	0.016926326	cg06907892	0.0213525	cg27099280	0.008490011	cg17207944	0.094106615	cg02572891	0.12450436	cg16086620	0.111834803	cg04293085	0.004311188	cg03970036	0.011641358	cg06458239	0.142714401	cg17861230	0.137986805	cg17525102	4111.184032
cg12028458	0.004044556	cg26144569	0.003594962	cg02896361	0.016757369	cg12052203	0.020754234	cg26698460	0.008386521	cg22282410	0.09174261	cg22282410	0.121586893	cg17306861	0.110946242	cg18284157	0.004028159	cg06132069	0.011540479	cg14629771	0.14184656	cg06458239	0.137434421	cg01015652	4111.184032
cg00833552	0.003931074	cg25951285	0.003503345	cg01836018	0.016653929	cg13399952	0.020382446	cg02519751	0.008385773	cg16086620	0.090620669	cg16867657	0.117883549	cg14629771	0.110830948	cg03713668	0.003990265	cg17920479	0.01148385	cg17207944	0.141098815	cg25902349	0.137105629	cg02084669	4111.184032
cg13170468	0.003921651	cg17248487	0.003491571	cg17867872	0.016647189	cg03310376	0.019808375	cg16969368	0.008371596	cg20146541	0.090295207	cg04021697	0.116490033	cg10729426	0.11022319	cg09714127	0.003909989	cg11426075	0.011212808	cg17861230	0.140994482	cg14629771	0.1368584	cg05829782	4111.184032
cg22349229	0.003894528	cg24915592	0.003385116	cg16984885	0.016595264	cg05961632	0.019331095	cg26841013	0.008317286	cg23014605	0.089718097	cg20721738	0.116192867	cg08246644	0.110213016	cg10828284	0.003874906	cg16703762	0.010630324	cg08097417	0.140737863	cg20301308	0.135772286	cg13932794	4111.184032
cg10604555	0.003871872	cg13475665	0.0033481	cg25821789	0.016303378	cg26366543	0.019249391	cg25307665	0.008121414	cg04880751	0.089130112	cg20301308	0.113755566	cg25537993	0.107998949	cg09557462	0.00384497	cg01078824	0.010557322	cg26559315	0.137032949	cg26841013	0.134822216	cg22546696	4111.184032
cg11766126	0.00374404	cg04066994	0.003179513	cg11152253	0.016299188	cg06180683	0.018723639	cg21843789	0.008103415	cg00094518	0.087477125	cg14629771	0.113529023	cg20721738	0.107433123	cg03120091	0.003837615	cg11766986	0.010437008	cg19220144	0.136924825	cg07696699	0.131049196	cg11831981	4111.184032
cg00348186	0.003637823	cg03296424	0.002822711	cg01752898	0.016263225	cg24873093	0.01842057	cg03849927	0.008081589	cg06784991	0.083238692	cg23054189	0.111678145	cg23054189	0.104380079	cg13861904	0.003680932	cg09267427	0.010368644	cg06829686	0.136287944	cg18344930	0.129541235	cg01908954	4111.184032
cg26848300	0.003633886	cg19118077	0.002634153	cg15855671	0.016211202	cg12958213	0.0181758	cg16651126	0.008076178	cg12802310	0.082496122	cg26841013	0.111627082	cg02572891	0.103715372	cg06083330	0.003555771	cg07035961	0.010243568	cg18344930	0.135418926	cg22125805	0.12870172	cg15651246	4111.184032
cg15131258	0.003468253	cg22624391	0.002626957	cg10848980	0.01594346	cg01750654	0.017662433	cg20809087	0.007977798	cg20721738	0.082218644	cg25537993	0.111497432	cg16867657	0.103332551	cg21484228	0.003523665	cg04971534	0.010190169	cg04168670	0.135288963	cg26816688	0.128347382	cg00237475	4111.184032
cg16950711	0.003462289	cg03985228	0.002618915	cg24923543	0.015940247	cg14248084	0.017557937	cg13924715	0.007803393	cg20294304	0.081992719	cg07584066	0.110325704	cg04880751	0.103199953	cg20213416	0.003518084	cg25258740	0.010169438	cg10751726	0.134914151	cg08097417	0.12815311	cg15628888	4111.184032
cg03075631	0.003440328	cg12178385	0.002406634	cg10566479	0.015877106	cg24465349	0.017549221	cg06458239	0.007783867	cg08545389	0.081470249	cg03423138	0.109573523	cg04021697	0.102708432	cg11215901	0.003505508	cg08770761	0.010125054	cg07696699	0.133772219	cg16086620	0.126771184	cg03399905	4111.184032
cg15840554	0.003415058	cg02009088	0.002324129	cg00212031	0.015769459	cg11525267	0.017233468	cg16086620	0.007765906	cg08569613	0.080240117	cg10598034	0.10954445	cg07553761	0.101659386	cg08263071	0.003369904	cg07547549	0.009788978	cg16086620	0.133466537	cg16003832	0.126519013	cg27578811	4111.184032
cg14756466	0.003382661	cg22812770	0.002216184	cg13682241	0.015745777	cg00005740	0.017121544	cg17861230	0.0076955	cg11727282	0.079354547	cg07553761	0.10954155	cg03423138	0.09900119	cg27651128	0.003367069	cg19607585	0.009668602	cg25902349	0.133160451	cg19220144	0.126388238	cg14358169	4111.184032
cg07073561	0.003335834	cg22060611	0.002097261	cg00055165	0.015544215	cg05889085	0.016780151	cg07584066	0.007681336	cg17236709	0.079235839	cg10729426	0.107654777	cg15662465	0.098320595	cg14714797	0.003352615	cg04372882	0.009602217	cg22125805	0.132347801	cg19921293	0.125814707	cg13062754	4111.184032
cg01770232	0.003314912	cg07261996	0.002006796	cg26212480	0.015487417	cg02645638	0.016354213	cg02091185	0.007650742	cg13053302	0.076536862	cg08169949	0.107323672	cg08468401	0.098116838	cg21052656	0.003334024	cg00244745	0.009434778	cg10729426	0.132142329	cg02245004	0.125495917	cg03374888	4111.184032
cg24529615	0.003262531	cg07302361	0.001896913	cg12591117	0.015168197	cg05772206	0.016079184	cg22195627	0.007625492	cg15662465	0.075513224	cg08468401	0.105657777	cg04272748	0.097569643	cg02812947	0.003297752	cg24087280	0.00941229	cg16181396	0.132067308	cg21209095	0.124412277	cg16107285	4111.184032
cg09307193	0.003261811	cg01350144	0.00181147	cg12375308	0.014949221	cg10816539	0.015853301	cg09287864	0.007563463	cg11572340	0.075093866	cg15662465	0.105365416	cg02669012	0.096490955	cg18594963	0.003292834	cg14514813	0.009405395	cg21699158	0.131734553	cg02572891	0.123914896	cg09948076	4111.184032
cg12137220	0.003230286	cg13072214	0.001775969	cg24328927	0.014909167	cg20153965	0.01565781	cg22282410	0.007520401	cg07553761	0.074022856	cg04880751	0.103031387	cg13053302	0.095577727	cg14776998	0.003202971	cg17349389	0.009117371	cg23118086	0.130180522	cg04168670	0.121947956	cg08734647	4111.184032
cg04287289	0.003192672	cg03936449	0.001726187	cg27360158	0.014868253	cg07924503	0.015010409	cg24466241	0.007500878	cg07173635	0.073851543	cg04272748	0.102708928	cg08169949	0.095373441	cg13446210	0.003173599	cg21960680	0.00906374	cg26816688	0.130009482	cg07553761	0.121811732	cg09229918	4111.184032
cg15139965	0.003179675	cg10606490	0.001704144	cg07401155	0.014767748	cg15527515	0.014928075	cg15815333	0.007490691	cg19607585	0.073618907	cg08246644	0.102456365	cg10751726	0.095339764	cg07512361	0.003101055	cg02794984	0.009037516	cg16003832	0.129613989	cg13722431	0.121801416	cg03699307	4111.184032
cg24747107	0.003133317	cg22775642	0.001629671	cg04039555	0.014757052	cg17332736	0.014799831	cg15251679	0.007387361	cg16867657	0.073400328	cg10751726	0.102370208	cg10598034	0.094758628	cg14776578	0.002973865	cg13378628	0.008765869	cg02669012	0.128459343	cg23118086	0.121667259	cg24849872	4111.184032
cg11420269	0.003133079	cg21699158	0.001616867	cg02720188	0.014735001	cg24418947	0.01471535	cg01097384	0.007369799	cg17306861	0.073175589	cg15628888	0.102207543	cg12802310	0.094330935	cg12439773	0.002972229	cg17973661	0.008748315	cg19921293	0.128251341	cg02669012	0.121516092	cg26307359	4111.184032
cg22926869	0.003129772	cg27655507	0.001589191	cg00190201	0.014704309	cg16253215	0.014592347	cg02578944	0.007339444	cg03423138	0.072483307	cg13053302	0.100298903	cg15628888	0.093212227	cg02558362	0.002964155	cg15590950	0.008699466	cg10598034	0.127929764	cg16181396	0.120512911	cg13029847	4111.184032
cg04468927	0.003084254	cg09784497	0.001566868	cg00878023	0.014693679	cg24845774	0.014538497	cg19839825	0.007323788	cg01675482	0.072298965	cg01644338	0.100095827	cg26841013	0.093080604	cg24713838	0.002921155	cg03217795	0.008477714	cg02572891	0.127833953	cg09962400	0.120163436	cg07829379	4111.184032
cg21174793	0.003039399	cg06581475	0.001559012	cg14794494	0.014524544	cg01494352	0.014375111	cg23091758	0.007303184	cg08468401	0.071757512	cg08734600	0.099722976	cg07570470	0.092979889	cg04193160	0.002903583	cg00477225	0.00840188	cg22282410	0.127684896	cg22282410	0.12008307	cg15000379	4111.184032
cg11245269	0.002955632	cg06124793	0.001557572	cg15240613	0.014470279	cg12223419	0.014283553	cg08274637	0.007287711	cg10751726	0.071711987	cg08097417	0.09927338	cg20301308	0.091209108	cg09149648	0.002738803	cg03885399	0.008323754	cg25537993	0.127659918	cg10598034	0.11910081	cg02932314	4111.184032
cg09167828	0.002940703	cg06359059	0.001554847	cg13204538	0.014376833	cg22077592	0.014260814	cg06456031	0.007229506	cg04272748	0.071008351	cg07570470	0.098655127	cg08097417	0.089427885	cg03506489	0.002702262	cg10724867	0.008320647	cg08047376	0.125331951	cg04880751	0.119067417	cg10545854	4111.184032
cg19125992	0.002886274	cg19521693	0.001536882	cg25153266	0.014275489	cg07107976	0.014229767	cg04415176	0.007227897	cg20809087	0.070887311	cg10501210	0.098616083	cg20146541	0.08866834	cg15351446	0.002673654	cg17138769	0.008275046	cg02245004	0.123780535	cg10751726	0.117968933	cg26161329	4111.184032
cg11258982	0.002838115	cg15992535	0.001491346	cg05994819	0.014261413	cg09873989	0.014116367	cg08688023	0.007215713	cg25397945	0.069933745	cg02669012	0.098055547	cg17784403	0.088483691	cg10275428	0.00257631	cg17346974	0.008191214	cg12172441	0.123511101	cg26559315	0.117852183	cg16477091	4111.184032
cg20459037	0.002804345	cg05195288	0.001488875	cg24774956	0.014222976	cg05651265	0.013896549	cg08445802	0.007204783	cg15628888	0.069800263	cg12802310	0.097612822	cg23014605	0.088221552	cg09540961	0.002569852	cg07786717	0.008090554	cg21209095	0.123355673	cg18273840	0.117758201	cg14689219	4111.184032
cg20670587	0.002719581	cg01533470	0.001471732	cg02338345	0.014144341	cg14452291	0.013854149	cg21922478	0.007143663	cg07955995	0.069486104	cg05291069	0.097193117	cg24724428	0.087261016	cg17346974	0.002546102	cg17482089	0.008085357	cg27241808	0.123289728	cg08840441	0.1168406	cg04179625	4111.184032
cg10109763	0.002636565	cg06674791	0.001460227	cg25032547	0.014116985	cg07687131	0.013602976	cg10795666	0.007139	cg24724428	0.068391801	cg17784403	0.096520076	cg08734600	0.087189591	cg00044245	0.002521475	cg15385139	0.008054822	cg26841013	0.123235736	cg15822765	0.116325676	cg02241363	4111.184032
cg16590012	0.002633192	cg01584760	0.001447775	cg17363084	0.014091391	cg20360785	0.013434719	cg13053302	0.007128703	cg12346592	0.068126861	cg24724428	0.094225869	cg11519760	0.086723893	cg20491914	0.002506061	cg07584066	0.007931574	cg13327545	0.122993747	cg22546696	0.116181795	cg00960700	4111.184032
cg13236475	0.002620029	cg13971793	0.001447021	cg16801265	0.014079584	cg15871086	0.013336919	cg16647921	0.007100959	cg06456031	0.067502912	cg18344930	0.093915688	cg01644338	0.086287021	cg13077413	0.002473746	cg13607709	0.007930535	cg13722431	0.121479429	cg27241808	0.11536416	cg07138551	4111.184032
cg24724471	0.002615203	cg00132045	0.001425936	cg13475427	0.013998812	cg19158326	0.013304749	cg08305205	0.007080771	cg27032232	0.067274792	cg16003832	0.091692266	cg07955995	0.086110695	cg13024807	0.002433282	cg08093277	0.007808655	cg19456540	0.121191249	cg21699158	0.11520563	cg00197517	4111.184032
cg00828468	0.002601563	cg20552995	0.001424672	cg15521289	0.013960134	cg03278611	0.013208174	cg18322569	0.007030396	cg17784403	0.066953466	cg11519760	0.091498237	cg11572340	0.085759451	cg07514158	0.002383044	cg13052223	0.007731721	cg09799983	0.120962488	cg08047376	0.114861191	cg14306734	4111.184032
cg02365967	0.002562865	cg06327150	0.001416207	cg13311758	0.01393749	cg10859114	0.013106288	cg05080154	0.007008272	cg23995914	0.066823582	cg04609245	0.091358961	cg05291069	0.085699246	cg11021995	0.002381551	cg19698648	0.007648876	cg07553761	0.120214256	cg13327545	0.113972969	cg09275869	4111.184032
cg26294145	0.002548284	cg10544251	0.001411113	cg17624691	0.013903256	cg20086666	0.013063045	cg19237546	0.006961295	cg13206721	0.066718553	cg05661282	0.090761653	cg27259271	0.08529158	cg00182727	0.00238058	cg06813140	0.007645593	cg20721738	0.119540557	cg19456540	0.113945064	cg07382554	4111.184032
cg18131458	0.002519558	cg08003353	0.001407363	cg10747252	0.013783984	cg25391846	0.013062901	cg05404236	0.006921947	cg10804656	0.066700501	cg07955995	0.090243965	cg23995914	0.084981299	cg07270078	0.002380044	cg04422168	0.007642946	cg02744525	0.118217737	cg16174370	0.11354708	cg15191648	4111.184032
cg25558737	0.002517195	cg20407792	0.001379799	cg14793790	0.01372978	cg04574716	0.012880277	cg09017434	0.006905255	cg15774391	0.06653278	cg11572340	0.090125977	cg19607585	0.084730524	cg13237002	0.002376519	cg01217984	0.007642572	cg16021428	0.117946046	cg16664405	0.112318617	cg13794993	4111.184032
cg25567085	0.002498223	cg23542477	0.001349679	cg01752331	0.013652593	cg01611017	0.012765021	cg10729426	0.006853526	cg00862117	0.066225701	cg23744638	0.090018594	cg10501210	0.084712815	cg08660562	0.002360753	cg05575054	0.007631204	cg21620282	0.117808163	cg06829686	0.111919879	cg11293190	4111.184032
cg26577529	0.002452494	cg24577031	0.001341193	cg15715844	0.013619157	cg14623715	0.012711236	cg10804656	0.006846965	cg23091758	0.065909529	cg15928106	0.090001126	cg05661282	0.08415677	cg19456953	0.002330302	cg02842496	0.007589655	cg22546696	0.117787666	cg00064733	0.111716718	cg21725716	4111.184032
cg17777544	0.002429528	cg14971895	0.001338437	cg15024309	0.013562621	cg23492011	0.01266365	cg06279276	0.006760265	cg18795809	0.065256822	cg27259271	0.089958027	cg13206721	0.084060812	cg03747002	0.002319071	cg07336617	0.00748047	cg08840441	0.117506891	cg10729426	0.111712544	cg01400401	4111.184032
cg22402398	0.002395349	cg27322173	0.001333878	cg13219667	0.013552925	cg17691171	0.01259837	cg09547119	0.006679446	cg08169949	0.064244848	cg07085827	0.089496499	cg26890189	0.083684282	cg15660077	0.002314858	cg21572722	0.007465457	cg23883696	0.117242546	cg13206721	0.111414311	cg26005082	4111.184032
cg10468688	0.002375372	cg16896868	0.001284925	cg08774483	0.013514411	cg13914526	0.012571314	cg20301308	0.006655127	cg11421663	0.06404228	cg13206721	0.089053339	cg06784991	0.083525337	cg04872612	0.002300492	cg12757011	0.007434913	cg00064733	0.116875619	cg09053680	0.111307355	cg06488775	4111.184032
cg08084984	0.002369821	cg06553567	0.001246515	cg08318837	0.013504046	cg22948288	0.012554679	cg05213896	0.0066344	cg05373251	0.063988715	cg25902349	0.089047855	cg23744638	0.083181417	cg03614193	0.002299868	cg12270485	0.007429439	cg13206721	0.114852964	cg05398903	0.110504754	cg08845333	4111.184032
cg00173771	0.002366679	cg10880599	0.00123868	cg26483766	0.013482057	cg15585324	0.012498572	cg26731143	0.006620648	cg26890189	0.06364466	cg20146541	0.088643631	cg13327545	0.082644723	cg05475934	0.002286518	cg05092861	0.007401815	cg16933150	0.113053353	cg20721738	0.110089351	cg07873590	4111.184032
cg10027931	0.002346572	cg07071615	0.001232419	cg20416767	0.013469309	cg07270503	0.012342979	cg11727282	0.006613504	cg24368848	0.063643144	cg10804656	0.088497687	cg12346592	0.082299023	cg17784403	0.002264748	cg00903099	0.007304792	cg20055426	0.113050175	cg16021428	0.10981821	cg20119148	4111.184032
cg21142447	0.002332832	cg00986236	0.001224183	cg13861342	0.013440527	cg06998734	0.012334192	cg20295671	0.006599669	cg07533148	0.063573766	cg23995914	0.088092797	cg07085827	0.082015321	cg25103492	0.002261502	cg05666820	0.007237781	cg15928106	0.112754123	cg21620282	0.109506156	cg16298598	4111.184032
cg02690055	0.00231121	cg24024833	0.001192956	cg02718579	0.013318064	cg26662324	0.012305676	cg03323696	0.00659546	cg27259271	0.063553609	cg12346592	0.087713091	cg10804656	0.081439775	cg07134623	0.002246801	cg02655630	0.007228562	cg04880751	0.112656198	cg05291069	0.108590548	cg17110586	4111.184032
cg01199931	0.002286474	cg24480916	0.00119037	cg01010618	0.013279564	cg02242345	0.012225011	cg06486409	0.006572505	cg20216139	0.063007904	cg13327545	0.087653254	cg17236709	0.080791166	cg15984718	0.002185119	cg05578840	0.007211844	cg22736354	0.112539659	cg14699728	0.108094388	cg01436998	4111.184032
cg12206695	0.002267448	cg03475229	0.001183892	cg00433220	0.013219679	cg24117274	0.012207208	cg17357286	0.006559941	cg07060551	0.06283464	cg21620282	0.086613255	cg18344930	0.080770985	cg01138867	0.002182334	cg13435652	0.007103141	cg09053680	0.112476143	cg02744525	0.107811169	cg21632975	4111.184032
cg13567029	0.002266056	cg00958775	0.001181646	cg07553115	0.013204297	cg12521010	0.012172811	cg23014605	0.006534432	cg09017434	0.062543813	cg16174370	0.086314183	cg21620282	0.080650532	cg08397665	0.002179409	cg03364683	0.007093552	cg24682910	0.111159505	cg16933150	0.10756011	cg13378934	4111.184032
cg21789181	0.002261504	cg01447427	0.001165297	cg25881824	0.013162951	cg16227841	0.012058845	cg05962092	0.006504194	cg05661282	0.062456358	cg20809087	0.085913937	cg20809087	0.080472494	cg02217408	0.002149187	cg13678973	0.006987902	cg15841063	0.110623832	cg22736354	0.107155227	cg12546181	4111.184032
cg02822944	0.002255121	cg13986969	0.001160678	cg17035182	0.013144757	cg10422744	0.012046102	cg08246644	0.006471743	cg23744638	0.062196483	cg19607585	0.085600757	cg15774391	0.079647574	cg09649610	0.002148424	cg05210501	0.006902283	cg03045635	0.110445152	cg09799983	0.107083629	cg21328810	4111.184032
cg10093859	0.002245246	cg02025117	0.001158399	cg19039368	0.013133357	cg17739917	0.012039207	cg25078444	0.006465379	cg10501210	0.061873808	cg26731143	0.085192997	cg00384539	0.07948897	cg03678609	0.002084156	cg19717586	0.006886863	cg16174370	0.110325909	cg10552126	0.107064243	cg22709307	4111.184032
cg06595236	0.002237708	cg22165480	0.001142394	cg15657440	0.012971544	cg05261953	0.012018449	cg13246235	0.006463348	cg00384539	0.061796656	cg03192598	0.08501372	cg16021428	0.077723313	cg10677645	0.002083602	cg02051771	0.006847311	cg05291069	0.110271508	cg25537993	0.106746645	cg22185100	4111.184032
cg15701598	0.002206503	cg22361181	0.001129405	cg15606473	0.012961632	cg17045635	0.011997979	cg00871487	0.006400276	cg09547119	0.061575922	cg26890189	0.085004133	cg04609245	0.077663104	cg00637687	0.002053342	cg21209095	0.006815602	cg01166145	0.110078023	cg12172441	0.106662328	cg11651285	4111.184032
cg05755715	0.002174226	cg09025706	0.001126945	cg26628435	0.012900389	cg27030917	0.011913568	cg04272748	0.006390729	cg08097417	0.061109723	cg07416237	0.084451532	cg23998119	0.077597293	cg25531874	0.00203281	cg16627587	0.006797461	cg02681442	0.109652328	cg13879483	0.106566652	cg16120788	4111.184032
cg14238824	0.002163291	cg15631458	0.001100211	cg13218284	0.012874971	cg16533028	0.011759416	cg12100751	0.006377203	cg13327545	0.060923091	cg00384539	0.084282873	cg16003832	0.077221698	cg21410991	0.002031387	cg02834747	0.006740018	cg18384778	0.10924878	cg23883696	0.105918147	cg18954541	4111.184032
cg18613772	0.002132146	cg15975806	0.001089974	cg13762255	0.012859789	cg22395539	0.011733478	cg07060551	0.006366006	cg10320659	0.060390621	cg26559315	0.083893976	cg15928106	0.076002931	cg25032595	0.002021175	cg17162576	0.0067338	cg14699728	0.108808469	cg20779663	0.105683315	cg06000883	4111.184032
cg13553703	0.002129216	cg20545852	0.001075466	cg00147987	0.012838294	cg13851368	0.011609092	cg04978384	0.006358842	cg13793788	0.060338451	cg17861230	0.083633262	cg17861230	0.075785496	cg26086899	0.002021082	cg25729445	0.006725263	cg20779663	0.107960548	cg03192598	0.10524628	cg18758922	4111.184032
cg16999677	0.002114801	cg04198471	0.001073214	cg26348018	0.012720495	cg05569529	0.011608727	cg13327545	0.006348082	cg15815333	0.059707107	cg26816688	0.083477507	cg07060551	0.075612219	cg27624319	0.002008399	cg13621679	0.006672808	cg03192598	0.107579916	cg15628888	0.10474723	cg06784448	4111.184032
cg00455242	0.00210152	cg11705975	0.001069441	cg08078522	0.012701468	cg05408674	0.011608599	cg19274890	0.006326492	cg06495961	0.059450705	cg11898486	0.083310019	cg15054586	0.075545363	cg18549036	0.001978549	cg27093143	0.006672297	cg13678973	0.105692066	cg18384778	0.104025558	cg09798888	3227.195871
cg07308158	0.002091999	cg11924019	0.001055674	cg26624294	0.012670709	cg20543544	0.011553422	cg26799474	0.00630872	cg08734600	0.059228107	cg20228731	0.082664374	cg05373251	0.075242509	cg10274022	0.001969358	cg25533993	0.006661371	cg22387369	0.105164752	cg23619365	0.103984523	cg24891133	3227.195871
cg02658043	0.002057855	cg16139228	0.001055082	cg05461361	0.012642584	cg01911472	0.01151462	cg03738025	0.006300049	cg05291069	0.059220248	cg11723713	0.082338516	cg07416237	0.074884474	cg13545212	0.00194638	cg06165395	0.006603797	cg05398903	0.104308723	cg13053302	0.103687931	cg16409650	3227.195871
cg01188578	0.00204012	cg11987429	0.001050892	cg22795938	0.012590623	cg04650889	0.011476851	cg20019985	0.006299915	cg03192598	0.059127687	cg15774391	0.082201035	cg26731143	0.0745941	cg05411951	0.001938586	cg12434982	0.006452747	cg20018984	0.104158478	cg24682910	0.10275011	cg18329187	3227.195871
cg15094703	0.002001007	cg08458637	0.001031187	cg16251458	0.012572488	cg27545697	0.011410766	cg10989214	0.006298806	cg06210197	0.059047989	cg17236709	0.081702688	cg12348202	0.074261505	cg09122223	0.001925922	cg22370295	0.006428061	cg10552126	0.104024435	cg07270078	0.102697444	cg17188759	3227.195871
cg24649109	0.001986375	cg27330316	0.001029492	cg21154599	0.012570469	cg24587175	0.011394828	cg08840441	0.006298157	cg07085827	0.058859224	cg23998119	0.081687514	cg03192598	0.074030601	cg11727282	0.001908126	cg23112168	0.006418338	cg10084379	0.104007439	cg10084379	0.102368502	cg04090392	3227.195871
cg02159489	0.001941814	cg26682068	0.001029484	cg07837161	0.012535115	cg06905124	0.011345744	cg07972322	0.006294813	cg05991454	0.058855653	cg06784991	0.08162154	cg09017434	0.073931152	cg06737494	0.001895942	cg19098763	0.006399553	cg07270078	0.103725532	cg08305205	0.100724053	cg25716623	3227.195871
cg11072113	0.001937391	cg02697649	0.001023491	cg01529542	0.012521425	cg03340750	0.011247004	cg23010048	0.006278654	cg21620282	0.058780918	cg11846112	0.081599504	cg12061608	0.073532443	cg12338417	0.00189437	cg22711405	0.006362342	cg09962400	0.10353231	cg27314569	0.100656736	cg22894896	3227.195871
cg26303213	0.001933377	cg02547054	0.001019485	cg22053855	0.012518293	cg04727236	0.011246069	cg15628888	0.006276256	cg21699158	0.058156842	cg15054586	0.081244283	cg05356750	0.073050238	cg17002108	0.001882768	cg08986196	0.00634254	cg16664405	0.102285999	cg18514820	0.100583122	cg22994198	3227.195871
cg02372404	0.001927271	cg16850254	0.001001583	cg07266755	0.012510122	cg03086300	0.011222559	cg23128634	0.006212769	cg10156366	0.05806467	cg02245004	0.080881963	cg22736354	0.072916757	cg18654812	0.00188131	cg22546409	0.006338401	cg18514820	0.102217444	cg22387369	0.100362649	cg10962535	3227.195871
cg10195365	0.001896991	cg24090911	0.000995114	cg05609780	0.012478916	cg10488260	0.011221843	cg16768018	0.006204501	cg12348202	0.057592645	cg05373251	0.080449778	cg19852958	0.072507119	cg15372721	0.001879858	cg23720732	0.00622779	cg13879483	0.102011345	cg09547119	0.100244405	cg13999458	3227.195871
cg09692670	0.001875589	cg09737197	0.000992817	cg19364311	0.012458754	cg09984602	0.011215479	cg10320659	0.006198926	cg02473540	0.057558974	cg07060551	0.079858891	cg20228731	0.07216121	cg26132320	0.001879619	cg21865845	0.006223686	cg27314569	0.101963833	cg21185289	0.100040858	cg21338558	3227.195871
cg07901314	0.001871264	cg08565703	0.000975853	cg27548075	0.012414888	cg15234083	0.011161318	cg19402939	0.006196555	cg01020263	0.057460954	cg07856138	0.079774178	cg26816688	0.07209665	cg16019898	0.001863663	cg13794993	0.006187396	cg17784403	0.101788524	cg20055426	0.099391314	cg00593900	3227.195871
cg26546906	0.001855547	cg23063536	0.000956269	cg10983111	0.012391062	cg15738500	0.011133599	cg11823511	0.006193444	cg27392792	0.057317795	cg22736354	0.079698698	cg11898486	0.07186789	cg11896587	0.001861091	cg00630276	0.00605768	cg21185289	0.101074661	cg23712342	0.099046617	cg03504306	3227.195871
cg17552759	0.001841113	cg15128226	0.000948366	cg04647094	0.012372471	cg00722793	0.011118151	cg26141862	0.006192596	cg05356750	0.057038926	cg16021428	0.079514781	cg25397945	0.071859222	cg09850632	0.001857032	cg08112534	0.006040649	cg18273840	0.100829642	cg15841063	0.09879521	cg12948621	3227.195871
cg23809082	0.001834455	cg12101586	0.00093617	cg09440616	0.012368709	cg01021856	0.011112421	cg00094518	0.006166096	cg16021428	0.056709546	cg19852958	0.07909909	cg11846112	0.071606761	cg22363783	0.001857	cg02085953	0.006025675	cg23712342	0.100338916	cg02036261	0.098745815	cg23756236	3227.195871
cg07415789	0.00182977	cg12075928	0.000929208	cg14556695	0.012364358	cg21443659	0.011081031	cg07502389	0.006151324	cg11519760	0.056547603	cg07071615	0.078584038	cg26559315	0.071312658	cg25994003	0.001850912	cg01470457	0.00599985	cg07806886	0.100132248	cg01166145	0.098563989	cg14036830	3227.195871
cg21474133	0.00182783	cg27492584	0.00092912	cg23247655	0.01233418	cg24160301	0.011059705	cg24772753	0.006144518	cg25939742	0.056332608	cg05356750	0.078432567	cg16174370	0.071227464	cg09105193	0.001850652	cg13299068	0.005938083	cg15822765	0.099969802	cg19711297	0.098498403	cg26746936	3227.195871
cg26513180	0.001827624	cg02775497	0.000920118	cg12100600	0.012333887	cg05530472	0.011040649	cg01946451	0.006131878	cg16295725	0.056008626	cg16181396	0.078208294	cg08637691	0.071086771	cg00995520	0.001839344	cg18482164	0.00591749	cg11846112	0.09993363	cg07413917	0.098306581	cg01330060	3227.195871
cg16310958	0.001802755	cg26804081	0.000916323	cg03818545	0.012312923	cg07765982	0.011009124	cg12348202	0.006110274	cg02744525	0.055692918	cg15790214	0.077864878	cg05991454	0.070622879	cg12009872	0.001828415	cg16717122	0.005862717	cg10387551	0.099090534	cg16621816	0.098068141	cg25983023	3227.195871
cg22725208	0.00180132	cg20577663	0.000913956	cg04069374	0.012266494	cg20951255	0.010991804	cg19416570	0.006073505	cg09330898	0.055538123	cg12061608	0.077782046	cg15790214	0.069862408	cg20302133	0.001822912	cg03771840	0.005846229	cg08305205	0.097907107	cg05373251	0.098023502	cg03573446	3227.195871
cg03287339	0.001800074	cg23346180	0.000904969	cg21341170	0.012264085	cg04934382	0.010978484	cg01682111	0.006063625	cg20055426	0.055488249	cg25397945	0.076579497	cg02245004	0.069160165	cg11064195	0.001771405	cg24868359	0.005845544	cg05373251	0.097444717	cg07085827	0.097887774	cg22047703	3227.195871
cg10920141	0.001792097	cg03684807	0.000902976	cg09229960	0.012257379	cg11425580	0.010842517	cg11065438	0.006050471	cg25519284	0.055380506	cg08637691	0.07582749	cg04999352	0.068915428	cg04943625	0.001753093	cg05420790	0.005843434	cg23605843	0.097432177	cg13678973	0.097795173	cg12135856	3227.195871
cg15487791	0.001779237	cg16701059	0.000893887	cg15880010	0.012231186	cg19825714	0.010837915	cg07696699	0.006033876	cg26841013	0.055375988	cg03614193	0.075517756	cg07173635	0.068789317	cg22685409	0.001742263	cg02250594	0.005823919	cg21854408	0.097387772	cg09896412	0.097662567	cg04707956	3227.195871
cg04515258	0.001767075	cg13442833	0.000890094	cg04012614	0.012218211	cg00063477	0.010788043	cg02744525	0.00602638	cg00642460	0.055320988	cg22759823	0.075031356	cg23606718	0.068582082	cg12492885	0.001742035	cg17812788	0.005819357	cg18840589	0.097249541	cg24346629	0.097647816	cg12158483	3227.195871
cg01808126	0.001760033	cg04948649	0.00088826	cg05803370	0.01220939	cg15659943	0.010783854	cg26890189	0.006007518	cg04330449	0.055096253	cg04999352	0.074519792	cg25902349	0.068497707	cg02328239	0.001715898	cg18416576	0.005818052	cg06594404	0.097019427	cg04568355	0.097185554	cg00419702	3227.195871
cg05779523	0.001727631	cg02890863	0.000885208	cg05930514	0.012154916	cg10799208	0.010688735	cg25490383	0.005991838	cg00414384	0.055058981	cg09017434	0.074076398	cg10156366	0.068475542	cg00776293	0.001705119	cg01496110	0.005809455	cg12319602	0.096975416	cg12319602	0.097175572	cg20863756	2486.760288
cg01052274	0.001711007	cg10222837	0.000880486	cg12006853	0.012131882	cg13438027	0.010666645	cg12346592	0.00595932	cg19904805	0.055042244	cg02571579	0.073916988	cg17761940	0.068439266	cg06157318	0.001682606	cg06244002	0.005748061	cg08734600	0.096291041	cg02681442	0.096753429	cg15974062	2486.760288
cg16808927	0.001706687	cg24110433	0.000879994	cg00538420	0.012131719	cg06102300	0.010664047	cg15916399	0.005907892	cg12100751	0.054851249	cg12348202	0.073720188	cg26698460	0.068161192	cg13899108	0.001674728	cg16666329	0.005718101	cg22162281	0.09614772	cg08734600	0.096108793	cg20404336	2486.760288
cg04068784	0.001681649	cg27571329	0.000877967	cg20549400	0.012124353	cg27611726	0.010657501	cg11426075	0.005901818	cg25078444	0.054828842	cg23538418	0.073598638	cg16181396	0.068082514	cg03301331	0.00164034	cg22762091	0.005714745	cg09547119	0.096002318	cg24496475	0.095955275	cg18958684	2486.760288
cg00485050	0.001671155	cg05095318	0.000874064	cg04130043	0.012073137	cg14742615	0.010610938	cg14556683	0.005849728	cg10598034	0.054705958	cg05512099	0.073473268	cg06330157	0.068075489	cg20521297	0.001622112	cg17380661	0.005684804	cg15243034	0.095479918	cg18482164	0.095905681	cg09225537	2486.760288
cg17248267	0.00164872	cg20011326	0.000871818	cg26883970	0.01205766	cg02491969	0.01057293	cg13954457	0.005834385	cg08637691	0.054575825	cg26698460	0.073074555	cg19904805	0.067934233	cg17266562	0.001616772	cg02014853	0.005666121	cg24221648	0.095181425	cg24721899	0.095667003	cg04174180	2486.760288
cg08894280	0.001644613	cg01517832	0.000869206	cg24748621	0.012050518	cg26617333	0.010542329	cg13912311	0.00583249	cg20301308	0.054495891	cg19904805	0.072923181	cg08840441	0.067824407	cg00015629	0.001589808	cg12193731	0.005652748	cg00094518	0.0949643	cg15928106	0.095528547	cg13885201	2486.760288
cg00797779	0.00163715	cg12642473	0.000867967	cg25119870	0.012041979	cg03895810	0.010528675	cg04061117	0.005827025	cg23112168	0.05436249	cg23009123	0.072831168	cg00862117	0.066762696	cg14948953	0.001581814	cg18202449	0.005649773	cg09193479	0.094805596	cg17784403	0.095423991	cg14058010	2486.760288
cg15794909	0.001571323	cg14136893	0.000867283	cg05272837	0.012035234	cg12547681	0.010431417	cg17743250	0.005823744	cg12803754	0.05408755	cg23606718	0.072418053	cg02571579	0.065995303	cg19597382	0.001564044	cg03422911	0.005621393	cg20019985	0.094788141	cg02991338	0.095184961	cg22160463	2486.760288
cg05818000	0.001562792	cg01020263	0.000863837	cg27309655	0.011984756	cg07481066	0.010385219	cg12781700	0.00581914	cg10635122	0.053821875	cg06330157	0.072318521	cg03593550	0.065814251	cg16696270	0.00156381	cg01511557	0.005589232	cg24721899	0.09469615	cg14491209	0.094689272	cg24275769	2486.760288
cg14204081	0.001558662	cg20030796	0.000863045	cg07750402	0.01195539	cg16201146	0.010359318	cg25645064	0.005809617	cg14672084	0.053602965	cg23014605	0.072148972	cg08569613	0.065400514	cg21998264	0.001561463	cg13572145	0.005578803	cg14024242	0.094659802	cg04609245	0.094597345	cg03400437	2486.760288
cg09081941	0.001557447	cg22031032	0.000860506	cg20495737	0.011943206	cg14125123	0.010297552	cg07625529	0.005797786	cg04999352	0.053533315	cg10272601	0.0721158	cg23112168	0.065221599	cg01557798	0.001555121	cg22560205	0.005540419	cg23009123	0.094656374	cg15243034	0.094312763	cg03143886	2486.760288
cg06049774	0.001556592	cg25247520	0.000857844	cg13663706	0.011927274	cg03838215	0.010267524	cg19623624	0.005786773	cg23606718	0.053383227	cg10156366	0.071523002	cg22759823	0.065060019	cg08586168	0.001520321	cg25399352	0.005536733	cg04477962	0.094633279	cg04477962	0.094311571	cg03013329	2486.760288
cg05795554	0.001545253	cg20495843	0.000856466	cg05239680	0.0118956	cg07487078	0.010259266	cg19852958	0.005782072	cg19852958	0.053064315	cg15822765	0.071399589	cg01227537	0.064932337	cg10389229	0.001511761	cg24215504	0.005530075	cg06330157	0.094340163	cg11723713	0.094184087	cg24871714	2486.760288
cg01252526	0.001544985	cg27638615	0.000856439	cg23127995	0.011838902	cg08289148	0.010246772	cg20591728	0.005781306	cg19060970	0.052813575	cg02599464	0.071058032	cg06495961	0.064751994	cg07557260	0.001509569	cg26890189	0.005504413	cg16019898	0.094330496	cg25939742	0.094026941	cg13672300	2486.760288
cg04049787	0.001540604	cg20589883	0.00085361	cg20842040	0.011773524	cg03201641	0.010245727	cg18279094	0.005772511	cg05080154	0.052776652	cg01227537	0.070617828	cg23538418	0.064557754	cg16832407	0.00150608	cg21056608	0.005480668	cg15696906	0.094102447	cg01227537	0.093979968	cg00533364	2486.760288
cg06754542	0.001520432	cg01278596	0.000853174	cg25564239	0.011745635	cg13468374	0.010244832	cg16480692	0.00577222	cg21953332	0.052641221	cg06210197	0.070460205	cg25939742	0.06450705	cg12638731	0.001504567	cg22730137	0.005480071	cg16621816	0.093911874	cg15696906	0.093777896	cg21748418	2486.760288
cg19248961	0.001505924	cg27464065	0.000840799	cg13177658	0.011741008	cg03289961	0.010233934	cg11421663	0.005727288	cg19921293	0.052639514	cg05991454	0.070458161	cg07856138	0.064416453	cg16789844	0.001486577	cg12834035	0.005461979	cg04568355	0.093894446	cg20018984	0.093403506	cg05264510	2486.760288
cg27639575	0.001502178	cg02203067	0.000840127	cg00373606	0.011724388	cg05053121	0.010190647	cg13974192	0.005714093	cg25124276	0.052347745	cg27314569	0.070345418	cg03614193	0.064173521	cg08159065	0.001484941	cg10292855	0.005443586	cg15074033	0.093787138	cg18840589	0.09296161	cg26734668	2486.760288
cg03752537	0.001502149	cg17611159	0.000839728	cg05260852	0.011721259	cg03982833	0.010184231	cg02794984	0.00571225	cg23217622	0.052299725	cg23112168	0.0703236	cg08750951	0.064120054	cg10387551	0.00146478	cg00465284	0.005443407	cg24496475	0.093734609	cg11071231	0.092584576	cg23854009	2486.760288
cg17264718	0.001501032	cg17136275	0.000838637	cg14959425	0.011693922	cg19083209	0.010051113	cg02173067	0.005711698	cg03593550	0.052264776	cg13545212	0.069539105	cg02599464	0.063729326	cg14825251	0.001463862	cg13053302	0.005431641	cg22333214	0.093725335	cg11846112	0.092384426	cg04684267	2486.760288
cg24623109	0.001499804	cg26664137	0.000835792	cg17294479	0.011686975	cg21760496	0.009975037	cg27641628	0.005708333	cg09676860	0.052184243	cg03593550	0.069475566	cg07071615	0.063689699	cg17331296	0.001450486	cg18151345	0.005388143	cg02036261	0.093635705	cg24214068	0.092367955	cg08495027	2486.760288
cg16347769	0.001496081	cg18676420	0.000833814	cg16371598	0.011674125	cg01522249	0.009937231	cg00862117	0.005690592	cg23010048	0.052035536	cg10126205	0.069358575	cg22195627	0.063583533	cg18840589	0.001443206	cg04127342	0.005379234	cg04609245	0.093506651	cg24181384	0.091709575	cg20537640	2246.419032
cg09717998	0.001490449	cg22092811	0.000830309	cg22975864	0.011652838	cg04918256	0.009925261	cg03614193	0.005671087	cg26952618	0.051828798	cg27252696	0.069269054	cg10126205	0.063579307	cg04138502	0.001428128	cg12670347	0.00536177	cg10126205	0.093399842	cg19852958	0.091479499	cg21121336	2246.419032
cg07740110	0.001486987	cg09726198	0.000819493	cg00099616	0.011644768	cg06322277	0.009877563	cg13806070	0.00564718	cg04875128	0.051635455	cg25939742	0.069220878	cg18795809	0.063308831	cg11711420	0.001426196	cg26595643	0.005345658	cg06285925	0.093372201	cg13141009	0.091366786	cg13417420	2246.419032
cg13952997	0.001485495	cg16392086	0.000809721	cg19888047	0.011589871	cg27368331	0.009809877	cg05991454	0.005616916	cg23998119	0.051547649	cg04568355	0.069161421	cg15822765	0.063307576	cg13793788	0.001420409	cg25882366	0.005326606	cg25939742	0.093337188	cg07806886	0.091054148	cg20060206	2246.419032
cg17042243	0.001482981	cg08106961	0.000805844	cg08782677	0.011580022	cg21707106	0.009809205	cg18284157	0.005596454	cg17861230	0.051490532	cg06215569	0.069152705	cg21953332	0.063272442	cg14614094	0.00141165	cg14614094	0.00532202	cg12100751	0.093291096	cg22162281	0.091023108	cg22376688	2246.419032
cg22022041	0.001467109	cg17089606	0.000799302	cg09855112	0.01157293	cg03416979	0.00978521	cg12864915	0.005587813	cg22736354	0.051304736	cg08750951	0.068883673	cg23091758	0.063225214	cg12193731	0.001403151	cg05090195	0.005295927	cg22353329	0.093191248	cg09193479	0.090882949	cg17026220	2246.419032
cg17888563	0.001460024	cg01001187	0.000792845	cg14277327	0.011547163	cg00025063	0.009687522	cg16627587	0.005582954	cg15054586	0.050946432	cg08840441	0.068475744	cg11727282	0.063117821	cg27549720	0.001402143	cg00410600	0.005274076	cg13053302	0.092953885	cg03045635	0.0907526	cg11106813	2246.419032
cg02863943	0.001453577	cg26614073	0.000789136	cg18036967	0.011538873	cg02522936	0.009564787	cg07536910	0.005559272	cg00683332	0.050925633	cg18273840	0.068452099	cg17443359	0.063112705	cg22015691	0.00138843	cg15841063	0.005251478	cg01470088	0.092909281	cg06035702	0.09042964	cg07357346	2246.419032
cg23556238	0.001432997	cg17465361	0.000788808	cg17299883	0.011517972	cg05459517	0.009558688	cg27252696	0.005556518	cg04021697	0.05048718	cg07502389	0.068352707	cg25519284	0.063009481	cg20813374	0.001379861	cg02961654	0.005228102	cg27252696	0.092902188	cg13601435	0.090387531	cg23619365	2246.419032
cg18971282	0.001432286	cg16069157	0.000788167	cg26937310	0.011452669	cg14442616	0.009558605	cg06210197	0.005554131	cg07502389	0.050149775	cg14269857	0.068161744	cg16295725	0.062920526	cg10647509	0.001367154	cg18243072	0.005213869	cg24416513	0.09272543	cg14024242	0.090382939	cg08152546	2246.419032
cg23271575	0.001392214	cg06635590	0.000786786	cg10801213	0.011432465	cg26162522	0.009555367	cg11417653	0.005550782	cg06333870	0.050132924	cg03705912	0.067898088	cg04330449	0.062428245	cg14362370	0.001350229	cg04279973	0.005183516	cg16295725	0.092451327	cg08468401	0.090365704	cg04047221	2246.419032
cg25953952	0.001391007	cg14454127	0.000783194	cg19022384	0.011405911	cg14671357	0.009548021	cg19384289	0.005536531	cg06215569	0.050051914	cg00683332	0.067831243	cg06215569	0.062422287	cg16348812	0.001340879	cg24338780	0.005124578	cg08468401	0.092426076	cg06330157	0.09034185	cg13692446	2246.419032
cg04944491	0.001358511	cg05693982	0.000772279	cg09786233	0.011405853	cg20640261	0.00952902	cg21953332	0.005523984	cg02572891	0.050048261	cg13793788	0.067358248	cg27392792	0.062231605	cg16232270	0.001332359	cg05697849	0.005094176	cg19711297	0.092227309	cg11571585	0.090276537	cg03041696	2246.419032
cg01886460	0.001352793	cg12116288	0.000765572	cg12620265	0.011387737	cg06376715	0.009497264	cg05156901	0.005500328	cg26698460	0.049956207	cg17443359	0.066499259	cg07502389	0.061995607	cg05756220	0.001331003	cg05470502	0.005039724	cg26526379	0.092220864	cg23605843	0.090256669	cg14342714	2246.419032
cg08092858	0.001351362	cg03760878	0.000765415	cg19541913	0.011381697	cg08129017	0.009491989	cg27392792	0.00547104	cg12061608	0.049872145	cg11743259	0.066250846	cg15949396	0.061884408	cg27319123	0.001329169	cg14698665	0.005030955	cg04771100	0.092153915	cg18235050	0.09011057	cg03565081	2246.419032
cg22561794	0.001341781	cg23725321	0.00075841	cg01913024	0.011378539	cg05944543	0.009472657	cg07314384	0.005465643	cg17903450	0.049707496	cg14672084	0.066148274	cg03705912	0.061507844	cg01447427	0.00132539	cg10281741	0.005017899	cg25307665	0.092054222	cg16295725	0.089916916	cg03523785	2246.419032
cg03371439	0.001334452	cg10180919	0.00075572	cg05526804	0.011376806	cg16061810	0.009455573	cg25984671	0.005462012	cg04609245	0.049399975	cg02626129	0.066008783	cg20055426	0.061311779	cg11667847	0.001320202	cg25965471	0.005015726	cg24214068	0.091766326	cg18343957	0.089876262	cg03090278	2246.419032
cg14065526	0.00132588	cg17979485	0.000753567	cg23431897	0.0113308	cg14370568	0.009437234	cg10132208	0.005460482	cg15790214	0.049289147	cg12100751	0.065868661	cg19921293	0.061062342	cg12500091	0.001313785	cg26482905	0.00500499	cg23998119	0.091728371	cg00094518	0.089786087	cg24035598	2246.419032
cg06511117	0.001320395	cg24765459	0.000751189	cg17203703	0.01129809	cg04822278	0.009433205	cg18247055	0.005440231	cg21209095	0.048687569	cg06495961	0.065356213	cg07533148	0.060969853	cg00159100	0.001311236	cg03545227	0.004980333	cg07085827	0.091631263	cg21854408	0.089718668	cg16792632	2246.419032
cg03548008	0.001316354	cg16021428	0.000750748	cg16091284	0.011261892	cg03769088	0.009396428	cg07317062	0.005427724	cg27252696	0.048657773	cg12849997	0.065347046	cg27252696	0.060905981	cg05518567	0.001309773	cg15478597	0.004976757	cg08246644	0.091533729	cg22333214	0.089589245	cg14855607	2246.419032
cg27626185	0.001306981	cg27130025	0.000748973	cg18399551	0.011237198	cg09748881	0.009390035	cg26559315	0.005425471	cg17820365	0.048613302	cg24214068	0.065109262	cg10272601	0.060798078	cg24199834	0.001303512	cg26980692	0.004919864	cg14491209	0.09135675	cg01470088	0.089456352	cg24673101	2246.419032
cg16331745	0.001305315	cg00405824	0.000748577	cg05814909	0.011237001	cg20515389	0.009374523	cg13793788	0.005417828	cg15949396	0.048458963	cg16695258	0.065018487	cg27032232	0.060681139	cg08490115	0.001302621	cg05597624	0.00489728	cg18482164	0.091256649	cg25519284	0.089437624	cg01254890	2246.419032
cg24037715	0.0012869	cg03399945	0.000747622	cg25845992	0.011183456	cg00676506	0.009372113	cg09799983	0.005403985	cg18284157	0.048336685	cg14035860	0.064759269	cg12100751	0.060616874	cg13273373	0.001300158	cg08865099	0.004881227	cg20473025	0.091135334	cg23052560	0.089436607	cg03406394	2246.419032
cg08266644	0.001277562	cg20153322	0.000747559	cg16584431	0.01118164	cg13419214	0.009360331	cg09962400	0.005402255	cg24214068	0.048163843	cg15949396	0.064749661	cg02626129	0.060582332	cg11735997	0.001296978	cg07553761	0.00486271	cg16108059	0.090854204	cg07254032	0.089371353	cg02214414	2246.419032
cg02540203	0.001272343	cg19698648	0.000747376	cg03555976	0.011176662	cg15158608	0.009356856	cg21209095	0.005395154	cg16181396	0.048053495	cg16621816	0.064623243	cg04568355	0.06056288	cg14439622	0.001289506	cg04505045	0.004859778	cg05951536	0.090764585	cg08377398	0.08932188	cg14676592	2246.419032
cg14581129	0.001268637	cg23146501	0.000744515	cg17105897	0.011165759	cg12407462	0.009348306	cg16909962	0.005393757	cg16174370	0.047969645	cg01243823	0.064532047	cg05512099	0.060485813	cg26372400	0.001286301	cg09518015	0.004843128	cg24884703	0.090662442	cg21980043	0.08916229	cg08694014	2246.419032
cg08002151	0.001256203	cg01110759	0.000742635	cg02883846	0.011150357	cg04808179	0.009312153	cg23290344	0.005393003	cg07416237	0.047917951	cg06445348	0.064489404	cg05845376	0.060467441	cg27295373	0.001272662	cg02393845	0.004807914	cg11723713	0.090534246	cg25307665	0.08907447	cg15201635	2246.419032
cg13823439	0.001251526	cg07134623	0.000741792	cg21896142	0.011146579	cg19310612	0.009221707	cg03192598	0.005387551	cg06800840	0.047810074	cg19921293	0.064484526	cg10320659	0.060413086	cg14858978	0.001271987	cg16686175	0.004806646	cg11571585	0.090331652	cg20019985	0.088675799	cg07713807	2246.419032
cg21492127	0.001238395	cg01675482	0.000736728	cg07309821	0.011089966	cg25258098	0.009221524	cg13846270	0.00538357	cg05117208	0.047749299	cg27392792	0.064467451	cg06942701	0.06021305	cg03828109	0.001268707	cg05656688	0.004795978	cg07365960	0.09016366	cg04771100	0.088545909	cg27382568	2246.419032
cg11728552	0.00123553	cg15340431	0.000730445	cg06053506	0.011083616	cg09081202	0.009207712	cg16621816	0.005380914	cg07570470	0.047678742	cg21226224	0.064425058	cg02744525	0.059838709	cg25148589	0.001266575	cg19532307	0.004773949	cg18235050	0.09013019	cg04115680	0.088024473	cg01197871	2246.419032
cg26951705	0.001232788	cg10357657	0.000730196	cg05688478	0.011079934	cg22588640	0.009172481	cg07125771	0.005378683	cg26816688	0.047572653	cg16295725	0.064342771	cg14672084	0.059823306	cg12877723	0.001241168	cg06971096	0.004736063	cg15054586	0.089948265	cg22353329	0.087745469	cg24970327	2246.419032
cg24710387	0.001229537	cg26912251	0.000728706	cg19532714	0.011063427	cg11293217	0.009161867	cg18795809	0.005376904	cg26141862	0.04731403	cg18795809	0.063999683	cg06210197	0.05961089	cg08961250	0.001238897	cg25754158	0.004721147	cg09896412	0.089728778	cg06285925	0.087382113	cg16652063	2246.419032
cg00149117	0.001221194	cg08048564	0.000727353	cg25549758	0.011053398	cg13890324	0.009160418	cg01675482	0.005370512	cg26731143	0.047276293	cg06333870	0.063692932	cg15815333	0.059572056	cg17569828	0.001234404	cg00066671	0.004715668	cg15628888	0.089626498	cg05951536	0.087370335	cg01449663	2246.419032
cg22487450	0.001208552	cg05788080	0.000721877	cg12646252	0.011050145	cg12401152	0.009140069	cg08569613	0.005368858	cg02650266	0.047272507	cg23538901	0.063553387	cg06800840	0.059565535	cg07879739	0.001226248	cg09381003	0.004701631	cg23619365	0.089501349	cg07099331	0.087355135	cg07196802	2246.419032
cg00465312	0.001186685	cg03312749	0.000712112	cg16722818	0.011042518	cg16112264	0.009120647	cg08169949	0.005366399	cg17761940	0.047104452	cg06942701	0.063474652	cg27314569	0.059179013	cg08750951	0.001213048	cg08318726	0.004678366	cg07099331	0.089462637	cg08246644	0.087353393	cg09679923	2246.419032
cg15100012	0.001177425	cg13888808	0.000710161	cg08778881	0.011020702	cg06830264	0.00911056	cg07416237	0.005353444	cg19704726	0.046989495	cg27072996	0.063407564	cg24368848	0.059139349	cg19685491	0.001209466	cg17741839	0.00467751	cg03705912	0.089311473	cg03625109	0.087183522	cg02701059	2246.419032
cg07149083	0.001156193	cg00069417	0.000706968	cg06288403	0.011018134	cg20264482	0.009103892	cg18675097	0.005346351	cg22195627	0.046883894	cg20779663	0.063248693	cg13793788	0.058954517	cg09442828	0.001204961	cg00434010	0.004644537	cg06035702	0.089274035	cg21319323	0.087011561	cg07572790	2246.419032
cg04306992	0.001154581	cg22583825	0.000700916	cg17552006	0.011002071	cg12411247	0.009095715	cg08545389	0.005345787	cg08840441	0.046760375	cg21051519	0.063228614	cg18273840	0.058950218	cg06303875	0.001199148	cg04444450	0.004641832	cg00025981	0.089184643	cg12802310	0.086638788	cg26199241	2246.419032
cg04526616	0.001150888	cg17095903	0.000694502	cg09636905	0.010972392	cg05453924	0.009089027	cg07028396	0.005327528	cg14035860	0.046722701	cg15060599	0.06311947	cg07696699	0.058943694	cg09906752	0.001170775	cg11174855	0.004622821	cg07413917	0.089019678	cg17236709	0.086628675	cg03366986	2246.419032
cg15699211	0.001150093	cg00416130	0.000692659	cg19107569	0.010967177	cg23654968	0.009084266	cg00384539	0.005303329	cg11528328	0.046470237	cg25519284	0.063106652	cg24214068	0.058776221	cg17287921	0.001161433	cg17777676	0.004599067	cg06942701	0.088997403	cg00683332	0.086380586	cg00806198	2246.419032
cg23016632	0.001148629	cg14979593	0.000689937	cg02937293	0.010955448	cg21870393	0.009070446	cg14754787	0.005300945	cg11846112	0.046452328	cg20055426	0.062453237	cg09547119	0.058706293	cg12802310	0.00115047	cg23572944	0.00455959	cg21907743	0.0889818	cg06594404	0.086247139	cg26974111	2246.419032
cg14256359	0.001146114	cg04637444	0.000686014	cg14397289	0.010954093	cg01367606	0.009050465	cg07522913	0.005293544	cg23290344	0.046436053	cg20019985	0.06226432	cg09809672	0.058646972	cg03422911	0.001147864	cg08572611	0.004559279	cg02991338	0.088923437	cg10387551	0.086245533	cg22757447	2246.419032
cg04289664	0.001143239	cg06995548	0.000683456	cg00264378	0.010954071	cg03601053	0.008976578	cg06424065	0.005272492	cg13221458	0.046295832	cg19099050	0.062244332	cg16909962	0.058505333	cg06870213	0.001131198	cg10748355	0.004558188	cg11071231	0.088881139	cg06942701	0.086220446	cg03614916	2246.419032
cg19270931	0.001140408	cg19327932	0.000680948	cg27277239	0.010951722	cg27509967	0.008971668	cg17280346	0.005270611	cg16003832	0.046222994	cg23118086	0.062155753	cg00683332	0.05849864	cg17075048	0.00112787	cg16379513	0.004536716	cg01227537	0.088774723	cg00384539	0.086085505	cg15698842	2246.419032
cg10761639	0.001138992	cg02961707	0.000680717	cg24754154	0.010944258	cg04562683	0.008950624	cg06942701	0.005260264	cg09809672	0.046213211	cg17761940	0.062141185	cg13221458	0.058349504	cg19802639	0.001124642	cg12614687	0.004518698	cg14556683	0.08850629	cg15054586	0.085847602	cg07066898	2246.419032
cg05638439	0.001133181	cg04566512	0.000680381	cg00203568	0.010897905	cg21400357	0.008945594	cg26673012	0.005258202	cg14523847	0.046002716	cg21911021	0.062041284	cg16627587	0.058291142	cg15157517	0.001123081	cg27154177	0.004513154	cg12266022	0.088450325	cg03656099	0.085682605	cg20631180	2246.419032
cg06394820	0.001128016	cg15661272	0.000680316	cg25436127	0.010865105	cg06009267	0.0089188	cg08863842	0.005257675	cg02245004	0.04565992	cg03665212	0.061972057	cg13545212	0.058129502	cg08621843	0.001119484	cg26990587	0.004504809	cg12802310	0.088279837	cg16928066	0.085650948	cg27024876	2246.419032
cg05769923	0.001119364	cg23244488	0.000679191	cg04932755	0.010851444	cg05099863	0.00890413	cg03423138	0.005251872	cg26559315	0.045627053	cg17903450	0.061951761	cg09330898	0.058122826	cg12550055	0.001118695	cg05667348	0.004504789	cg03625109	0.088256683	cg06204376	0.085194915	cg21589115	2246.419032
cg23230834	0.001117223	cg09762533	0.000677891	cg11869614	0.010843165	cg25047306	0.008901363	cg17306861	0.005248778	cg07972322	0.045600622	cg23605843	0.061839588	cg06333870	0.057892325	cg25631489	0.001112736	cg07163295	0.004503059	cg17236709	0.088012752	cg12266022	0.085168792	cg10469286	2246.419032
cg13958067	0.001116722	cg07925415	0.000674576	cg11907074	0.010837424	cg13808036	0.008899383	cg23572944	0.005239691	cg11051055	0.045555006	cg13221458	0.061751516	cg12849997	0.05769444	cg06553312	0.001111823	cg22736354	0.004479627	cg05571581	0.087781311	cg26354128	0.085138103	cg24468070	2246.419032
cg14244493	0.001111554	cg07049086	0.000671103	cg00779763	0.010821735	cg07739179	0.008875218	cg13861904	0.005223516	cg21033440	0.045355362	cg07696699	0.061666611	cg25774643	0.057651049	cg14442421	0.001108571	cg16792632	0.004458647	cg03593550	0.087417115	cg03593550	0.085059937	cg02928664	2246.419032
cg02368820	0.001111142	cg25606766	0.000668952	cg02002345	0.010801549	cg12566071	0.008866428	cg24221648	0.005216379	cg18273840	0.045149869	cg09809672	0.061435316	cg23009123	0.057649914	cg00549566	0.001103498	cg14421503	0.004455906	cg24181384	0.087241032	cg12595013	0.084934976	cg19284211	2246.419032
cg04874862	0.001095085	cg08697797	0.000667937	cg05939965	0.010799499	cg05146226	0.008859264	cg20616414	0.005212991	cg01456368	0.045049778	cg18384778	0.061044565	cg00166216	0.057576082	cg21341592	0.001100242	cg22043168	0.004453457	cg18772155	0.087196125	cg17443359	0.084924432	cg12910561	2246.419032
cg10648125	0.001086693	cg10708761	0.00066162	cg17670641	0.010791735	cg12162504	0.008825791	cg04436994	0.005203527	cg03364683	0.045024784	cg24221648	0.060913871	cg11723713	0.05724917	cg15696906	0.001098458	cg26897150	0.004436423	cg04115680	0.087001891	cg06456031	0.084879848	cg08545268	2246.419032
cg07054239	0.00107394	cg11941428	0.000661398	cg16940942	0.010755383	cg01426558	0.008821458	cg17179314	0.005201599	cg23128634	0.044894309	cg09330898	0.060913663	cg14269857	0.057047346	cg02842496	0.001096954	cg24197035	0.004400116	cg08377398	0.086836789	cg11377730	0.08487272	cg12947626	2246.419032
cg12074150	0.001070338	cg22031664	0.000660084	cg10386280	0.010744076	cg11846372	0.008816039	cg01805446	0.00518775	cg16322747	0.044830926	cg08377398	0.060886658	cg15998711	0.056886934	cg22059812	0.001094276	cg08938906	0.004368796	cg07544187	0.086665979	cg12170314	0.084800165	cg08463758	2246.419032
cg05678157	0.001068883	cg09727935	0.000657556	cg27584800	0.01072994	cg02340092	0.008811268	cg21620282	0.005183484	cg03705912	0.044621927	cg14699728	0.060843712	cg15060599	0.056884094	cg20094201	0.001093602	cg19876814	0.004351714	cg21319323	0.086403866	cg21907743	0.084635228	cg07609788	2246.419032
cg03334052	0.00106742	cg15079934	0.000654825	cg15816181	0.010703434	cg14151065	0.008806452	cg01644338	0.005182686	cg23944251	0.044571092	cg23091758	0.060839051	cg01020263	0.056846589	cg04507915	0.001086766	cg10171347	0.004332561	cg06215569	0.086327854	cg27254482	0.084619371	cg00359604	2246.419032
cg03741862	0.001056911	cg02625253	0.000652659	cg03691313	0.010642009	cg00295382	0.008793645	cg06784448	0.005158234	cg16627587	0.044399982	cg26921969	0.060838325	cg01243823	0.056722253	cg07903918	0.001070905	cg02215641	0.004280463	cg16542478	0.086056166	cg24724633	0.084246037	cg08369872	2246.419032
cg03389755	0.001054623	cg26668276	0.000648978	cg11329209	0.010636463	cg08451817	0.008751468	cg07589899	0.005142014	cg11898486	0.043843158	cg21953332	0.060798023	cg03738025	0.056578604	cg00266920	0.001067805	cg26732293	0.004260627	cg25729445	0.086039799	cg23009123	0.084169742	cg07879739	2246.419032
cg21862099	0.001039168	cg00061860	0.000646303	cg21198428	0.010631222	cg14863272	0.008736668	cg23217622	0.005134697	cg24466241	0.043715913	cg03738025	0.0607757	cg02611848	0.056549473	cg22557662	0.00106269	cg06942701	0.004259763	cg24472939	0.085893924	cg20809087	0.083927992	cg09692396	2004.498665
cg16173234	0.001035835	cg07090980	0.000644472	cg00988678	0.010619492	cg09197203	0.008712899	cg04359418	0.005132562	cg00044245	0.043654841	cg07533148	0.060708252	cg21911021	0.056522352	cg12364615	0.001050667	cg21790369	0.004235252	cg23744638	0.085889561	cg16019898	0.08390543	cg04604946	2004.498665
cg05393297	0.001032105	cg01750299	0.000637718	cg03605032	0.010594461	cg18409327	0.008705954	cg17380661	0.00512918	cg01644338	0.043587705	cg05845376	0.060700361	cg16419235	0.056073012	cg20303399	0.001050502	cg18016730	0.004232606	cg19060970	0.085698381	cg23998119	0.083816726	cg18570126	2004.498665
cg07079860	0.001028871	cg21922478	0.000627219	cg16023936	0.010585342	cg07799180	0.008685538	cg01281911	0.005127618	cg12917718	0.043401411	cg04330449	0.060647728	cg03665212	0.055985622	cg24924958	0.001039442	cg23965689	0.004225494	cg23538901	0.085609055	cg03705912	0.083618885	cg21090298	2004.498665
cg19377230	0.0010221	cg16171484	0.000626615	cg06464066	0.010575873	cg15700967	0.008601776	cg15562220	0.005116115	cg16909962	0.043384774	cg02611848	0.060584773	cg14035860	0.05585013	cg23187653	0.001038055	cg00275741	0.004215108	cg07254032	0.085556863	cg13530938	0.083562145	cg18412983	2004.498665
cg22643873	0.001016211	cg24930218	0.000622819	cg24533311	0.010575641	cg07368728	0.008597821	cg16174370	0.005105728	cg12781700	0.04324143	cg07547549	0.060533196	cg15936446	0.055717855	cg15183083	0.001032744	cg16524928	0.004198987	cg03730428	0.085335406	cg23538901	0.083548315	cg15994558	2004.498665
cg26722972	0.001008818	cg11311997	0.000622149	cg15391728	0.010567063	cg05478253	0.008595579	cg16987524	0.005103077	cg03738025	0.043236386	cg09216236	0.060523176	cg17903450	0.055603781	cg03631999	0.00102242	cg23026864	0.004191863	cg21052656	0.085334911	cg10126205	0.083332243	cg05992753	2004.498665
cg00476882	0.001008488	cg02228675	0.000618464	cg03273606	0.010560365	cg02121135	0.008532761	cg23606718	0.005095075	cg06942701	0.042929435	cg16419235	0.060299062	cg18235050	0.055345027	cg19611570	0.00101818	cg16400492	0.00418388	cg24724633	0.085233773	cg24416513	0.083323482	cg09319063	2004.498665
cg11431762	0.000999684	cg26550001	0.000615841	cg21445638	0.010554551	cg16680658	0.008526816	cg02961707	0.005092118	cg22237300	0.042901164	cg06829686	0.060197089	cg21051519	0.05503732	cg19381811	0.001017238	cg10281002	0.004177928	cg27072996	0.084898044	cg21871952	0.083150434	cg07625020	2004.498665
cg19481816	0.00098816	cg27241808	0.000615167	cg18507125	0.010527217	cg05908813	0.008526372	cg14486338	0.005078002	cg22759823	0.04282989	cg00166216	0.059937858	cg16695258	0.054870093	cg13212407	0.001013426	cg06850285	0.004158801	cg03665212	0.084825841	cg06215569	0.082876141	cg04431935	2004.498665
cg12594940	0.000984898	cg06841648	0.000615133	cg17595927	0.010525342	cg07318500	0.008515192	cg18961681	0.005070393	cg10126205	0.042806425	cg01166145	0.059728182	cg07806886	0.054791348	cg22848150	0.001008753	cg16691593	0.004157789	cg18343957	0.084790151	cg23302649	0.082783605	cg08331960	2004.498665
cg08680868	0.000980231	cg26742280	0.00061497	cg26267038	0.010524489	cg17782974	0.008513891	cg05336395	0.005064403	cg25282513	0.042800681	cg19126300	0.059613441	cg11743259	0.054677436	cg04215475	0.001008614	cg00995520	0.004152107	cg23217622	0.084769382	cg23744638	0.082767985	cg07280206	2004.498665
cg06195397	0.000979568	cg03345454	0.000613126	cg27559462	0.01051705	cg02577963	0.008509769	cg02650266	0.005063602	cg10132208	0.042711795	cg00862117	0.059607506	cg19126300	0.054666913	cg16419235	0.001007735	cg18487916	0.004130903	cg26998044	0.084547862	cg20473025	0.082588455	cg03885664	2004.498665
cg14781242	0.000978876	cg10733297	0.000602299	cg13638305	0.010514638	cg26939204	0.008503283	cg07553761	0.005053527	cg01243823	0.042524992	cg09547119	0.059495169	cg19416570	0.054591776	cg15310492	0.001004593	cg18295183	0.004130321	cg27254482	0.08409775	cg11940285	0.082479802	cg21896567	2004.498665
cg24998464	0.000977009	cg16622061	0.000601155	cg23750556	0.010506632	cg09674340	0.008502979	cg14473102	0.005043408	cg08750951	0.042384572	cg25290445	0.059469199	cg00044245	0.054538614	cg15124215	0.000995158	cg10277912	0.004124161	cg06445348	0.084019915	cg03171770	0.082293844	cg02061130	2004.498665
cg14410590	0.000975149	cg09817951	0.000600885	cg12516234	0.010502224	cg08265308	0.00849529	cg23746497	0.005041271	cg14183206	0.042278725	cg22195627	0.059452515	cg23538901	0.054147045	cg16450309	0.00098762	cg06525987	0.004114188	cg03078269	0.083806257	cg02313331	0.082082969	cg01570459	2004.498665
cg21824586	0.000969766	cg02841972	0.000600205	cg06468442	0.010499904	cg17098850	0.00849392	cg14693555	0.005037612	cg14885748	0.042262332	cg27032232	0.05944012	cg06445348	0.054140786	cg04851268	0.000984865	cg01922613	0.004107033	cg00166216	0.083588619	cg11414709	0.081953234	cg01486909	2004.498665
cg17518825	0.000969492	cg00687306	0.000599559	cg14741114	0.010493906	cg11021362	0.008491332	cg26844246	0.005036955	cg16731240	0.042254987	cg06800840	0.059425554	cg21033440	0.054077301	cg12448933	0.000983225	cg26929536	0.00408933	cg02571579	0.083552953	cg02084669	0.081542949	cg26782881	2004.498665
cg14278666	0.000963724	cg18909924	0.000599412	cg08761350	0.010483957	cg27328992	0.008479723	cg10751726	0.005019395	cg16264705	0.042202559	cg16933150	0.059164289	cg16933150	0.05397649	cg16204509	0.000979446	cg07871947	0.004089096	cg21871952	0.083344562	cg27252696	0.081507692	cg03431918	2004.498665
cg18669823	0.00096077	cg12492105	0.00059858	cg05835545	0.010451332	cg17651935	0.008475185	cg12782180	0.005019242	cg15998711	0.041929427	cg15696906	0.059139504	cg25282513	0.053812632	cg08393317	0.000976849	cg20858243	0.004088717	cg14028400	0.083132365	cg24884703	0.081438416	cg24042814	2004.498665
cg01470545	0.000953277	cg26516004	0.000598233	cg10052922	0.010448422	cg11067956	0.008462473	cg06330157	0.00501526	cg19099050	0.041853986	cg19416570	0.059076276	cg07124687	0.053781643	cg03503516	0.000970724	cg13670833	0.004083283	cg21980043	0.083123039	cg10501210	0.081433493	cg02406092	2004.498665
cg14258980	0.000952216	cg03874542	0.000594801	cg18566479	0.010443658	cg27540506	0.008449536	cg21051519	0.00501355	cg21911021	0.041749148	cg04168670	0.059045356	cg07547549	0.053658066	cg03542225	0.000968681	cg22815110	0.004081604	cg11414709	0.083115246	cg04228468	0.081333774	cg10480239	2004.498665
cg06703213	0.000951952	cg05348366	0.000592734	cg02590710	0.010440424	cg20145221	0.008439158	cg18770350	0.004957402	cg25774643	0.041729808	cg15841063	0.059036965	cg27523527	0.053554182	cg14202850	0.00096668	cg08569613	0.004071572	cg12595013	0.083062558	cg03665212	0.081247046	cg06850660	1873.965548
cg13410725	0.000944116	cg17017284	0.000589572	cg18188392	0.010425328	cg05215739	0.008435549	cg09676860	0.004949982	cg18344930	0.041429414	cg22363783	0.058741488	cg25078444	0.053467211	cg26989292	0.000963438	cg19596110	0.004027306	cg07416237	0.083061025	cg16542478	0.081206463	cg22447989	1873.965548
cg10610569	0.000938505	cg20270245	0.000585379	cg26896756	0.010402326	cg07564399	0.008387008	cg19118077	0.004939659	cg18749015	0.041421839	cg15936446	0.058696566	cg05788080	0.053339252	cg17816394	0.000956365	cg10286969	0.004009605	cg00683332	0.082920448	cg12028548	0.081178036	cg01139586	1873.965548
cg25501666	0.000937242	cg07656055	0.000583932	cg16076396	0.010401243	cg26738106	0.008384749	cg06333870	0.00492706	cg23009123	0.041417758	cg00044245	0.058506083	cg09216236	0.053263252	cg02173749	0.000955902	cg09852127	0.004002066	cg11940285	0.082801149	cg24221648	0.080850842	cg01538305	1873.965548
cg10775423	0.00093672	cg15974634	0.000582496	cg12143138	0.010384693	cg06476934	0.008381797	cg24724428	0.00492619	cg16933150	0.041357376	cg04771100	0.058461691	cg27072996	0.053234969	cg00201234	0.000949592	cg06425919	0.004001558	cg00384539	0.082759808	cg07071615	0.080836074	cg22452230	1873.965548
cg23128967	0.000936676	cg02976109	0.00058216	cg01832419	0.010380964	cg15446032	0.008372832	cg06878361	0.004919561	cg14776578	0.040988327	cg01456368	0.058435888	cg26921969	0.053197559	cg14336011	0.000947154	cg14405924	0.003993613	cg10016608	0.082724477	cg24436715	0.080707887	cg01176433	1873.965548
cg22237495	0.000934565	cg20202112	0.000581676	cg17508549	0.010379776	cg07860058	0.008372362	cg17555373	0.00491761	cg25181710	0.040943056	cg27523527	0.057821778	cg09676860	0.053129164	cg23811268	0.00094004	cg16963144	0.003978317	cg04228468	0.082654971	cg03927133	0.080647846	cg17825846	1873.965548
cg03101980	0.000933417	cg01866955	0.000578726	cg07826058	0.010375854	cg04698020	0.008363906	cg23995914	0.004894241	cg05845376	0.040780331	cg18235050	0.057785561	cg23605843	0.053027765	cg27289462	0.000935084	cg18279094	0.003971626	cg02119363	0.082517404	cg23995914	0.080377325	cg27000944	1873.965548
cg00925393	0.000924428	cg15802396	0.000576023	cg00330078	0.01037316	cg22266749	0.008322517	cg05661282	0.004892521	cg00871487	0.040663588	cg02744525	0.057690327	cg01166145	0.053010831	cg22730137	0.000934366	cg02086801	0.003971454	cg12170314	0.082512386	cg05404236	0.080354269	cg19518520	1873.965548
cg16672925	0.00092378	cg02342791	0.000575066	cg20119635	0.010347606	cg25059696	0.008314016	cg24369989	0.004884318	cg06498267	0.040490988	cg07806886	0.057617575	cg01456368	0.052917986	cg20684528	0.000931566	cg26509715	0.003969232	cg13490403	0.082423054	cg25729445	0.080333518	cg21492439	1873.965548
cg15797903	0.000923115	cg22793142	0.00057396	cg12883250	0.01034491	cg06700506	0.008311709	cg21871952	0.004880729	cg16019898	0.040361455	cg15998711	0.057593476	cg09287864	0.052903601	cg02511666	0.000926703	cg13272546	0.003964371	cg24346629	0.082278615	cg00025981	0.080258409	cg25594549	1873.965548
cg27534567	0.000915308	cg15702910	0.000570112	cg00185248	0.010333847	cg13606758	0.008275865	cg12136274	0.004878902	cg15149655	0.040278774	cg24472939	0.057326772	cg20019985	0.052732369	cg14348757	0.00092091	cg12266022	0.003963149	cg21226224	0.082217159	cg22149516	0.080119888	cg00841035	1873.965548
cg05059349	0.000915201	cg24208886	0.000569529	cg17355066	0.010330055	cg15659420	0.00826132	cg04880751	0.004877068	cg26176550	0.040181226	cg05779148	0.057297171	cg09748749	0.052537345	cg01960016	0.000920004	cg03758467	0.003959792	cg17757602	0.082215617	cg16556145	0.080050705	cg27250037	1873.965548
cg16992599	0.000911979	cg26458072	0.000569398	cg18426655	0.010315051	cg09408193	0.008228747	cg04507915	0.004867613	cg24436715	0.040128971	cg22125805	0.057294584	cg08377398	0.052463305	cg06875227	0.000911182	cg26210445	0.003949355	cg16928066	0.082098257	cg04974290	0.080028593	cg01207337	1873.965548
cg12957036	0.000903639	cg07026794	0.000569113	cg12074688	0.010307604	cg23795217	0.008218257	cg04487855	0.004866438	cg15936446	0.040106211	cg05788080	0.057274159	cg22363783	0.052387277	cg01499197	0.000909948	cg25967418	0.003939365	cg19099050	0.081860027	cg12346592	0.079973438	cg07777694	1845.085155
cg15637874	0.000892382	cg16674475	0.000567655	cg14891448	0.010304609	cg15366127	0.008202393	cg00064733	0.004856706	cg03614193	0.039958819	cg08837627	0.057263209	cg07365960	0.052234188	cg12296772	0.0009055	cg17152389	0.003939204	cg16556145	0.081716584	cg18651870	0.079960967	cg00232735	1845.085155
cg16329197	0.000890179	cg11766468	0.000566571	cg15771339	0.010301275	cg14683071	0.008191071	cg22832557	0.004845345	cg20795569	0.03989392	cg07636194	0.057017917	cg20779663	0.052154539	cg20090108	0.000904979	cg22363783	0.003936909	cg04813832	0.081602857	cg25148589	0.079854853	cg03933279	1845.085155
cg25979829	0.000886533	cg18417954	0.000564866	cg25388952	0.010298293	cg20934650	0.008168107	cg26923490	0.004832724	cg13612317	0.039873174	cg21209095	0.057006486	cg14776578	0.05184641	cg20377606	0.000892437	cg13379419	0.003926815	cg26354128	0.081554055	cg02119363	0.079797749	cg02795076	1845.085155
cg05314124	0.000882903	cg09708084	0.000564458	cg19696622	0.010294048	cg11136815	0.008142047	cg07173635	0.004825335	cg22633280	0.039834684	cg01748892	0.056670676	cg23118086	0.05161939	cg23339656	0.000886481	cg01942962	0.003922765	cg23302649	0.081450713	cg05213896	0.079628444	cg03799530	1845.085155
cg06715628	0.000879996	cg05316864	0.000563682	cg25200484	0.010281636	cg13267227	0.008136885	cg02597299	0.004804295	cg13806070	0.039778547	cg07365960	0.05656795	cg04168670	0.051594034	cg21230493	0.000883465	cg23146472	0.003914093	cg22149516	0.081422806	cg07416237	0.079343393	cg27127017	1845.085155
cg24626310	0.000875668	cg12240404	0.000562979	cg12324831	0.010265026	cg13765957	0.00812809	cg22620221	0.004791905	cg12128490	0.039654181	cg18781988	0.05655135	cg02650266	0.05144565	cg26351229	0.00088148	cg02528670	0.003904507	cg06456031	0.081382443	cg14556683	0.079090987	cg10600917	1845.085155
cg19372212	0.000873258	cg09629758	0.000560773	cg07267541	0.010262968	cg13341982	0.008100256	cg16731240	0.004779619	cg15822765	0.039403213	cg07124687	0.056538815	cg05398903	0.05130347	cg04454088	0.000880012	cg01146232	0.003896774	cg06204376	0.081018581	cg26998044	0.079006604	cg27522780	1845.085155
cg00322927	0.000861476	cg16146353	0.00056024	cg09834142	0.010239953	cg22635096	0.008072135	cg09330898	0.004777894	cg27314569	0.039346567	cg13292263	0.056443337	cg20216139	0.051265538	cg03312749	0.000877843	cg00715929	0.003894097	cg18884037	0.081012297	cg00166216	0.078775303	cg14168923	1845.085155
cg19571715	0.000857656	cg01499465	0.00055978	cg23904161	0.010235811	cg18984002	0.008060118	cg12848065	0.004772064	cg26493184	0.039199383	cg05398903	0.056427095	cg05080154	0.051210807	cg11934695	0.00087405	cg11848563	0.003889654	cg16783744	0.080868088	cg16783744	0.078761181	cg06452665	1845.085155
cg05382510	0.000853227	cg09233860	0.000558649	cg00935394	0.010185003	cg26723054	0.008056408	cg18514820	0.004764442	cg12848065	0.039095936	cg18284157	0.05641928	cg07536910	0.051024423	cg10770023	0.000868261	cg17743250	0.003874807	cg02699218	0.080219424	cg04813832	0.078618429	cg09813525	1845.085155
cg13837834	0.000852939	cg06909228	0.00055858	cg20201388	0.010172624	cg26650920	0.008049163	cg02707176	0.00476267	cg17380661	0.039070558	cg14776578	0.056191256	cg19099050	0.051014736	cg04211115	0.0008677	cg01644338	0.003873118	cg23217126	0.08021704	cg07365960	0.078608298	cg00743094	1845.085155
cg16995193	0.000852793	cg15916677	0.000557778	cg25376316	0.010149197	cg12516759	0.008045122	cg22302929	0.004758358	cg21010334	0.038955258	cg16627587	0.056178084	cg25290445	0.050965151	cg19555331	0.000863525	cg21609339	0.003869592	cg00589371	0.080160089	cg19607585	0.07838833	cg07416237	1845.085155
cg12509978	0.000852404	cg21366715	0.000553848	cg05555725	0.010138716	cg17328659	0.008035788	cg10372476	0.004752492	cg07547549	0.038921134	cg05057720	0.056123803	cg05057720	0.050895814	cg06159352	0.000863299	cg09820378	0.003868418	cg17443359	0.08014411	cg08578136	0.078343705	cg03869874	1845.085155
cg02627240	0.000852154	cg14697542	0.000553603	cg04031645	0.01013324	cg08256323	0.008014248	cg14156751	0.004743853	cg13776906	0.038898559	cg09568464	0.056093231	cg18284157	0.050871171	cg22428147	0.000857724	cg23366166	0.003864967	cg23052560	0.080066028	cg26375057	0.078073072	cg21368354	1845.085155
cg22161575	0.000845568	cg09809672	0.000553395	cg10398690	0.010130056	cg14524840	0.008007723	cg00735667	0.004743786	cg25258740	0.038788226	cg11338156	0.055905584	cg06456031	0.050805809	cg25511429	0.000857324	cg07463541	0.003859631	cg27259271	0.08001003	cg14736058	0.078059972	cg17417600	1845.085155
cg09432349	0.000843884	cg23650171	0.000553112	cg14184306	0.010127096	cg05954446	0.007983055	cg10659886	0.004739083	cg07806886	0.038774566	cg08086720	0.055840437	cg16322747	0.050748837	cg11101542	0.000856618	cg10272601	0.00385485	cg13601435	0.079935617	cg05637536	0.078033304	cg11045303	1845.085155
cg11405445	0.000841154	cg16157016	0.000550832	cg02201836	0.010110527	cg17560699	0.00798261	cg01506298	0.00473838	cg02611848	0.038756927	cg24682910	0.055599794	cg04875128	0.050740316	cg03019000	0.000856467	cg00594408	0.003852447	cg27460717	0.079859296	cg04738965	0.077961204	cg01533258	1845.085155
cg19686192	0.000834751	cg06049111	0.000549275	cg09091181	0.010105373	cg06498272	0.007977051	cg22125805	0.004724759	cg02599464	0.038711402	cg26176550	0.055533027	cg24221648	0.050715272	cg17605476	0.000855481	cg25183989	0.003823986	cg13141009	0.079690219	cg18884037	0.077829687	cg21801378	1845.085155
cg12615275	0.000834213	cg06215569	0.000548872	cg05692292	0.010100184	cg11294917	0.007971714	cg11045943	0.004716411	cg22363783	0.038613659	cg21033440	0.055502965	cg19060970	0.050697167	cg22052672	0.000853943	cg06572160	0.003823375	cg25148589	0.079620366	cg14028400	0.077683569	cg02687928	1845.085155
cg09084244	0.000832676	cg13129046	0.000548805	cg23722438	0.010098746	cg11233000	0.007966619	cg12877723	0.0047097	cg04400972	0.03854445	cg09748749	0.055500091	cg23836737	0.050629313	cg22070406	0.000853633	cg18077971	0.00382221	cg16627587	0.07961146	cg07544187	0.07756118	cg25049597	1845.085155
cg02193640	0.000832589	cg18547371	0.000548458	cg13349581	0.010095427	cg01229567	0.007960549	cg06303238	0.004700479	cg13273373	0.038453042	cg07173635	0.055288181	cg04771100	0.050434069	cg05182249	0.000850191	cg27247092	0.003820578	cg06971092	0.079509982	cg11945824	0.077521778	cg02245004	1845.085155
cg01854994	0.000831321	cg05603784	0.000548246	cg11319921	0.010094629	cg15314470	0.007958077	cg18808261	0.004694793	cg10038009	0.03839752	cg14556683	0.055132617	cg23217622	0.050312213	cg01835725	0.000846547	cg19355120	0.003808091	cg05661282	0.079494158	cg23847712	0.077374173	cg25649641	1845.085155
cg27084952	0.00082879	cg14486338	0.000548036	cg17509494	0.010087645	cg02050847	0.007941842	cg02157552	0.004686222	cg10237903	0.038389505	cg15815333	0.055113024	cg13612317	0.050211446	cg21694941	0.000840672	cg04374006	0.003805178	cg10501210	0.079465926	cg21290814	0.077147219	cg02018902	1845.085155
cg10836661	0.000828445	cg15624624	0.000545001	cg06944050	0.01006892	cg13176022	0.007927167	cg16701059	0.004682156	cg11065438	0.038179375	cg24346629	0.054995574	cg02473540	0.050170409	cg09515953	0.000840445	cg26161329	0.003796057	cg11727282	0.079442653	cg16419235	0.077111795	cg27569300	1845.085155
cg06161414	0.000813151	cg08794478	0.000544712	cg20641280	0.010064525	cg09228985	0.007918934	cg19099050	0.004665601	cg18961681	0.038156048	cg13722431	0.054881972	cg18961681	0.050048927	cg15826479	0.00083742	cg25103492	0.003775073	cg03216846	0.079338603	cg26526379	0.076918075	cg06301893	1845.085155
cg27471216	0.00081232	cg11027140	0.000543856	cg00813156	0.010056027	cg06668829	0.007901476	cg25284397	0.004653436	cg13545212	0.038084634	cg18961681	0.054815424	cg21209095	0.050045168	cg23734973	0.000836592	cg17118435	0.003744435	cg13530938	0.079325405	cg04927004	0.076865012	cg02331561	1845.085155
cg09183220	0.000810906	cg10960681	0.000543468	cg07581973	0.010054791	cg03695145	0.007897681	cg16295725	0.004653142	cg12849997	0.038081642	cg26998044	0.054765732	cg18384778	0.050029169	cg21748401	0.000829953	cg09968766	0.003732072	cg02084669	0.07907812	cg15774391	0.07674984	cg10284662	1845.085155
cg04218928	0.000807113	cg21005853	0.000542574	cg03317455	0.010050292	cg14133106	0.007893453	cg13077413	0.00463836	cg07161822	0.038080457	cg23217126	0.054720017	cg07636194	0.050021941	cg12451099	0.000825656	cg10084644	0.00372296	cg04927004	0.078873645	cg06629130	0.076446348	cg01912040	1845.085155
cg27144592	0.000806282	cg13315970	0.00054241	cg09666011	0.010034127	cg08639379	0.007887487	cg24214068	0.004636947	cg23836737	0.038072067	cg09451457	0.054698449	cg15696906	0.049859572	cg18877252	0.000825542	cg03949391	0.003678709	cg23995914	0.078853533	cg04281464	0.076335641	cg08592707	1845.085155
cg25043237	0.000799582	cg19179556	0.000539283	cg12377701	0.010030683	cg06981309	0.007885822	cg23538418	0.004635549	cg04678902	0.037889019	cg15974634	0.054672666	cg15841063	0.049529254	cg25509871	0.000825336	cg12877723	0.003677636	cg03656099	0.078824634	cg07134623	0.07610773	cg02071825	1845.085155
cg07333608	0.000798755	cg02192488	0.000538414	cg11670092	0.010026289	cg23733925	0.007876356	cg19060970	0.004631695	cg08377398	0.037780225	cg03216846	0.054672091	cg13292263	0.049496816	cg12802900	0.00082045	cg11831981	0.003662669	cg11377730	0.078796007	cg20010506	0.076023406	cg19401340	1845.085155
cg08968229	0.000798255	cg09338032	0.000532501	cg01043588	0.010025142	cg04559508	0.007834023	cg04571509	0.004631122	cg26742280	0.037723298	cg23836737	0.054484119	cg13273373	0.049300961	cg11564981	0.000814416	cg17081976	0.003653461	cg03134666	0.078732982	cg05134015	0.075994551	cg24526702	1845.085155
cg15974300	0.000796794	cg22437990	0.000531074	cg02708724	0.010024332	cg19672268	0.007829837	cg25773262	0.004612484	cg23572944	0.037594511	cg13141009	0.054227786	cg24472939	0.049164151	cg26074603	0.000809978	cg26090107	0.003652132	cg18652900	0.078592042	cg07813142	0.075675287	cg12658720	1845.085155
cg19848924	0.000787968	cg14121142	0.000527524	cg19995126	0.010019029	cg05051262	0.007824907	cg25565850	0.004608357	cg08837627	0.037559676	cg10320659	0.054153299	cg26176550	0.049080312	cg21907743	0.000805643	cg17882660	0.003635575	cg21290814	0.078432295	cg02571579	0.075416021	cg12505146	1845.085155
cg06663477	0.000784856	cg22061831	0.00052596	cg17238522	0.009995446	cg10067523	0.00781249	cg03134666	0.004607247	cg01313313	0.037553728	cg00249511	0.054111728	cg14699728	0.049028625	cg00505045	0.000803189	cg04609245	0.003629249	cg02313331	0.07833404	cg11727282	0.075293367	cg17917959	1845.085155
cg10632656	0.000783313	cg21396804	0.000525174	cg01668271	0.009984075	cg19804470	0.007804159	cg21709871	0.004600069	cg06813554	0.037543878	cg21907743	0.054008434	cg08086720	0.048978994	cg16616467	0.000793988	cg06784991	0.003627776	cg04272748	0.078215949	cg24903942	0.07524504	cg00410521	1845.085155
cg15732180	0.000781122	cg22195176	0.000525055	cg07195705	0.009983176	cg03829559	0.007798378	cg08260245	0.004588079	cg10272601	0.037402386	cg05080154	0.053766445	cg08837627	0.048679898	cg03042573	0.000791795	cg21517055	0.003618652	cg24903942	0.078190567	cg17812788	0.075211416	cg06954658	1845.085155
cg21165045	0.000775324	cg22058248	0.00052461	cg24264679	0.009980897	cg02351050	0.007798276	cg10192893	0.004576425	cg14567287	0.037396329	cg13776906	0.053749239	cg13776906	0.048615813	cg27303981	0.000790339	cg16323298	0.003616648	cg20010506	0.07814987	cg18772155	0.075204865	cg18645335	1845.085155
cg14227762	0.000772515	cg02669012	0.000524547	cg13692762	0.009972874	cg23667127	0.007796448	cg24110433	0.004575501	cg16038120	0.037376825	cg02168857	0.053636798	cg02168857	0.048614768	cg13993218	0.000789297	cg24503966	0.003597314	cg10272601	0.07811381	cg21226224	0.075154917	cg05064002	1845.085155
cg08969669	0.000764347	cg26985674	0.000521366	cg00206414	0.009963268	cg23207054	0.007791508	cg04863892	0.004571531	cg10601287	0.037072498	cg07536910	0.053536428	cg24436715	0.048572844	cg07060203	0.000787201	cg22889757	0.003595446	cg25147376	0.077974425	cg25670685	0.07512336	cg25252585	1845.085155
cg01264919	0.000762852	cg26022183	0.000521131	cg02339257	0.009958665	cg12651309	0.007782248	cg21854408	0.004552489	cg07124687	0.037002842	cg26051750	0.053442875	cg05779148	0.048543727	cg12451153	0.000786816	cg01428589	0.003588923	cg05134015	0.077923393	cg06445348	0.074839539	cg13252583	1845.085155
cg23069297	0.000762259	cg14446494	0.000519775	cg01567000	0.009958478	cg09144744	0.007777987	cg15243034	0.004547538	cg05779148	0.036976915	cg10038009	0.053307099	cg12917718	0.048467687	cg14023149	0.000784444	cg18815343	0.003577245	cg15774391	0.077909261	cg23302682	0.074691936	cg08351203	1845.085155
cg01395589	0.000761935	cg00414512	0.000519053	cg19548176	0.009952091	cg06340828	0.007760159	cg09547767	0.004541784	cg23619365	0.036958743	cg12128490	0.053166661	cg22162281	0.04840015	cg20721738	0.000783525	cg12473406	0.003567696	cg11299854	0.077875197	cg20294304	0.074582699	cg25655593	1845.085155
cg11480019	0.000759919	cg26820055	0.000517534	cg18557047	0.009951141	cg21241410	0.007747947	cg06215569	0.004528564	cg19126300	0.036946568	cg06498267	0.053154347	cg09568464	0.048032531	cg14224762	0.000781447	cg21458907	0.00356428	cg07071615	0.077803266	cg10016608	0.074572702	cg20419623	1845.085155
cg06084534	0.00075511	cg12417099	0.000517198	cg13203541	0.009946769	cg04021548	0.007742499	cg25519284	0.004513019	cg06784448	0.036946412	cg01020263	0.053084214	cg09451457	0.047973127	cg01942962	0.000778732	cg16403344	0.003560666	cg16940534	0.077520599	cg13490403	0.074524595	cg21424782	1845.085155
cg20561928	0.000752239	cg22453880	0.000515756	cg19318186	0.009941771	cg05892653	0.007728084	cg02119363	0.004510073	cg07536910	0.036845261	cg22316521	0.053005133	cg23290344	0.047911993	cg26780333	0.000776728	cg11095383	0.003556904	cg17555373	0.077444114	cg24472939	0.074521578	cg06900404	1845.085155
cg17203794	0.00075036	cg02172819	0.000515622	cg12403148	0.009932864	cg07675477	0.007722845	cg27262717	0.004505077	cg16419235	0.036740289	cg02650266	0.052922911	cg23619365	0.047864713	cg08260245	0.000775316	cg19714279	0.003551302	cg13757826	0.077393941	cg01972751	0.074422269	cg24320612	1845.085155
cg04831495	0.000749445	cg05222958	0.000514967	cg06915915	0.009928662	cg10691859	0.007718735	cg03171770	0.004496023	cg11381539	0.036739528	cg04768713	0.052730884	cg26998044	0.047653001	cg10661615	0.000773739	cg08217733	0.003545607	cg08248516	0.077358792	cg12100751	0.074386604	cg11920358	1845.085155
cg04878146	0.000748275	cg10920336	0.000512855	cg06126323	0.009904724	cg04303560	0.007717305	cg14419975	0.004492361	cg06279276	0.036723736	cg19060970	0.052624777	cg11338156	0.047539587	cg09194159	0.000770493	cg11781306	0.003526651	cg09764276	0.077295704	cg09748749	0.074344994	cg02361121	1845.085155
cg18092351	0.000747356	cg00405728	0.000512675	cg13027792	0.009900196	cg03760518	0.007716278	cg15790214	0.004485278	cg27011480	0.036531289	cg22162281	0.052560769	cg12848065	0.04750332	cg17152757	0.000770114	cg06445159	0.003526065	cg18651870	0.077129294	cg18437365	0.074291347	cg12451153	1845.085155
cg01388054	0.000745563	cg04372536	0.000511764	cg04140680	0.009893415	cg19723805	0.00771312	cg18151345	0.004481994	cg23538901	0.036523299	cg25202354	0.052417512	cg07161822	0.047474946	cg19702785	0.000769502	cg13848598	0.003524138	cg10453365	0.077101887	cg18652900	0.074286006	cg08953976	1845.085155
cg17776040	0.000739589	cg04595658	0.000509011	cg08885130	0.009883228	cg17281810	0.007708913	cg26931862	0.004481815	cg27641628	0.036477425	cg13612317	0.052316859	cg13806070	0.047339047	cg07003941	0.000768198	cg24724428	0.003514907	cg05404236	0.077065224	cg19910322	0.074249857	cg05909219	1845.085155
cg12087468	0.0007347	cg03363712	0.000508675	cg06500253	0.009880782	cg15516537	0.007698562	cg11299854	0.004480693	cg03665212	0.036463444	cg27011480	0.052285963	cg21226224	0.047186574	cg14508508	0.000762177	cg15873320	0.003514211	cg07060551	0.077054171	cg10447615	0.074232469	cg00708598	1833.877919
cg06589941	0.000734646	cg06602991	0.00050437	cg21657265	0.009868441	cg03056773	0.007698045	cg06012215	0.004479598	cg05213896	0.036009247	cg14486338	0.052255613	cg06498267	0.047129054	cg14421503	0.000749855	cg27556051	0.003501648	cg25519284	0.07699911	cg27460717	0.074217561	cg05404236	1833.877919
cg03183700	0.000731769	cg15878792	0.000503313	cg10743239	0.009862048	cg14808739	0.007696441	cg22562942	0.004473297	cg19416570	0.035997579	cg09193479	0.052156718	cg11528328	0.046990086	cg14660125	0.000741206	cg07704934	0.003500608	cg24843380	0.076965588	cg21911021	0.074176851	cg05168491	1833.877919
cg07646083	0.000729601	cg17518949	0.000501778	cg17345036	0.009854357	cg00656990	0.007689213	cg07780095	0.004471097	cg23182559	0.035974385	cg23217622	0.052093755	cg09193479	0.046988562	cg00209038	0.000740082	cg20544651	0.003495578	cg08518551	0.07682217	cg25147376	0.074061454	cg26082202	1833.877919
cg06281169	0.000728622	cg07599819	0.000500111	cg00466309	0.009840551	cg03326823	0.007681686	cg20585530	0.004470903	cg26921969	0.035963237	cg10192893	0.051956323	cg04400972	0.04695895	cg12806763	0.000739816	cg24405702	0.003494351	cg11231949	0.076760992	cg10453365	0.07404134	cg16767627	1833.877919
cg00255732	0.000727345	cg13477614	0.000495509	cg06271976	0.009833981	cg06224408	0.007641629	cg20541178	0.004447252	cg13477804	0.035903593	cg13273373	0.051866732	cg00743094	0.046939789	cg02794984	0.000734643	cg26949694	0.003487991	cg06629130	0.076734769	cg05571581	0.074034538	cg12791555	1833.877919
cg03667292	0.000726437	cg17430979	0.000494137	cg02195366	0.009824627	cg27248959	0.007636837	cg12803754	0.004445581	cg03217795	0.035885405	cg19029181	0.051759538	cg14885748	0.046789112	cg24699296	0.000730708	cg22169053	0.003469207	cg23054189	0.076603544	cg21296230	0.074006491	cg24789199	1833.877919
cg08606565	0.000725613	cg06141677	0.000493811	cg15685849	0.009816115	cg22223709	0.007629982	cg07493435	0.004441729	cg10222027	0.035873361	cg04875128	0.05174364	cg15974634	0.046661858	cg06641153	0.000730034	cg02057391	0.003469084	cg07134623	0.076445819	cg04211115	0.073991475	cg00655184	1833.877919
cg10879348	0.000722818	cg22248488	0.000492468	cg03779312	0.009813692	cg07423149	0.007627828	cg14585700	0.004437047	cg27211160	0.035705847	cg23619365	0.051689551	cg25439496	0.046649626	cg26327071	0.000729892	cg18431640	0.003456549	cg20647610	0.076230125	cg10156366	0.073910071	cg05842480	1833.877919
cg15391723	0.000721212	cg11678776	0.000489999	cg21290550	0.009804774	cg16834683	0.007619395	cg23998119	0.00443606	cg10947146	0.035621553	cg19412031	0.051277165	cg01748892	0.046544642	cg26956874	0.000722119	cg16621816	0.003446969	cg04141796	0.07620194	cg15074033	0.073802601	cg16911349	1833.877919
cg18542688	0.000716776	cg17892917	0.000484883	cg15925199	0.009793015	cg00419509	0.00761853	cg03075534	0.004418912	cg02168857	0.03558544	cg18267374	0.051245427	cg05213896	0.046468568	cg03199791	0.000718249	cg21809447	0.003435771	cg01972751	0.076192955	cg17757602	0.07367781	cg07096032	1833.877919
cg09387130	0.000714216	cg02841322	0.000482166	cg23119380	0.009791564	cg09804407	0.007589215	cg08518551	0.00441855	cg27523527	0.035547529	cg25774643	0.051201046	cg16621816	0.0463513	cg21572722	0.000717953	cg13943217	0.003434695	cg10156366	0.076164634	cg21052656	0.073668044	cg17611193	1833.877919
cg12615916	0.000707751	cg15754594	0.000481955	cg14603520	0.009771907	cg14492530	0.007585966	cg18915452	0.004416619	cg14183781	0.035405579	cg09676860	0.051108468	cg26742280	0.04629921	cg24970327	0.000717576	cg13511000	0.003408489	cg05213896	0.076061002	cg07949597	0.073609419	cg14166009	1833.877919
cg09916840	0.000707686	cg20087585	0.000480915	cg07062522	0.00977166	cg23590856	0.007584788	cg08777316	0.004415328	cg18146843	0.035378135	cg12319602	0.050995928	cg03217795	0.046281573	cg04571509	0.000711495	cg10934522	0.003406927	cg19607585	0.075991436	cg12806763	0.073435246	cg13687570	1833.877919
cg09562461	0.00070007	cg14287269	0.000478524	cg16802053	0.009769852	cg16541281	0.007573589	cg13434842	0.004409517	cg17627629	0.035377799	cg21854408	0.050844458	cg19570244	0.046222803	cg03699182	0.00070917	cg19313402	0.00338513	cg09748749	0.075978026	cg13776906	0.073323189	cg09864457	1833.877919
cg07801894	0.000698131	cg27122614	0.000478477	cg26802102	0.009766012	cg03533500	0.007569939	cg07547549	0.004402667	cg17364089	0.035352933	cg00025981	0.050832344	cg25258740	0.046105256	cg24720580	0.000707675	cg07382554	0.003383974	cg19910322	0.075946161	cg27262717	0.073179463	cg07894352	1833.877919
cg14405137	0.000698066	cg20094201	0.000477968	cg22934939	0.009733131	cg01895725	0.007550237	cg05117208	0.004399037	cg18267374	0.035341429	cg26354128	0.050719496	cg00249511	0.046085568	cg16652063	0.000705151	cg15852891	0.003379884	cg08315202	0.075848391	cg06498267	0.073151299	cg20579054	1833.877919
cg18564928	0.000689649	cg01174386	0.000477367	cg12112031	0.009732478	cg22565168	0.007543079	cg21351034	0.004398733	cg09748749	0.035252748	cg25514273	0.050579822	cg01128482	0.045942963	cg17236709	0.000703993	cg17653886	0.003376141	cg08578136	0.07572464	cg03216846	0.073138907	cg01278873	1833.877919
cg18779103	0.00068934	cg15385139	0.000477296	cg26159385	0.009715161	cg01123965	0.007538788	cg13661519	0.004395157	cg07143083	0.035207885	cg25282513	0.050478519	cg13861904	0.045866332	cg02443967	0.000703849	cg00776293	0.003369562	cg14736058	0.075713159	cg06083330	0.073091145	cg15235999	1833.877919
cg27191320	0.000688921	cg26326527	0.000476539	cg05605944	0.009709564	cg03029566	0.00752709	cg05937737	0.004389298	cg07365960	0.035203392	cg25439496	0.050301339	cg00414384	0.045776408	cg19721065	0.000696502	cg11754318	0.003365312	cg05733135	0.075710436	cg25819026	0.073053353	cg12157673	1833.877919
cg06297194	0.000685404	cg18156204	0.000475793	cg17068766	0.009708679	cg13693558	0.007526088	cg08119884	0.004378363	cg23394610	0.035201244	cg09053680	0.050174723	cg18781988	0.045762583	cg00903099	0.000694871	cg06079106	0.003358779	cg19230755	0.075644594	cg06971092	0.073041952	cg01442953	1833.877919
cg12922959	0.000684456	cg18526870	0.000475041	cg07787840	0.009704947	cg27254225	0.007525882	cg24682910	0.004371611	cg15928106	0.035135101	cg26742280	0.050080857	cg20787382	0.045750671	cg17203063	0.000694845	cg02778613	0.003358654	cg21911021	0.075631825	cg26970841	0.072995431	cg00015629	1833.877919
cg11356552	0.000683275	cg26799474	0.000474453	cg02624484	0.009704114	cg17137186	0.007516065	cg07894352	0.004370338	cg05603546	0.035048107	cg04400972	0.05005485	cg10192893	0.045707394	cg01410359	0.000692078	cg10077319	0.003358349	cg23302682	0.075554151	cg01243823	0.072977153	cg07827435	1833.877919
cg26301185	0.000679735	cg11572340	0.000473531	cg14990368	0.009700274	cg18234115	0.007494559	cg13687570	0.004359642	cg06493994	0.035006683	cg05213896	0.050004257	cg06829686	0.04560295	cg20372970	0.00069063	cg02577108	0.003342889	cg07949597	0.075497346	cg15790214	0.07297695	cg08046335	1833.877919
cg09346706	0.000676713	cg13331354	0.000472052	cg17141186	0.009699255	cg14778208	0.007488339	cg06335143	0.004356741	cg20061837	0.034931857	cg08248516	0.049878755	cg10038009	0.045537695	cg03699307	0.000688661	cg20302133	0.003341423	cg06498267	0.075458058	cg01020263	0.072809234	cg17309077	1833.877919
cg10023182	0.000671306	cg19619387	0.000471767	cg17788031	0.009685941	cg09814029	0.00748054	cg27028760	0.004348792	cg17486101	0.034922387	cg04117869	0.049838451	cg08248516	0.045458296	cg00278547	0.000683318	cg17816394	0.00333161	cg13292263	0.075448766	cg21718267	0.072808214	cg06416491	1796.729552
cg14186264	0.000668567	cg13185963	0.000471606	cg19196401	0.009680813	cg10073470	0.007477131	cg04268624	0.004348227	cg03849927	0.034902253	cg02328239	0.049786444	cg06493994	0.045294365	cg16668728	0.000679949	cg27146590	0.003301865	cg07583894	0.075300782	cg18694169	0.072781846	cg17367776	1796.729552
cg14800137	0.000665291	cg03269673	0.000470497	cg10426727	0.009677573	cg06200244	0.007472722	cg02669012	0.004334528	cg06445348	0.034893703	cg02084669	0.049692167	cg24346629	0.045253026	cg07593839	0.000679706	cg08666741	0.003288932	cg06692929	0.075191785	cg26921969	0.072777822	cg02547054	1796.729552
cg09364373	0.00066195	cg15971157	0.000469332	cg27350602	0.009673683	cg11673244	0.007472106	cg26814075	0.004325339	cg14711690	0.034855413	cg14885748	0.04965721	cg02991338	0.045218664	cg23681974	0.000678584	cg11001844	0.003285198	cg20809087	0.075177017	cg25217100	0.072696519	cg08229199	1796.729552
cg05840412	0.000661206	cg08362273	0.00046867	cg25237542	0.009673359	cg23707540	0.007465023	cg06829686	0.00432326	cg16963144	0.034816033	cg03053875	0.049504063	cg04768713	0.045199852	cg12838303	0.000678504	cg16969368	0.003282708	cg04974290	0.075113712	cg19924619	0.072575435	cg05301845	1796.729552
cg05492172	0.000660294	cg14244439	0.000466012	cg09070199	0.00966736	cg07664897	0.007462261	cg09655666	0.004320188	cg05501996	0.034805066	cg13861904	0.04943708	cg21843789	0.045175259	cg16386697	0.000677238	cg13974632	0.003228347	cg07143451	0.075113068	cg07060551	0.072526031	cg00471989	1796.729552
cg05658928	0.000656997	cg12433395	0.000462525	cg27248583	0.009665897	cg27325772	0.007412686	cg04330449	0.004319962	cg05788080	0.034720312	cg02991338	0.049396766	cg26354128	0.045145391	cg05765011	0.000677158	cg10040329	0.003226636	cg05637536	0.075027006	cg08862890	0.0725212	cg14244577	1796.729552
cg21917405	0.000656918	cg27200446	0.000462247	cg15693668	0.00966153	cg00872435	0.007403158	cg02189888	0.004317721	cg17280346	0.034633909	cg05599196	0.049310441	cg19029181	0.045130113	cg10520887	0.000675128	cg17017284	0.00321898	cg04738965	0.075023426	cg05661282	0.072452074	cg26222035	1796.729552
cg11536276	0.00065373	cg21063722	0.000461475	cg24522076	0.00966092	cg21618948	0.007375303	cg21931419	0.00431727	cg03723510	0.034591842	cg11231949	0.049262875	cg14567287	0.045083813	cg05210227	0.00066685	cg06330157	0.003215303	cg26855801	0.075023076	cg04141796	0.072383975	cg19396542	1796.729552
cg21489391	0.000652535	cg18655384	0.000459691	cg03898886	0.009659362	cg05394352	0.007368342	cg05057720	0.004305645	cg07811198	0.034575433	cg06493994	0.049251833	cg23217126	0.045064778	cg02834747	0.000666464	cg02898293	0.003207279	cg15790214	0.074835948	cg19912142	0.072365552	cg04544699	1796.729552
cg19255783	0.000649888	cg10239319	0.000458687	cg02711608	0.009647542	cg24480916	0.007361234	cg04659582	0.004303771	cg07894352	0.034557938	cg06456031	0.049209783	cg11231949	0.044977878	cg27583988	0.000665961	cg16458436	0.003192426	cg23606718	0.074804241	cg19480198	0.072361202	cg15774391	1796.729552
cg08101922	0.000649298	cg24724084	0.000456422	cg25918359	0.009644879	cg17072671	0.007356565	cg17903450	0.004298461	cg05700406	0.034482943	cg19570244	0.049201403	cg18749015	0.044961646	cg25882366	0.000665786	cg17734803	0.003184796	cg17812788	0.074625458	cg05255275	0.072357003	cg08569613	1796.729552
cg11037749	0.00064633	cg16981228	0.000456338	cg25165659	0.009630571	cg06080874	0.007350899	cg23883696	0.004294258	cg27072996	0.034472984	cg15617544	0.049093621	cg02328239	0.044841191	cg25311666	0.000665216	cg11735755	0.003182767	cg11338156	0.074609295	cg19099050	0.07217863	cg20400915	1796.729552
cg09630002	0.000646278	cg21213075	0.000455757	cg03164831	0.009628357	cg16804814	0.007345258	cg08272731	0.004289116	cg07636194	0.034347703	cg03814872	0.049055504	cg25514273	0.044719822	cg19925849	0.000661259	cg26956874	0.003168992	cg05558169	0.074591923	cg25397945	0.072162979	cg21010334	1796.729552
cg17355877	0.0006418	cg22452230	0.000452218	cg22366498	0.009627325	cg15822015	0.007336223	cg17078116	0.00428222	cg00162231	0.034271227	cg07161822	0.049040416	cg16928066	0.044639992	cg24452260	0.000659931	cg24293739	0.003168006	cg05336395	0.074567523	cg11299854	0.072097202	cg12798194	1796.729552
cg23231456	0.0006392	cg07987148	0.00045143	cg01353347	0.00962276	cg15605704	0.007325326	cg03665212	0.004282097	cg13292263	0.034264348	cg02106850	0.049010569	cg18146843	0.04462152	cg20560182	0.000658752	cg20943684	0.003158708	cg11998703	0.074566655	cg27259271	0.072083794	cg15826561	1796.729552
cg06654270	0.000638279	cg23874600	0.000451	cg03732411	0.009615413	cg00430895	0.007312635	cg02457680	0.004277238	cg06330157	0.034179719	cg00743094	0.048961523	cg24682910	0.044534062	cg12164612	0.000658547	cg12356107	0.00315528	cg07502389	0.074530419	cg05733135	0.07205701	cg20445035	1796.729552
cg21259115	0.000630768	cg25906620	0.000449985	cg15299258	0.009605939	cg10213559	0.007295839	cg04744409	0.00427495	cg01227537	0.03416446	cg01471269	0.048838516	cg12128490	0.044471375	cg06851971	0.000655361	cg11089595	0.003149044	cg10245988	0.074416106	cg25977493	0.071964638	cg24092253	1796.729552
cg20622565	0.000629389	cg06585566	0.000449864	cg04676446	0.009599408	cg01712235	0.007293461	cg11174855	0.004270276	cg04568355	0.034075799	cg16928066	0.048834823	cg27011480	0.04433498	cg24724428	0.000652783	cg14826456	0.003148247	cg19126300	0.074368136	cg05184377	0.071936008	cg15300457	1796.729552
cg02227002	0.000629258	cg04928049	0.000448695	cg17775518	0.009598479	cg11013714	0.007292939	cg07955995	0.004267584	cg20228731	0.033902188	cg12848065	0.048783019	cg00116092	0.044299835	cg11814024	0.000648008	cg12634236	0.003144245	cg18694169	0.074359393	cg01688536	0.071837222	cg25642002	1796.729552
cg00973938	0.000628003	cg22759823	0.000447748	cg11778030	0.00959298	cg05644929	0.007291326	cg08070771	0.004260546	cg22821947	0.033832226	cg03656099	0.048547646	cg02106850	0.044256997	cg10906284	0.000647763	cg17287921	0.003141011	cg16561893	0.074226624	cg27072996	0.07183633	cg10477854	1796.729552
cg12052203	0.000624984	cg20564892	0.000445962	cg06561913	0.009590075	cg06120764	0.007284662	cg16509851	0.004253757	cg24488891	0.033787722	cg04356980	0.048406842	cg10635122	0.044238562	cg15590950	0.000639477	cg00348762	0.00312907	cg25217100	0.074158719	cg13757826	0.071789874	cg18565216	1796.729552
cg24034746	0.00062447	cg02271895	0.000443659	cg15373098	0.009587952	cg10709026	0.007276917	cg03308652	0.004247105	cg01128482	0.033780971	cg03217795	0.04837553	cg25148589	0.04410092	cg05746024	0.00063754	cg00334063	0.003125992	cg12346592	0.07414285	cg04293085	0.071670349	cg18096787	1796.729552
cg23283614	0.000623988	cg06222087	0.000443612	cg02626719	0.009579354	cg21825848	0.007269159	cg04738965	0.004245701	cg01278873	0.033727831	cg27281191	0.048359937	cg18267374	0.04396461	cg21124497	0.00063331	cg06830167	0.003124145	cg07665387	0.074130525	cg08183141	0.071559718	cg06311804	1760.378308
cg06957310	0.0006224	cg13019143	0.000441481	cg18503052	0.009578651	cg22204764	0.00725483	cg27314569	0.004243886	cg22162281	0.033679151	cg14567287	0.048302532	cg11381539	0.043765995	cg26782108	0.000632142	cg18817426	0.003124032	cg03127174	0.074057736	cg08518551	0.071526337	cg19722847	1760.378308
cg02361439	0.000621059	cg21986027	0.000439982	cg06807018	0.009577581	cg03905640	0.007225428	cg11101542	0.004236821	cg17199800	0.03367305	cg03134666	0.048280142	cg17486101	0.043712793	cg09799983	0.000628656	cg20213416	0.003118394	cg23112168	0.074038294	cg16228090	0.071500707	cg11067907	1760.378308
cg04608004	0.00062089	cg10988736	0.000439165	cg11865600	0.009576327	cg08680991	0.007207828	cg08790440	0.004235637	cg26115633	0.033657333	cg06704093	0.048229275	cg00025981	0.043624778	cg15835825	0.000621259	cg20219381	0.003113591	cg25819026	0.073974222	cg08315202	0.071490542	cg13020533	1760.378308
cg11640677	0.000616028	cg06799422	0.000437033	cg13286902	0.009576294	cg03527802	0.007207046	cg11338156	0.004235629	cg03053875	0.033570579	cg27241808	0.04816138	cg13722431	0.043593765	cg16269733	0.000619617	cg16616467	0.003112806	cg11945824	0.073959038	cg11998703	0.071477477	cg06533408	1760.378308
cg19777190	0.000615165	cg12739724	0.000435671	cg03927113	0.009573813	cg08862537	0.007199476	cg01838004	0.00423446	cg23605843	0.0334706	cg15251679	0.048131545	cg04117869	0.043537012	cg20818778	0.00061804	cg03393602	0.003105577	cg09797337	0.073887167	cg12061608	0.071458398	cg07735826	1760.378308
cg13699009	0.000611772	cg27314569	0.000435443	cg13226895	0.009563692	cg02314729	0.007198327	cg17340043	0.004225905	cg25290445	0.033462989	cg19704726	0.048094915	cg22633280	0.043469598	cg17714025	0.000617907	cg22192879	0.003078878	cg08369872	0.07384049	cg06187770	0.071292113	cg11826475	1760.378308
cg01617603	0.000610361	cg01202600	0.000435034	cg03370193	0.009550639	cg21175676	0.007187628	cg22331349	0.004225769	cg14269857	0.033420563	cg27154177	0.04806241	cg26952618	0.043462951	cg12331389	0.000615459	cg06144198	0.003070218	cg01243823	0.073526001	cg26855801	0.071290134	cg17403084	1760.378308
cg03958259	0.000607063	cg01109254	0.000434901	cg04872051	0.009535616	cg04351468	0.007149239	cg19625088	0.004206649	cg01166145	0.033393485	cg10836392	0.047938467	cg16963144	0.043403469	cg01802258	0.000615026	cg05990549	0.003065969	cg19912142	0.073524616	cg14345857	0.071216594	cg04640687	1760.378308
cg11674508	0.000598638	cg19518520	0.000434847	cg10811597	0.009532411	cg16626452	0.00714683	cg03364683	0.004193997	cg20860996	0.033353063	cg12172441	0.047916482	cg05743346	0.043181986	cg21870668	0.00061168	cg11965370	0.003060283	cg19852958	0.073522404	cg05336395	0.071197577	cg01268763	1760.378308
cg26825341	0.000597388	cg00495860	0.000432108	cg18030003	0.009496348	cg18072282	0.007114327	cg07499553	0.004188513	cg15425280	0.033076828	cg02305135	0.047908724	cg25819026	0.04317463	cg12703495	0.000610353	cg16269733	0.003054401	cg16228090	0.073482377	cg09764276	0.071190296	cg24774812	1760.378308
cg03747703	0.00059632	cg14295119	0.000431356	cg04072009	0.009487588	cg01056399	0.007103764	cg11846112	0.00418831	cg20442599	0.033066712	cg21290814	0.047886232	cg03041696	0.043144871	cg17861230	0.000609419	cg23506322	0.003036208	cg03927133	0.07338002	cg16940534	0.071166895	cg12774845	1760.378308
cg01586263	0.00059267	cg15321693	0.000431354	cg01600263	0.009483535	cg14040131	0.007097064	cg05356750	0.004187756	cg00064733	0.033063382	cg26526379	0.047801555	cg19412031	0.04304967	cg07928502	0.00060866	cg26618041	0.003032513	cg23847712	0.073281908	cg16561893	0.071097691	cg09437547	1760.378308
cg12382459	0.000591724	cg11622982	0.0004312	cg07910525	0.009482893	cg27578568	0.007082992	cg25202354	0.004184973	cg21660452	0.032926363	cg00116092	0.047677551	cg06704093	0.043030052	cg05756489	0.000607952	cg10649903	0.003032041	cg12061608	0.073232199	cg12727398	0.070907415	cg04890478	1760.378308
cg17171259	0.000589043	cg20964304	0.000430767	cg17832062	0.009482269	cg05964935	0.007056781	cg25774643	0.004176686	cg13924715	0.032902681	cg05743346	0.047567542	cg06285925	0.042966233	cg05936441	0.00060703	cg21773872	0.00303183	cg26921969	0.073119935	cg06692929	0.070837466	cg03527867	1760.378308
cg17437961	0.000588627	cg04646928	0.000430396	cg25206760	0.009474049	cg01132502	0.007048795	cg18292331	0.004175477	cg04971534	0.032892191	cg12917718	0.047566244	cg07972322	0.042909742	cg16347279	0.000602083	cg21694941	0.003022692	cg12806763	0.073031032	cg02699218	0.070777124	cg03991512	1760.378308
cg06205922	0.000587	cg00848556	0.000429371	cg03992069	0.009462319	cg16434940	0.007031903	cg21638161	0.004169699	cg20052760	0.032891097	cg25258740	0.047565668	cg07134623	0.042815267	cg22153181	0.000602059	cg11326255	0.003019816	cg05603546	0.072990922	cg09797337	0.07061059	cg06053959	1760.378308
cg16917193	0.000585686	cg07476426	0.000428789	cg13273147	0.009441845	cg11551560	0.007002412	cg03135704	0.004168141	cg09216236	0.032861043	cg07254032	0.047513227	cg03053875	0.04270208	cg02286091	0.000601522	cg16348812	0.003011237	cg18437365	0.072919148	cg09848096	0.070540242	cg13108341	1760.378308
cg01234346	0.000585456	cg06217803	0.00042815	cg21880156	0.009426418	cg04226674	0.006992861	cg02587316	0.004165848	cg02091185	0.032852775	cg03530962	0.047476838	cg14486338	0.042674437	cg06590513	0.000600133	cg14776998	0.003010251	cg06525987	0.072910942	cg24843380	0.070472924	cg15501023	1760.378308
cg14502901	0.000584843	cg20616414	0.000424317	cg27513289	0.009424249	cg23654549	0.006990115	cg23462514	0.004162411	cg25741487	0.032803124	cg08369872	0.047461645	cg09053680	0.04267184	cg05678100	0.000597568	cg04431946	0.003009298	cg10836392	0.072852051	cg12546181	0.070200106	cg11331344	1760.378308
cg01614839	0.000582741	cg05199871	0.000423156	cg16849440	0.009418456	cg03353889	0.006985134	cg04400972	0.004160696	cg21051519	0.032744137	cg18652900	0.047412612	cg26526379	0.042597937	cg02257793	0.000595379	cg07544187	0.003006704	cg19480198	0.072769188	cg07665387	0.070104189	cg17977546	1760.378308
cg07470598	0.000579378	cg01176433	0.000422445	cg21284493	0.009411721	cg04029159	0.006985087	cg21355828	0.004156038	cg19570244	0.032706632	cg07134623	0.047344674	cg22125805	0.042578711	cg07258223	0.000595035	cg22443762	0.003005746	cg19504702	0.072729252	cg16627587	0.069983878	cg26482939	1760.378308
cg01594260	0.000578444	cg00029451	0.000420682	cg02742139	0.009409289	cg20035418	0.006971865	cg05637536	0.004151608	cg06335143	0.032634575	cg06285925	0.047262431	cg02699218	0.042469682	cg06784448	0.000589277	cg02572891	0.003003799	cg12601843	0.072701577	cg03306374	0.06993235	cg19560656	1760.378308
cg13332953	0.000575063	cg23793503	0.000419523	cg24831179	0.009383375	cg08010651	0.006969261	cg21694941	0.00415007	cg02519751	0.032591149	cg24436715	0.047174389	cg18292331	0.042392979	cg05410198	0.000588571	cg23082387	0.002993638	cg21296230	0.072140581	cg16108059	0.069830855	cg12006119	1760.378308
cg26748898	0.000573801	cg02272491	0.000418392	cg18717447	0.009381333	cg21858653	0.00696859	cg14871932	0.004137014	cg25514273	0.03254914	cg21884231	0.047157489	cg16019898	0.042389611	cg22881914	0.000587279	cg23442796	0.002984342	cg20294304	0.072129455	cg15936446	0.069761645	cg13433363	1760.378308
cg02359766	0.000572249	cg25095353	0.000417683	cg05212605	0.0093787	cg20033652	0.006965608	cg03964958	0.004135825	cg18448426	0.032512664	cg03041696	0.047108733	cg03530962	0.042373215	cg15044957	0.000584539	cg18569734	0.002976438	cg05376147	0.0720883	cg10245988	0.069747424	cg11117945	1760.378308
cg27207881	0.000569397	cg09287190	0.000417633	cg20086420	0.009373389	cg08816194	0.00696499	cg26703456	0.004132863	cg16541931	0.032460758	cg27262717	0.047058995	cg05599196	0.042363095	cg23182559	0.000580758	cg18446045	0.002968256	cg26890189	0.071959001	cg11092416	0.069531233	cg14943847	1760.378308
cg06285291	0.000568419	cg12918983	0.000416695	cg13246573	0.009373174	cg26125734	0.006956921	cg18423935	0.004130573	cg12506930	0.032352804	cg25307665	0.046998291	cg03216846	0.042346437	cg15598120	0.000580413	cg15718581	0.002968184	cg12764034	0.071842279	cg18284157	0.069520601	cg17986793	1760.378308
cg04923738	0.000567198	cg25860664	0.000416404	cg13651586	0.009367791	cg18684905	0.006956063	cg03817667	0.004128546	cg14699728	0.032215418	cg10245988	0.046860372	cg02305135	0.042259751	cg09423283	0.000579461	cg06365535	0.002952815	cg12484489	0.071788269	cg26894523	0.069512259	cg01272941	1760.378308
cg12425861	0.0005671	cg15898536	0.000414952	cg03353482	0.00936464	cg26323752	0.00695283	cg01132893	0.004118593	cg12552771	0.032192391	cg16322747	0.046832469	cg01471269	0.042217574	cg11664987	0.00057916	cg26078977	0.002952361	cg22340508	0.071783922	cg25290445	0.069407491	cg05651863	1746.04506
cg18948743	0.000566538	cg20459495	0.000412598	cg14153080	0.009361572	cg05217257	0.00694359	cg04221877	0.004116141	cg00495860	0.032148238	cg11727282	0.046827251	cg21907743	0.042165049	cg25153759	0.000577968	cg21971807	0.002935826	cg08183141	0.071768234	cg08087868	0.069293986	cg22691916	1746.04506
cg12865025	0.000560202	cg07465591	0.000412236	cg21329160	0.009349055	cg00927911	0.006942292	cg00454305	0.00410705	cg23118086	0.032121	cg09287864	0.046633941	cg14523847	0.042148948	cg19547274	0.00057452	cg17024708	0.002935809	cg06496344	0.071752297	cg07143451	0.069280065	cg08047551	1746.04506
cg25835058	0.000555128	cg12264321	0.000411156	cg09694718	0.009347582	cg15570508	0.006937553	cg08358803	0.004106649	cg05057720	0.032098192	cg25819026	0.046605106	cg03364683	0.042100954	cg17963840	0.000571982	cg09516959	0.002930572	cg27262717	0.071659936	cg23217622	0.069257672	cg11470619	1746.04506
cg11980967	0.000552592	cg04554928	0.000411026	cg18527322	0.009346919	cg08160949	0.006890792	cg21699158	0.00410637	cg07696699	0.032056543	cg15243034	0.046577126	cg19663246	0.041980099	cg25331196	0.000570869	cg25290445	0.00293017	cg09568464	0.071636151	cg15998711	0.069210109	cg06228828	1746.04506
cg17197981	0.000551327	cg21996227	0.00041096	cg02839557	0.009340857	cg08792700	0.006842589	cg16615154	0.004105699	cg01660911	0.032043679	cg00064733	0.046567297	cg08369872	0.041923592	cg07421287	0.000563552	cg25514244	0.00292059	cg09848096	0.071632115	cg03127174	0.069128377	cg18749411	1746.04506
cg24859648	0.000547736	cg05586487	0.000410799	cg11022804	0.009339353	cg26077378	0.006841514	cg11051055	0.004102894	cg07134623	0.03203781	cg19456540	0.046457066	cg01313313	0.041909524	cg13878010	0.000562574	cg08102508	0.002916053	cg03814872	0.071505466	cg23014605	0.069123964	cg03324101	1746.04506
cg19054986	0.000546109	cg11120865	0.000408611	cg22807592	0.009335568	cg06479769	0.006838751	cg22736354	0.004101224	cg16701059	0.031978324	cg20657674	0.046432643	cg23944251	0.041875406	cg17952465	0.000561882	cg11391201	0.002914028	cg21709871	0.071319595	cg03970036	0.069101663	cg01395690	1746.04506
cg08800326	0.000545729	cg25895948	0.000408593	cg19963797	0.009335559	cg00960204	0.006830331	cg27569300	0.004099476	cg04978384	0.03195349	cg25148589	0.046412278	cg00871487	0.041873953	cg01276475	0.000560234	cg00806461	0.002906321	cg13806070	0.071062354	cg12764034	0.069090779	cg13302154	1718.609302
cg05624396	0.000544606	cg09395013	0.000408201	cg15315638	0.00932132	cg13515269	0.006820264	cg02621287	0.004098516	cg02328239	0.031887725	cg12506930	0.046383081	cg22316521	0.041829159	cg21703682	0.000555666	cg07364220	0.002905903	cg24436715	0.070976775	cg11231949	0.069052763	cg20843466	1718.609302
cg05745104	0.000541911	cg03354908	0.000407441	cg26450896	0.009316039	cg22674165	0.006817298	cg07365960	0.004095822	cg20787382	0.031858697	cg23290344	0.046372504	cg19704726	0.041736353	cg07438617	0.000553208	cg02446647	0.00289678	cg10804656	0.070937938	cg22316521	0.068841765	cg09021005	1718.609302
cg22802048	0.000539706	cg04425920	0.000406576	cg01579322	0.009314435	cg06646484	0.006808019	cg03545458	0.004079232	cg02699218	0.031847756	cg19244200	0.046370198	cg10245988	0.041727162	cg13661968	0.000551923	cg26778345	0.002891703	cg01688536	0.070907955	cg07821629	0.068667544	cg21730334	1718.609302
cg12609415	0.00053928	cg15006864	0.000406177	cg08417382	0.009294023	cg24074981	0.00680502	cg06800840	0.004076095	cg04200224	0.031809871	cg16635352	0.046346399	cg25124276	0.041691886	cg21477176	0.00055073	cg05404236	0.002885091	cg16419235	0.070825694	cg13806070	0.068662956	cg16392442	1718.609302
cg07620853	0.000537745	cg00149340	0.000405758	cg18452799	0.009291049	cg23510089	0.006796451	cg24415208	0.004072874	cg04281464	0.031677507	cg13806070	0.046320242	cg24466241	0.041621276	cg03330485	0.000550403	cg17526483	0.002884902	cg11092416	0.070777997	cg17971015	0.068650077	cg20435325	1718.609302
cg14128973	0.000536334	cg08957484	0.000405708	cg16730652	0.009288558	cg10191501	0.006795912	cg20336253	0.004071493	cg17825846	0.031587682	cg08569613	0.04631101	cg15149655	0.041513815	cg02945056	0.000548405	cg13793788	0.002875973	cg15998711	0.070635381	cg25324105	0.068639928	cg21192606	1718.609302
cg17255245	0.000536316	cg24914185	0.000404868	cg01392941	0.009285017	cg02730008	0.006788058	cg07085827	0.004068234	cg07095230	0.031545807	cg01982516	0.046190688	cg26051750	0.041496398	cg19839825	0.000545637	cg01763090	0.002862771	cg23125492	0.070628298	cg08248516	0.068579436	cg14292522	1718.609302
cg22816218	0.000535808	cg14507845	0.000404446	cg08935715	0.009284666	cg02272584	0.006737606	cg17985646	0.004065537	cg11743259	0.031527978	cg05693982	0.046177719	cg10836392	0.041455389	cg19352038	0.000541233	cg00388870	0.002860436	cg04158367	0.070625014	cg19794507	0.068567038	cg11612617	1718.609302
cg19111999	0.000534459	cg02369542	0.00040351	cg06625599	0.009275636	cg07287131	0.006734095	cg10272601	0.004062363	cg18292331	0.031508794	cg25078444	0.046095729	cg03723510	0.041429347	cg10862431	0.000539049	cg11412248	0.002857492	cg18781988	0.070582373	cg11743259	0.068351018	cg14538776	1718.609302
cg26475087	0.000534042	cg13555278	0.000403155	cg10756523	0.009269232	cg02200107	0.006717675	cg13369611	0.004052466	cg00116092	0.031489609	cg10782349	0.046014159	cg23302649	0.041414715	cg00893471	0.000538102	cg09532670	0.002856616	cg27562682	0.070527233	cg23191956	0.068314719	cg15652249	1718.609302
cg23195763	0.000533851	cg05157702	0.000401741	cg03561088	0.009263189	cg03164427	0.006712073	cg20318166	0.004051809	cg11338156	0.031483817	cg06971092	0.045989908	cg27211160	0.041380317	cg13575298	0.000537485	cg05637536	0.002831246	cg19924619	0.070449979	cg18249634	0.068028184	cg04922222	1718.609302
cg04089743	0.000531357	cg07967042	0.000401532	cg11264711	0.009262387	cg22863744	0.006707899	cg02623400	0.004048139	cg02928916	0.031481283	cg01128482	0.045852289	cg17820365	0.041376797	cg15873320	0.000536045	cg23559331	0.002828879	cg03306374	0.070436272	cg17985646	0.067993666	cg17100610	1718.609302
cg09714315	0.000531241	cg18143296	0.000401016	cg05602527	0.00925595	cg16716680	0.006707002	cg03960072	0.004047802	cg15562220	0.031473033	cg07972322	0.045828721	cg02084669	0.04135662	cg24617696	0.000534601	cg11896923	0.002818672	cg04211115	0.070367111	cg02558362	0.067905258	cg23479162	1718.609302
cg09321633	0.000530999	cg19088962	0.000400967	cg05061650	0.009248485	cg11640333	0.006706752	cg20692569	0.004047458	cg10722799	0.031424395	cg16909962	0.045792404	cg20061837	0.041346357	cg14161359	0.000533802	cg04583232	0.002814716	cg16086559	0.070294787	cg04272748	0.067899356	cg15826568	1718.609302
cg27621513	0.000530218	cg18081449	0.000399489	cg09610589	0.009246057	cg26166879	0.006704231	cg26558412	0.004044284	cg06383163	0.03138944	cg02173067	0.045763106	cg12803754	0.0412868	cg22233660	0.000531779	cg10140638	0.002803586	cg24324985	0.070258878	cg27562682	0.067896509	cg22947000	1718.609302
cg09840720	0.000527814	cg09716613	0.000399475	cg11947486	0.009238862	cg05557291	0.006703858	cg19806122	0.004044077	cg01805446	0.03135625	cg24368848	0.045698508	cg10782349	0.04119693	cg01922613	0.000530408	cg16882804	0.002802575	cg05184377	0.070239711	cg03078269	0.067872175	cg08696470	1718.609302
cg10967532	0.000521653	cg08004073	0.000399013	cg08627233	0.009227467	cg21412128	0.006696713	cg09228303	0.004043156	cg09287864	0.031354644	cg20787382	0.045615083	cg15617544	0.041136397	cg18327056	0.00052875	cg05080154	0.002796268	cg11473001	0.070234706	cg00589371	0.067834854	cg04890576	1718.609302
cg07973162	0.000515871	cg26227186	0.000398702	cg16673102	0.009224313	cg13635193	0.00669013	cg21052656	0.004033471	cg25148589	0.031250486	cg06418129	0.045560162	cg13141009	0.041136124	cg17256157	0.000527561	cg12382153	0.002787967	cg22499720	0.070176011	cg22340508	0.067800455	cg22815707	1718.609302
cg19573457	0.000514534	cg09017434	0.00039859	cg27501007	0.009224025	cg04627747	0.006680915	cg23248887	0.004031881	cg07071615	0.031184858	cg11800620	0.045455221	cg21045464	0.041129772	cg02057391	0.000527325	cg01156834	0.002786249	cg19570244	0.070129881	cg13292263	0.067768382	cg07493436	1718.609302
cg18946805	0.000512477	cg04388307	0.000398473	cg21602092	0.00922196	cg04958669	0.006676722	cg02699218	0.004030389	cg05743346	0.031158373	cg13879483	0.045439266	cg07351192	0.041113308	cg21633143	0.000527308	cg12215340	0.002785812	cg07547549	0.070127139	cg19570244	0.067686691	cg25985537	1718.609302
cg20756026	0.000511899	cg09055752	0.000398468	cg01833509	0.009218426	cg16758325	0.006672688	cg00824018	0.004029738	cg24346629	0.031133362	cg07132386	0.045425138	cg15811515	0.04108333	cg08415592	0.000526668	cg02694427	0.002780659	cg12028548	0.07009538	cg23606718	0.06745163	cg00024049	1718.609302
cg01591938	0.00050884	cg00877303	0.000397957	cg08792260	0.009209094	cg19769182	0.006663482	cg00425918	0.004026215	cg01748892	0.031056186	cg18146843	0.045403446	cg17280346	0.041022401	cg04484916	0.000525498	cg01474257	0.002759508	cg02193236	0.07009076	cg07046818	0.067342994	cg06708720	1629.34321
cg12384758	0.00050642	cg15896766	0.000397464	cg21156383	0.009195877	cg24980995	0.00665799	cg26290632	0.004025308	cg10192893	0.031028625	cg16228090	0.045402876	cg27281191	0.040955191	cg06646021	0.00052472	cg06163425	0.002754767	cg03389653	0.069961108	cg16635108	0.067277802	cg09303645	1629.34321
cg23526879	0.00050577	cg14627810	0.000397265	cg12543338	0.009184446	cg26975768	0.006656509	cg13129591	0.004024562	cg17885226	0.030910108	cg26560222	0.045117711	cg04356980	0.040954771	cg27076669	0.000521174	cg03442378	0.002747471	cg26814276	0.069907818	cg20265043	0.067207076	cg14195318	1629.34321
cg01012478	0.000504059	cg13318256	0.000397233	cg03102729	0.00918188	cg19334831	0.006654403	cg03045635	0.004024548	cg26051750	0.030881406	cg03127174	0.045002674	cg05501996	0.040953368	cg27579609	0.000521089	cg09199698	0.002742514	cg19416570	0.069875479	cg11572340	0.067206639	cg02153528	1629.34321
cg01354003	0.000500855	cg12849997	0.000397069	cg08846002	0.009173531	cg16341836	0.006653932	cg19594666	0.004018308	cg10836392	0.030819294	cg21229268	0.044818432	cg20294304	0.040803201	cg04647768	0.000521031	cg27252696	0.002739326	cg18249634	0.069732308	cg19118077	0.067122982	cg26682900	1629.34321
cg15934560	0.000499883	cg15284655	0.000396553	cg25766534	0.00916762	cg05894801	0.006644055	cg17437939	0.004017326	cg22562942	0.030770586	cg02473540	0.044815649	cg25307665	0.040724063	cg18579879	0.00051893	cg16581233	0.002733945	cg17029354	0.069660508	cg22507154	0.067017875	cg24747164	1629.34321
cg05194412	0.000498436	cg27328179	0.000396074	cg04094482	0.009166143	cg16680262	0.006637392	cg22400703	0.004016345	cg11064195	0.030722273	cg11426075	0.044808563	cg06418129	0.040718311	cg21211357	0.000514288	cg25527090	0.002733408	cg02599464	0.069617117	cg06525987	0.066874007	cg13799097	1629.34321
cg16270643	0.000497388	cg00199091	0.000395244	cg20778411	0.00916592	cg09572920	0.006635087	cg13473356	0.004015912	cg12634236	0.030715112	cg26844246	0.044709061	cg03656099	0.040709593	cg11705975	0.000511575	cg10172669	0.002727941	cg03171770	0.069532271	cg11519760	0.066846467	cg14428590	1629.34321
cg05213296	0.000496007	cg11809339	0.000394932	cg05207724	0.009163299	cg04831594	0.006629129	cg00367499	0.0040133	cg21884231	0.0307146	cg26444528	0.044703409	cg18652900	0.040690295	cg18193094	0.000511449	cg27295373	0.002726806	cg22759823	0.069505687	cg08109815	0.066781481	cg23222772	1629.34321
cg16450249	0.000490016	cg11614585	0.000394772	cg06137672	0.009162819	cg16001418	0.006618687	cg15726707	0.004006607	cg18565342	0.030709943	cg09726198	0.044695585	cg25202354	0.040634281	cg21439231	0.000510567	cg05477514	0.002723342	cg05693982	0.0694288	cg10272601	0.06676765	cg26697882	1629.34321
cg08124288	0.000488605	cg23707540	0.000394624	cg24464282	0.009161778	cg17938265	0.00660947	cg23744638	0.004001443	cg06737494	0.030633925	cg11381539	0.044657612	cg11172693	0.040553261	cg07217499	0.000510443	cg01637233	0.002721941	cg25324105	0.069395371	cg17352540	0.066683019	cg15030415	1629.34321
cg27585878	0.000488032	cg13599248	0.000394339	cg00422452	0.009155298	cg01900066	0.006609321	cg19704726	0.003998971	cg06704093	0.030605065	cg13138122	0.044645629	cg21290814	0.040509314	cg01081346	0.000503997	cg11439821	0.002720944	cg16635108	0.06934902	cg25439496	0.06656012	cg22116712	1629.34321
cg27632594	0.000486051	cg10634136	0.000394216	cg10580990	0.009143342	cg15401363	0.00660916	cg21911021	0.003997291	cg25902349	0.030539813	cg24903942	0.044606871	cg16701059	0.040473478	cg27553955	0.00050245	cg09890775	0.002712276	cg24212971	0.069337394	cg19060970	0.066529417	cg11961813	1629.34321
cg11988372	0.000483719	cg02530022	0.000393661	cg27353825	0.00914263	cg08055002	0.00659912	cg23217126	0.003994091	cg27049766	0.030445804	cg20361154	0.044375157	cg06971092	0.04046144	cg10158541	0.000501583	cg27631381	0.002706984	cg23191956	0.069290704	cg07502389	0.066512255	cg05529039	1629.34321
cg02171206	0.000483211	cg16639554	0.000391363	cg21113886	0.00913225	cg26011170	0.006594036	cg25352836	0.003991755	cg16928066	0.030444874	cg07351192	0.044268912	cg19244200	0.040434056	cg03450948	0.000498908	cg24915632	0.002698883	cg08862890	0.069236804	cg15712559	0.066395817	cg24212517	1629.34321
cg09157251	0.000482661	cg04822087	0.000390671	cg01483252	0.009126349	cg11649029	0.006585318	cg27011480	0.003990863	cg24221648	0.03040326	cg08992872	0.04426744	cg12506930	0.040327988	cg00782503	0.000497396	cg05100070	0.002694052	cg06419750	0.069220367	cg23112168	0.066391585	cg11825159	1629.34321
cg01043661	0.000477207	cg11599864	0.000390444	cg06366129	0.009124527	cg11927233	0.006579973	cg01081346	0.003989309	cg02447257	0.030357044	cg07172885	0.04414638	cg16243756	0.040321635	cg20294304	0.000496652	cg25537669	0.002690301	cg25977493	0.069099573	cg05693982	0.066345708	cg05008027	1629.34321
cg22854985	0.000476688	cg10277912	0.000390214	cg02319637	0.009124264	cg09350919	0.006576006	cg08041014	0.003987933	cg12764221	0.030347084	cg16963144	0.044137431	cg16635352	0.0402924	cg18406033	0.000492305	cg18555440	0.002684125	cg10298479	0.069050242	cg04158367	0.06632864	cg19761273	1629.34321
cg07019225	0.000474337	cg17955599	0.000390207	cg17197278	0.009114021	cg06500161	0.006539111	cg09010671	0.003982344	cg04117869	0.030341043	cg15149655	0.044085995	cg27154177	0.040246611	cg14526297	0.000491546	cg22848150	0.002682735	cg13776906	0.069022029	cg10836392	0.066309982	cg19283806	1629.34321
cg15935227	0.000473922	cg14880222	0.000388683	cg13105660	0.009105913	cg04836819	0.006530621	cg24411961	0.003980304	cg17443359	0.030229634	cg18292331	0.044081333	cg19456540	0.040206692	cg01171212	0.000491177	cg20270188	0.002682306	cg14585700	0.069010759	cg08190858	0.066262178	cg17015290	1629.34321
cg11519623	0.000473402	cg23866916	0.000388099	cg17290099	0.00909852	cg07980004	0.006518248	cg14704921	0.003979557	cg06692929	0.030222126	cg16243756	0.044058391	cg20361154	0.040143135	cg04701034	0.000489103	cg07821629	0.002676554	cg08087868	0.068936497	cg19230755	0.06623168	cg05726935	1445.928241
cg06290715	0.000473236	cg24121255	0.000387111	cg01067505	0.009098191	cg14973339	0.006516896	cg21185289	0.003977676	cg08863842	0.030216546	cg12170314	0.044036478	cg26844246	0.04012042	cg05099387	0.000487216	cg12763671	0.0026711	cg22316521	0.068910175	cg14191134	0.066186881	cg00664454	1445.928241
cg13798621	0.000473179	cg11917783	0.000386852	cg23913313	0.009087387	cg02097014	0.006506621	cg06574716	0.003972974	cg23805357	0.030187904	cg22333214	0.044030589	cg19402939	0.040038925	cg10201685	0.000487161	cg22752533	0.002667166	cg04768713	0.068770012	cg10601287	0.066064567	cg15719789	1445.928241
cg02666820	0.000473132	cg03127416	0.000386722	cg03020597	0.00908369	cg21386766	0.006503944	cg15708405	0.00397097	cg11172693	0.030179761	cg10431993	0.043969542	cg27049766	0.039989822	cg00831710	0.000486409	cg09557462	0.002666487	cg09486406	0.068769033	cg19126300	0.065957223	cg00970304	1445.928241
cg13365324	0.000470807	cg10213559	0.000385185	cg10706039	0.009078706	cg14658558	0.006496219	cg19922137	0.003968556	cg07640648	0.030153276	cg27211160	0.043943525	cg09726198	0.039982677	cg26841013	0.000486202	cg18296495	0.002665314	cg25670685	0.068660625	cg05879498	0.065878756	cg01632288	1445.928241
cg18908811	0.000469692	cg15199622	0.000383622	cg18869368	0.009077918	cg22911167	0.006495356	cg01142635	0.003955691	cg20779663	0.030127566	cg19806122	0.043940976	cg07811198	0.039889905	cg22736354	0.000485044	cg16103959	0.002657216	cg16695258	0.06851919	cg21153898	0.065836425	cg02013655	1445.928241
cg22243918	0.000469535	cg04609245	0.000383263	cg24389217	0.009074581	cg26359388	0.006495303	cg06856913	0.003952959	cg21359747	0.030110191	cg19663246	0.043902838	cg10601287	0.039863577	cg24796852	0.000484702	cg10519368	0.0026506	cg05467160	0.06843132	cg05765011	0.065772073	cg16150003	1435.874706
cg13019673	0.000468919	cg15902390	0.000382267	cg11870452	0.009072442	cg13805219	0.006491998	cg24031355	0.003950896	cg08445802	0.030002492	cg18031221	0.043886172	cg21884231	0.039822847	cg18229521	0.000484661	cg20801476	0.002649977	cg02328239	0.068371662	cg05376147	0.065748058	cg01710114	1435.874706
cg19654323	0.00046725	cg17605021	0.000381247	cg07828380	0.00906744	cg14171369	0.006490726	cg00166216	0.003942751	cg07172885	0.030001537	cg13478228	0.043819974	cg13530938	0.039751558	cg25336198	0.000481535	cg04779720	0.002638011	cg03530962	0.068280608	cg03134666	0.065710755	cg14704597	1435.874706
cg07797740	0.000465526	cg14009098	0.00038089	cg03831206	0.009054507	cg02768561	0.006489083	cg12648537	0.003942164	cg02991338	0.029943067	cg09678193	0.043811415	cg20699586	0.039684272	cg10251896	0.000481262	cg09698471	0.002631587	cg01020263	0.068250889	cg04768713	0.065680951	cg21294310	1435.874706
cg05344984	0.000464444	cg15298173	0.000380853	cg00473354	0.009040231	cg27052582	0.006485842	cg15466862	0.003940784	cg02383785	0.029924314	cg03234186	0.043795779	cg07254032	0.039654228	cg14319409	0.000479442	cg22045888	0.00261818	cg02168857	0.068202752	cg23054189	0.065608957	cg06031910	1435.874706
cg01219135	0.000463965	cg22906032	0.000380464	cg12454975	0.009029069	cg14164839	0.006484799	cg15215612	0.003939751	cg06488443	0.029854617	cg09684233	0.043691234	cg12764221	0.03960545	cg06291867	0.000478226	cg27606499	0.002616183	cg05255275	0.068183497	cg07547549	0.065519173	cg27295011	1435.874706
cg16887400	0.000463731	cg13440637	0.00037885	cg16915302	0.00902707	cg06975099	0.006481216	cg14306734	0.003938272	cg25547580	0.029850256	cg11172693	0.043623777	cg11426075	0.039600497	cg20219381	0.000477873	cg24632241	0.002615986	cg04281464	0.068180708	cg10947146	0.065421653	cg22431727	1435.874706
cg08705587	0.000461763	cg20370678	0.000378588	cg15422579	0.0090226	cg14583203	0.006481168	cg18651870	0.003923241	cg26161329	0.029787163	cg14419975	0.043596749	cg14419975	0.039525099	cg03022788	0.000477662	cg11657808	0.002615516	cg05864326	0.068003097	cg13119178	0.065404963	cg06831579	1435.874706
cg19933051	0.000461739	cg13209481	0.000378532	cg01115636	0.009018788	cg02056550	0.006472958	cg19711297	0.00392063	cg25478614	0.029778637	cg19402939	0.043561897	cg18448426	0.03950723	cg21290042	0.000476625	cg24231716	0.00261309	cg05879498	0.067995838	cg24856726	0.065303848	cg15579502	1435.874706
cg05285291	0.000460797	cg23302649	0.000377857	cg24608181	0.00901343	cg21687237	0.006468785	cg26014538	0.003915922	cg12546181	0.02973758	cg12764221	0.043468542	cg25181710	0.039337112	cg03425110	0.000475746	cg18691434	0.002603533	cg07821629	0.067920866	cg08949799	0.065207127	cg21967573	1435.874706
cg10503359	0.000458422	cg14678430	0.000377381	cg17234414	0.00900793	cg06299644	0.006456418	cg01408508	0.003914667	cg00743094	0.029735312	cg18770350	0.043442553	cg10242602	0.03933429	cg16108059	0.000474718	cg08246644	0.002594552	cg21725716	0.06789963	cg21709871	0.065167798	cg01941253	1435.874706
cg07481619	0.000457687	cg21775304	0.000377362	cg24559073	0.009005518	cg08031014	0.006448829	cg15638709	0.003905465	cg02157552	0.029719465	cg09799983	0.043422617	cg14556683	0.039239282	cg11572340	0.000473769	cg20300246	0.00258873	cg26970841	0.067891119	cg04999352	0.065144362	cg05082204	1435.874706
cg19001357	0.000454338	cg08873940	0.000377334	cg03184366	0.008990992	cg13252613	0.006446517	cg13206721	0.003904628	cg07963234	0.029688896	cg10242602	0.043417823	cg17825846	0.039229809	cg08710629	0.000473288	cg11806680	0.002586003	cg07687119	0.067812713	cg09486406	0.064966565	cg01489796	1435.874706
cg08383863	0.000453267	cg17718904	0.000376866	cg16328118	0.008989921	cg21877477	0.006429356	cg13932290	0.003897134	cg21351034	0.029670115	cg00014998	0.043371794	cg03127174	0.039207336	cg12180253	0.000472172	cg03306374	0.002583869	cg02578944	0.067752606	cg04222582	0.0649394	cg09226389	1435.874706
cg11144229	0.000453114	cg21519787	0.000376444	cg09687738	0.00897991	cg20697768	0.006414376	cg10281977	0.003896315	cg00706159	0.029629324	cg21052656	0.043349055	cg07172885	0.03914002	cg11196350	0.000472016	cg22793136	0.002575317	cg22746561	0.067744063	cg23934731	0.064905387	cg07161242	1351.709936
cg19131946	0.000451242	cg22454558	0.000376302	cg04024675	0.00897882	cg01984154	0.006398907	cg24657523	0.003894966	cg04061117	0.029629172	cg12028548	0.043262649	cg12028548	0.0390833	cg15812753	0.000470632	cg22515278	0.002575255	cg15936446	0.067733753	cg17029354	0.064859152	cg00056563	1351.709936
cg14927461	0.000450498	cg07021563	0.000375951	cg07989438	0.008972838	cg18998365	0.006395303	cg07856138	0.003894533	cg10283268	0.029560222	cg23712342	0.043211702	cg19119032	0.038997142	cg09183146	0.000470189	cg17963840	0.002573288	cg19118077	0.067690136	cg10124710	0.064725223	cg12525722	1351.709936
cg10983013	0.00045025	cg09487449	0.000375294	cg02534780	0.008970828	cg05973688	0.006394517	cg16021428	0.003892475	cg25439496	0.029559383	cg00706159	0.043111183	cg06843889	0.038896437	cg17998593	0.000470074	cg00015629	0.002573043	cg12744820	0.067568098	cg15213210	0.064673366	cg24796998	1351.709936
cg11781282	0.000449079	cg16180595	0.000375258	cg26335568	0.008966571	cg01828798	0.006382626	cg10635122	0.003887532	cg04487855	0.029518891	cg06204376	0.043083637	cg07132386	0.038835374	cg18049776	0.000466812	cg15422685	0.002561002	cg10887021	0.067563625	cg04659582	0.064664124	cg14386193	1351.709936
cg03882842	0.000447218	cg19653212	0.00037504	cg14961988	0.008966527	cg02927448	0.006381998	cg15707093	0.003883528	cg08234504	0.029506339	cg18244817	0.043077691	cg07589899	0.038816717	cg19414741	0.000466516	cg16477091	0.002559532	cg06187770	0.067543395	cg01758512	0.064624762	cg07305740	1351.709936
cg05728019	0.000447058	cg25285090	0.000375004	cg02682989	0.008960002	cg21213332	0.006376645	cg08377398	0.00388043	cg14871932	0.029498319	cg22633280	0.043059182	cg18031221	0.038780988	cg01024247	0.000466087	cg25504654	0.002553049	cg26375057	0.067504477	cg21725716	0.064621505	cg04416839	1351.709936
cg26827695	0.000446991	cg21235953	0.000374946	cg17227030	0.008959156	cg20764275	0.006373842	cg08076830	0.003879446	cg21290814	0.029408759	cg11528328	0.042999147	cg03234186	0.038726763	cg05575054	0.000461625	cg00464519	0.002546624	cg14638883	0.067484611	cg02328239	0.064596356	cg01611017	1348.642843
cg13926174	0.000446337	cg12584520	0.000374315	cg02492740	0.008956154	cg04135896	0.00637117	cg23437843	0.003877065	cg09863441	0.029364996	cg10458142	0.042926943	cg07963234	0.038665393	cg22749288	0.000458702	cg01959155	0.002543678	cg25514273	0.067383865	cg06010020	0.064575688	cg16661866	1348.642843
cg21305475	0.00044589	cg06645120	0.000374008	cg13077484	0.008943932	cg05028268	0.006371034	cg17484671	0.003874549	cg13338350	0.029305434	cg17971015	0.042812927	cg18244817	0.038658353	cg20156659	0.000457689	cg23063243	0.002539259	cg03614193	0.067308826	cg15617544	0.064523779	cg11829633	1348.642843
cg07784526	0.000445762	cg14031720	0.000373911	cg12145026	0.008943283	cg04790252	0.00635986	cg24721899	0.003874455	cg17215278	0.029283622	cg18749015	0.042798424	cg20657674	0.038642002	cg00986824	0.000455525	cg00533364	0.00253617	cg02558362	0.067262822	cg10298479	0.064435819	cg17368800	1348.642843
cg05518458	0.00044359	cg25721806	0.000372503	cg27429230	0.008926164	cg24183504	0.006358667	cg25942450	0.003870191	cg13581527	0.029201146	cg17486101	0.042772876	cg25547580	0.038596501	cg25773262	0.000454118	cg00068155	0.002533832	cg20049415	0.067205311	cg14638883	0.064422762	cg03162410	1348.642843
cg04126139	0.000440113	cg26782108	0.000371633	cg14463432	0.008905119	cg19165640	0.006349234	cg16269733	0.003864817	cg26290632	0.029194651	cg25181710	0.04275008	cg25026529	0.038544386	cg07012926	0.00045334	cg02443967	0.002529175	cg25397945	0.067199664	cg24212971	0.064422345	cg25685510	1348.642843
cg05557315	0.000438277	cg00399069	0.000371285	cg04302178	0.00890297	cg15042310	0.006344094	cg09021471	0.003864594	cg05398903	0.029165122	cg25547580	0.04274707	cg22821947	0.038453874	cg10490842	0.000452056	cg06938264	0.002524116	cg22830113	0.067136843	cg26814276	0.064249064	cg00094051	1348.642843
cg04110953	0.000436662	cg03333838	0.000371208	cg21617677	0.008902576	cg05825788	0.006337298	cg26605668	0.003854068	cg08248516	0.029112901	cg10635122	0.042709004	cg01942845	0.038392568	cg23524195	0.000450488	cg17605476	0.002522923	cg00939495	0.067113865	cg03354908	0.064075726	cg09893641	1348.642843
cg22460601	0.000435318	cg18764943	0.000370512	cg16357225	0.008897211	cg07897063	0.006316529	cg04332534	0.003853008	cg09962400	0.029101971	cg15811515	0.042691074	cg14473102	0.038376141	cg10640845	0.000447263	cg03565659	0.002518739	cg11831981	0.067057197	cg26560222	0.063995126	cg06692153	1348.642843
cg27398817	0.000433981	cg18848959	0.000370083	cg06852103	0.008892725	cg13061767	0.006313173	cg25895948	0.003847531	cg09193479	0.029067365	cg03075534	0.042649307	cg07171111	0.038356945	cg06324601	0.000446961	cg27011480	0.002517991	cg18655384	0.06705195	cg19416570	0.063960661	cg16022279	1348.642843
cg15682279	0.000433351	cg27631381	0.000369893	cg16807457	0.008886647	cg14029254	0.006302425	cg08637691	0.003842769	cg00589371	0.029065744	cg09881545	0.042598291	cg24903942	0.03826869	cg06595693	0.000446739	cg05205984	0.002517782	cg11731596	0.06703801	cg16695258	0.063924526	cg05446629	1344.040364
cg10528826	0.000433083	cg03588812	0.00036985	cg07748875	0.008883226	cg14931215	0.006299367	cg10836392	0.003841608	cg10274022	0.02904036	cg03171770	0.042594665	cg06813554	0.038263582	cg02571816	0.000446421	cg14548128	0.002510282	cg14345857	0.066977571	cg02657401	0.063863713	cg24100636	1344.040364
cg16637584	0.000432741	cg24084706	0.000369781	cg05516935	0.008877442	cg16450249	0.006279747	cg25139493	0.003834993	cg10245988	0.029010848	cg02699218	0.042553341	cg14871932	0.038209366	cg07129921	0.000446362	cg09479389	0.002508162	cg22890027	0.06695904	cg17555373	0.063859872	cg06598091	1344.040364
cg16334093	0.000432334	cg11811840	0.000368425	cg23251359	0.008875661	cg24211391	0.006275508	cg18081940	0.0038349	cg02106850	0.029001849	cg09896412	0.042495578	cg12170314	0.038157126	cg24621972	0.000445097	cg11743349	0.002501541	cg07046818	0.066935984	cg16086559	0.063840289	cg02332982	1344.040364
cg14945473	0.000431543	cg22040627	0.000368251	cg24318558	0.008858099	cg02012379	0.00626915	cg16038120	0.003833633	cg22331349	0.028995235	cg18448426	0.042458877	cg18297437	0.038107612	cg15879649	0.00044312	cg13347457	0.002493915	cg05864868	0.066870436	cg24813736	0.063762991	cg19987210	1344.040364
cg18881071	0.000431445	cg24173884	0.000367676	cg15651566	0.008854352	cg04970516	0.006268695	cg27260684	0.003833383	cg10242602	0.028989539	cg16086559	0.042440523	cg10132208	0.038099336	cg19356905	0.000442909	cg06445348	0.002481989	cg08949799	0.066846658	cg12744820	0.06372488	cg02860602	1344.040364
cg15877911	0.000431309	cg15247111	0.000366378	cg11449070	0.008850285	cg16475631	0.00626378	cg03644845	0.003829559	cg17971015	0.028968592	cg24838641	0.042374195	cg09799983	0.037967795	cg11797365	0.000442629	cg15336312	0.00247838	cg11572340	0.066840461	cg24724428	0.063667884	cg26381364	1344.040364
cg08407901	0.000431206	cg25124276	0.000365564	cg10956264	0.008835851	cg26218110	0.006262685	cg09401099	0.003828927	cg22541830	0.028939216	cg14473102	0.042297898	cg20052760	0.037945316	cg17179314	0.000442373	cg22531105	0.002473659	cg20541178	0.066834916	cg07978472	0.063665497	cg11342468	1344.040364
cg10832239	0.0004307	cg26663525	0.000365258	cg00963467	0.008833364	cg18526008	0.006248878	cg17207944	0.00381965	cg08992872	0.028932016	cg03544320	0.04220788	cg27262717	0.037801981	cg11657808	0.000440104	cg19111296	0.002468069	cg19586576	0.066814283	cg02945056	0.063483074	cg04508964	1344.040364
cg21294301	0.000430679	cg14080448	0.000365233	cg16410962	0.008833	cg27501612	0.0062469	cg08812889	0.00381484	cg16086559	0.028910093	cg07963234	0.04216662	cg08119884	0.03780106	cg02803914	0.000433507	cg07191594	0.002467468	cg10659886	0.066794897	cg18063733	0.063477639	cg20717123	1344.040364
cg15578176	0.000427416	cg05721476	0.000365027	cg23881693	0.008826035	cg00692666	0.006240831	cg05095318	0.003808899	cg24903942	0.028881919	cg06843889	0.042148463	cg21854408	0.03777035	cg26685195	0.000432877	cg03127416	0.002465608	cg25895948	0.066717676	cg01815671	0.063377207	cg03369269	1344.040364
cg03958093	0.000427063	cg24368383	0.000364849	cg14248913	0.008817697	cg11296358	0.006238932	cg10490877	0.00380532	cg02626129	0.028836813	cg04228468	0.042145132	cg10092878	0.037745164	cg06697536	0.000432871	cg03401738	0.002465318	cg23934731	0.066699092	cg22746561	0.063376419	cg12634080	1344.040364
cg22266749	0.000425886	cg13742115	0.00036481	cg05788681	0.008812414	cg20474581	0.006217861	cg04917181	0.003799056	cg05765011	0.028810352	cg10947146	0.04213533	cg06204376	0.037724188	cg07827435	0.000431767	cg14214969	0.002460435	cg08688023	0.066606616	cg14885748	0.063328941	cg15696906	1344.040364
cg15628303	0.000425352	cg27118485	0.000364235	cg01888389	0.008806708	cg09646983	0.006194108	cg04140663	0.003797662	cg10281977	0.028792934	cg09797337	0.042050545	cg10431993	0.037701293	cg22639011	0.000431235	cg16125371	0.002454999	cg08109815	0.06650889	cg26010734	0.063270536	cg20483324	1344.040364
cg00985040	0.000425187	cg19804859	0.000363995	cg15224006	0.008799427	cg00243321	0.006190938	cg20721738	0.003796819	cg26844246	0.028753077	cg15213210	0.041945453	cg10314073	0.037688943	cg11377730	0.000430188	cg01382864	0.002454995	cg07132386	0.066497046	cg08688023	0.063244942	cg07847863	1344.040364
cg08774868	0.00042498	cg23377690	0.000362805	cg08352336	0.008798913	cg09144431	0.006188804	cg21010334	0.003796292	cg09401099	0.028717704	cg08263071	0.041933538	cg11800620	0.037662077	cg07637213	0.000430002	cg06178563	0.002452281	cg06010020	0.06648926	cg12505170	0.063238215	cg24425021	1344.040364
cg24818238	0.000424962	cg03723510	0.000362785	cg03089575	0.008798566	cg27039847	0.006177067	cg23182559	0.003795728	cg02211449	0.028649999	cg20443254	0.041891495	cg00064733	0.03764961	cg22231400	0.000429316	cg19270505	0.002444926	cg00183186	0.066486147	cg14068328	0.063211438	cg27398263	1344.040364
cg08885541	0.000424709	cg12500879	0.000362763	cg09868337	0.008797149	cg24637683	0.006176174	cg23944251	0.003794892	cg21709871	0.028638186	cg14491209	0.041882531	cg17971015	0.037649331	cg02531437	0.000428994	cg03207054	0.002442866	cg08837627	0.0663953	cg24676071	0.063171087	cg25682299	1344.040364
cg19687193	0.000423956	cg16704241	0.000362406	cg03750315	0.008795302	cg03468041	0.006172706	cg04317399	0.003793937	cg26354128	0.028593159	cg20061837	0.041842937	cg13879483	0.037585452	cg21790369	0.000427887	cg12268637	0.00243766	cg12075720	0.066308589	cg17349389	0.063163778	cg24567424	1344.040364
cg09189601	0.000423059	cg23406699	0.000361661	cg04675306	0.008792219	cg01381586	0.00617248	cg27241808	0.003793287	cg15811515	0.02852663	cg07640648	0.041836772	cg09678193	0.037500937	cg18816098	0.000427819	cg12572410	0.002430871	cg21235953	0.066306072	cg10741153	0.063152544	cg04525757	1344.040364
cg05502360	0.000419945	cg08847856	0.000361605	cg04029282	0.008786293	cg00806214	0.006168325	cg24938830	0.003790628	cg04168670	0.028521299	cg02558362	0.041818101	cg17885226	0.03748924	cg01777643	0.00042717	cg21518089	0.002429871	cg21718267	0.066221453	cg09678193	0.063141853	cg02991338	1344.040364
cg13921903	0.000418564	cg13528854	0.000361135	cg15555926	0.008764266	cg22960236	0.006159327	cg19760241	0.00379016	cg04158367	0.028507088	cg07589899	0.04180978	cg05603546	0.037452032	cg27038271	0.000426714	cg04813832	0.00242907	cg07161822	0.066160734	cg10887021	0.063111403	cg24131748	1344.040364
cg21440084	0.000417744	cg00332421	0.000360977	cg03040210	0.008763254	cg07241767	0.006152081	cg23112168	0.003789744	cg00166216	0.028418109	cg01313313	0.041788253	cg12319602	0.037438603	cg02132714	0.000426358	cg03760878	0.002426623	cg22796507	0.066136001	cg16926102	0.063075056	cg12920180	1344.040364
cg14591622	0.000416541	cg14222574	0.000360594	cg05185504	0.008758797	cg02410867	0.006149499	cg01020263	0.003785443	cg10314073	0.028409394	cg13239420	0.041769317	cg03364108	0.037429424	cg01800345	0.000425552	cg14578879	0.002425314	cg18770350	0.066037128	cg06495961	0.063027104	cg26706380	1344.040364
cg00731338	0.000416032	cg16597406	0.000359939	cg07853379	0.008748612	cg05128824	0.006147144	cg13570972	0.003782774	cg08086720	0.02839795	cg21709871	0.041766827	cg19965693	0.037414987	cg07015911	0.000423364	cg25148589	0.002424239	cg22507154	0.066022602	cg11898486	0.063012996	cg03641724	1344.040364
cg25788250	0.000415079	cg05291069	0.000359708	cg24605338	0.008744359	cg25363292	0.006136177	cg01428589	0.003781991	cg13530938	0.028383771	cg07811198	0.041736506	cg00014998	0.03738447	cg14430141	0.000421585	cg14676529	0.002419017	cg12546181	0.065996709	cg08637691	0.063008784	cg08949799	1344.040364
cg03197063	0.000414792	cg25135457	0.000358916	cg00230685	0.008744148	cg14933403	0.006127648	cg12157673	0.003780361	cg16621816	0.028372508	cg25026529	0.041733629	cg10458142	0.037371072	cg21925310	0.00042085	cg06204376	0.002418242	cg18284157	0.065979002	cg26504305	0.063008416	cg10077401	1344.040364
cg19651115	0.00041479	cg17104824	0.000358814	cg18161489	0.008742967	cg25082793	0.006125222	cg02359855	0.003778842	cg09678193	0.028341548	cg26952618	0.041675685	cg08234504	0.037357977	cg13861180	0.000419872	cg18573383	0.002416312	cg23342718	0.06597023	cg00246386	0.062982672	cg19741688	1344.040364
cg19894312	0.000412638	cg10754528	0.000358261	cg23280339	0.008739512	cg17544920	0.006121261	cg13239420	0.003777941	cg03927133	0.028328412	cg10092878	0.041646976	cg12821804	0.037330253	cg08516911	0.000419418	cg11572340	0.002411911	cg26355573	0.065922824	cg21482621	0.062940117	cg23900774	1344.040364
cg07324633	0.000410886	cg01552731	0.000357427	cg09998474	0.008736047	cg00436712	0.006121046	cg10915263	0.003777678	cg25026529	0.028090319	cg10601287	0.04164549	cg08992872	0.037285785	cg02168857	0.000419058	cg00986824	0.002406907	cg07780543	0.065919959	cg02578944	0.062931866	cg11196350	1344.040364
cg08860297	0.000410616	cg13748340	0.000356419	cg20844861	0.008735284	cg07312240	0.006119443	cg26176550	0.003775607	cg06418129	0.028084248	cg22149516	0.041631554	cg21052656	0.03728369	cg21953332	0.000416418	cg12920180	0.002400685	cg18297437	0.065908079	cg16409261	0.0628954	cg27289462	1344.040364
cg12688686	0.000403523	cg00613752	0.000355649	cg05116966	0.008724548	cg22453113	0.006118394	cg07873041	0.003769573	cg00816224	0.028029182	cg24466241	0.041621888	cg06647751	0.037246273	cg08475096	0.000413836	cg06382344	0.002398833	cg07813142	0.065841019	cg13954457	0.062812652	cg15447787	1344.040364
cg21855316	0.00040229	cg24489344	0.00035551	cg01543116	0.008716341	cg02369843	0.006111857	cg12161971	0.003769004	cg21449170	0.028014945	cg06692929	0.041556963	cg07095230	0.037229441	cg19392831	0.000411728	cg03932361	0.00239874	cg05085500	0.065798928	cg11686427	0.06250172	cg25840237	1344.040364
cg25405705	0.000401567	cg20276377	0.00035468	cg26306815	0.008708749	cg01224366	0.006105198	cg23368787	0.003768949	cg24998110	0.02801143	cg27555582	0.041547163	cg12172441	0.03720341	cg04169709	0.00041145	cg03365437	0.002391257	cg08190858	0.06569508	cg12601843	0.062494371	cg17497271	1344.040364
cg22971153	0.000400397	cg10447615	0.00035405	cg20312916	0.008707826	cg24783499	0.006102437	cg14183781	0.003768123	cg26465391	0.027983571	cg10132208	0.041546585	cg09881545	0.037147457	cg00348389	0.000411143	cg25516529	0.002384388	cg06883126	0.065691096	cg18655384	0.062490412	cg21883598	1344.040364
cg09066427	0.00039779	cg27311970	0.000353913	cg24023856	0.008694886	cg09221267	0.006101515	cg19106932	0.003763665	cg02571579	0.027969098	cg01758512	0.04148488	cg17380661	0.037028562	cg00579250	0.000410029	cg11359984	0.002381104	cg11898486	0.06566072	cg11800620	0.062381515	cg04222582	1344.040364
cg02673002	0.000397599	cg13020518	0.000353774	cg17590101	0.008694079	cg19078289	0.006099978	cg19112186	0.003759663	cg05512099	0.027965615	cg01942845	0.041383267	cg02383785	0.037022755	cg16661508	0.00040912	cg03964958	0.002366014	cg23979631	0.065496702	cg11731596	0.062320808	cg06829968	1344.040364
cg06223984	0.000395222	cg02530375	0.000353144	cg15144825	0.008690017	cg19619014	0.006098997	cg26354128	0.003757067	cg24439256	0.027917456	cg14523847	0.041366283	cg11019211	0.037018876	cg15608397	0.000408248	cg13846270	0.002362441	cg21906038	0.065463552	cg21906038	0.062319739	cg26538160	1344.040364
cg06678733	0.000394852	cg14410016	0.000350873	cg10989079	0.008677068	cg01282008	0.006083206	cg24125828	0.003751037	cg24502382	0.027867034	cg03364108	0.041358338	cg07544187	0.037000349	cg19404582	0.000406658	cg23757446	0.002361569	cg04819716	0.06536599	cg01142635	0.062272358	cg01178680	1344.040364
cg04419557	0.000393944	cg26330518	0.000350722	cg17565795	0.008675488	cg11457176	0.006081699	cg01579024	0.003747902	cg14419975	0.027845883	cg18297437	0.04133292	cg05732750	0.03699562	cg01157404	0.000406162	cg23463269	0.002361289	cg11528328	0.06535233	cg00183186	0.062261812	cg06675190	1344.040364
cg13749548	0.000392556	cg07324721	0.000348849	cg20878864	0.008674152	cg05658184	0.006077424	cg23331484	0.003745047	cg09323434	0.027765704	cg19119032	0.041255885	cg25478614	0.036959498	cg12128017	0.000405748	cg02347074	0.002360609	cg16142306	0.065305051	cg20541178	0.062257713	cg09683350	1344.040364
cg03214819	0.000389304	cg17934130	0.000348499	cg16718054	0.008671837	cg08191993	0.006068925	cg11743259	0.003743824	cg10721149	0.02774085	cg23302649	0.041218631	cg07640648	0.036942095	cg21432954	0.000403512	cg26538160	0.002360146	cg10741153	0.065210409	cg05323725	0.062236775	cg07703401	1344.040364
cg21070081	0.000388949	cg25721132	0.000348227	cg21471515	0.008670404	cg12940268	0.006059621	cg01278873	0.003731731	cg08119884	0.027713661	cg00589371	0.041040215	cg13338350	0.036913422	cg01295399	0.000401457	cg10148473	0.002353872	cg06083330	0.065182809	cg21235953	0.06217556	cg26699292	1344.040364
cg14521931	0.000388463	cg19419739	0.000347735	cg03665151	0.008667683	cg22440734	0.006038235	cg13338350	0.003721916	cg16735881	0.027662865	cg09962400	0.041035959	cg06279276	0.036706329	cg08109815	0.000399358	cg03583264	0.002352211	cg08637691	0.065119993	cg18322569	0.062135677	cg00511674	1344.040364
cg21809694	0.000388268	cg22734058	0.000347422	cg26351479	0.008652676	cg01215343	0.006022214	cg05746024	0.003721776	cg20091795	0.027648389	cg03723510	0.040992804	cg26290632	0.0367013	cg08599533	0.000398281	cg14254567	0.002351593	cg06622151	0.065063508	cg09555118	0.062104973	cg26970841	1344.040364
cg08968978	0.000388246	cg21871232	0.000346996	cg24779040	0.008640929	cg12541174	0.006017517	cg16322747	0.003709828	cg10605996	0.027634375	cg13347457	0.04093066	cg03171770	0.036652348	cg08281583	0.000397027	cg19350133	0.002347954	cg22248488	0.064692491	cg15201635	0.062092279	cg03978375	1344.040364
cg21550279	0.0003855	cg09812137	0.000346512	cg05542541	0.008629875	cg26714205	0.006016104	cg18565342	0.003700802	cg25410668	0.027598859	cg22821947	0.040912674	cg16086559	0.036649598	cg02408153	0.000395629	cg17419731	0.002346038	cg04293085	0.064560054	cg08369872	0.062091308	cg14311597	1344.040364
cg14033059	0.000384207	cg08805806	0.000345687	cg20517444	0.00862983	cg01235596	0.006012736	cg16364121	0.003695223	cg18866599	0.027550758	cg03960072	0.04088981	cg13138122	0.036648184	cg18151361	0.000393819	cg18391758	0.002345519	cg13129591	0.06453912	cg19597382	0.06198599	cg12120292	1344.040364
cg05582498	0.000384172	cg21045828	0.000345669	cg02869694	0.008629444	ch.X.1002740R	0.00600313	cg21226224	0.003694161	cg08263071	0.027537867	cg17825846	0.040729574	cg21296230	0.036527118	cg02833614	0.000392555	cg10842164	0.00234454	cg06007966	0.064513479	cg16927040	0.061953768	cg17807479	1344.040364
cg25563625	0.000383707	cg04845880	0.00034562	cg06634806	0.008628784	cg01202265	0.005980868	cg10934522	0.003692669	cg27281191	0.027528756	cg16019898	0.040702589	cg14001664	0.036489343	cg00392377	0.00039164	cg24676071	0.002341862	cg24724428	0.064503755	cg08992872	0.061926386	cg03442425	1344.040364
cg14841460	0.000383636	cg25269336	0.000345561	cg15210906	0.008617909	cg06231362	0.005980193	cg19925849	0.003688251	cg19119032	0.027457049	cg00414384	0.040582457	cg06692929	0.036489087	cg24170700	0.000389929	cg23705224	0.002340944	cg10447615	0.064466329	cg07583894	0.061832287	cg06427514	1344.040364
cg23923778	0.000382534	cg06090867	0.000345442	cg16946997	0.008607081	cg05019479	0.005975898	cg05167251	0.003686882	cg06971092	0.027453685	cg07171111	0.040559091	cg21709871	0.03646662	cg10784386	0.000389378	cg03506489	0.002339489	cg17349389	0.064429616	cg22153181	0.061831087	cg17812788	1344.040364
cg10653060	0.000381514	cg23048788	0.00034409	cg17785345	0.008606104	cg25411266	0.005970875	cg13279774	0.003682376	cg06782035	0.02737874	cg19560758	0.040548875	cg12634236	0.03641959	cg08100944	0.000386955	cg15774391	0.002339236	cg12727398	0.064411457	cg13473356	0.061783589	cg12781700	1344.040364
cg21748026	0.000381223	cg07794938	0.000343054	cg21890239	0.008587036	cg23308414	0.005968027	cg12863545	0.003675611	cg21296230	0.027376167	cg08234504	0.040512608	cg11421663	0.036355348	cg08451726	0.000385683	cg15987885	0.002337981	cg05080154	0.064363729	cg03814872	0.061781109	cg22190438	1344.040364
cg10306532	0.000381154	cg00991504	0.000342863	cg14004049	0.00858498	cg07561894	0.005959675	cg17187167	0.003674798	cg23894086	0.027357706	cg19586576	0.040402986	cg11051055	0.036328282	cg08827756	0.000384692	cg05884711	0.002334273	cg03354908	0.064328298	cg02597299	0.061639746	cg18261462	1344.040364
cg15199699	0.000380942	cg13987939	0.0003423	cg05849149	0.008581582	cg08528516	0.005952388	cg00065935	0.003672041	cg01942845	0.027309004	cg12546181	0.040381915	cg03730428	0.036309361	cg04965050	0.000383816	cg14830003	0.002330493	cg15201635	0.064316993	cg09547767	0.061610029	cg05210412	1344.040364
cg22874989	0.000378707	cg21055839	0.000342265	cg12047536	0.008576033	cg01523029	0.005903496	cg20671059	0.003670605	cg10372476	0.027276532	cg17508941	0.040329997	cg13478228	0.036269579	cg04316624	0.000383053	cg03156893	0.002326315	cg03970036	0.06430614	cg06645033	0.061545394	cg20265107	1344.040364
cg23253674	0.000376933	cg18384778	0.000342136	cg11987674	0.008558134	cg01150227	0.00589837	cg18267374	0.003670123	cg26526379	0.027274498	cg19965693	0.040257426	cg09962400	0.036252164	cg14101302	0.00038137	cg04968806	0.002319634	cg22331349	0.064250463	cg23989821	0.06150835	cg16709232	1344.040364
cg21523688	0.000376749	cg27108889	0.00034199	cg01425393	0.008543899	cg00531806	0.005896032	cg12546181	0.003668949	cg06506966	0.027250293	cg19925849	0.040206021	cg23394610	0.036201172	cg00130039	0.000380485	cg07240873	0.002314898	cg26560222	0.064232802	cg09568464	0.061503214	cg16195091	1344.040364
cg27226927	0.00037445	cg10659886	0.000341853	cg18502619	0.008526378	cg08739478	0.005893292	cg08372869	0.003666996	cg13649056	0.027233351	cg13530938	0.040197633	cg23147996	0.036078475	cg05962092	0.000380117	cg26954968	0.002313493	cg04109549	0.06418304	cg18770350	0.061475006	cg27379573	1344.040364
cg23693569	0.000373917	cg19608778	0.00034161	cg19257537	0.008525316	cg17671242	0.005889979	cg24154951	0.003665358	cg18384778	0.027184119	cg17885226	0.04016078	cg05911659	0.036040543	cg27032502	0.000378049	cg01858668	0.00231201	cg10124710	0.064145014	cg22890027	0.061456676	cg14200170	1344.040364
cg06265684	0.000373631	cg02491017	0.000340867	cg26176649	0.008518291	cg17804100	0.005881212	cg15774391	0.003660919	cg27391267	0.027168912	cg11019211	0.0400196	cg26161329	0.03603184	cg09528449	0.000377899	cg13610573	0.002310993	cg23014605	0.064079377	cg20049415	0.061413866	cg15133018	1344.040364
cg08123463	0.000373467	cg10940251	0.000340716	cg06452778	0.008517527	cg10835413	0.005869597	cg11282657	0.00365794	cg23746497	0.027168685	cg08578136	0.040004973	cg00706159	0.035994118	cg20172795	0.000377512	cg06463365	0.002310764	cg17985646	0.064067208	cg14585700	0.061411475	cg11548971	1344.040364
cg08287302	0.000373086	cg03948934	0.000339963	cg19383360	0.008514065	cg15448210	0.00586928	cg12849997	0.003654387	cg00249511	0.027109352	cg06594404	0.039984894	cg08893692	0.035933807	cg00454305	0.000375979	cg03502812	0.002309004	cg20265043	0.063985168	cg08995556	0.061397383	cg23217126	1344.040364
cg16805553	0.000372744	cg22489957	0.000339545	cg07084614	0.008501623	cg24777274	0.005867876	cg11063110	0.003653547	cg08276138	0.027096131	cg21045464	0.039980185	cg21229268	0.035906276	cg25749512	0.0003757	cg12350762	0.002303546	cg14636534	0.063981563	cg14776578	0.061384574	cg18116971	1344.040364
cg01878807	0.000372338	cg16179521	0.00033787	cg13627141	0.008500708	cg23753010	0.005867027	cg04200224	0.003651586	cg04356980	0.027086742	cg26801943	0.039876297	cg04115680	0.035892609	cg23906261	0.00037489	cg17508591	0.002302335	cg13119178	0.063979978	cg27432653	0.061368122	cg11326255	1344.040364
cg20653859	0.000372321	cg17299456	0.000337119	cg25097429	0.008497273	cg24908097	0.005862647	cg17953764	0.003648124	cg16243756	0.027076419	cg07095230	0.039876049	cg12296772	0.03585771	cg12615165	0.000374616	cg08160224	0.002300221	cg17508941	0.063815727	cg09477453	0.061350783	cg21376204	1344.040364
cg26057976	0.000372216	cg26717041	0.000336993	cg09440563	0.008493312	cg00760733	0.005848823	cg05301866	0.003642955	cg15696906	0.027060863	cg11414709	0.039868188	cg27555582	0.035850422	cg22861867	0.00037448	cg16632715	0.002298604	cg04999352	0.063810449	cg02193236	0.061342859	cg13786089	1344.040364
cg07067195	0.000371237	cg03243669	0.000336725	cg08099387	0.008487122	cg00605147	0.005848246	cg15060599	0.003641549	cg06297909	0.027020065	cg25032595	0.039819178	cg00589371	0.035829965	cg17017284	0.000374402	cg19237546	0.002297554	cg22637867	0.063783258	cg14231297	0.061242671	cg07678904	1344.040364
cg05102347	0.000370903	cg19655569	0.000336394	cg09055253	0.00848595	cg07924501	0.005842163	cg26492368	0.003637962	cg12821804	0.027015474	cg11896587	0.039601847	cg13924715	0.035777975	cg12612118	0.000374001	cg27312986	0.002293056	cg24856726	0.063775969	cg18267374	0.061240333	cg21218758	1344.040364
cg02165526	0.000370479	cg05260865	0.000335648	cg26811602	0.008484022	cg10985145	0.005831559	cg22248488	0.003637757	cg01110759	0.027011722	cg11071231	0.039599939	cg02173067	0.035688702	cg15493780	0.000373429	cg05540369	0.002287566	cg26894523	0.063756788	cg23979631	0.061216937	cg08509172	1344.040364
cg06031234	0.000369748	cg24530508	0.000335598	cg16091895	0.008480586	cg15431336	0.00583047	cg12597389	0.003637206	cg00103778	0.026922125	cg05768532	0.03953423	cg02558362	0.035644362	cg11210890	0.000373284	cg10660256	0.002285172	cg07978472	0.063748377	cg26532358	0.061196799	cg21534423	1344.040364
cg26916871	0.000369485	cg26572435	0.000335225	cg10869581	0.008475469	cg23372178	0.005814793	cg23934731	0.003636389	cg21694941	0.026896107	cg03005603	0.039522233	cg17215278	0.035630261	cg20119148	0.000372586	cg11998703	0.002279753	cg13475665	0.063745524	cg07160932	0.061159352	cg10836101	1344.040364
cg12085101	0.000368914	cg23253448	0.000334292	cg03244432	0.008474894	cg23271724	0.005804156	cg07379055	0.003635315	cg12373771	0.026890184	cg25311666	0.03943108	cg10281002	0.035622156	cg07664198	0.00036971	cg13221458	0.00227769	cg11686427	0.063678237	cg10804656	0.061134102	cg27093143	1344.040364
cg01235347	0.00036872	cg19704558	0.000334047	cg25896944	0.008469963	cg19214243	0.005801324	cg10947146	0.003634775	cg13722431	0.026842171	cg07978472	0.039374756	cg11071401	0.035619388	cg18393747	0.000369622	cg10989897	0.002275579	cg01942845	0.06366934	cg19504702	0.061075885	cg07350105	1344.040364
cg02179473	0.000366391	cg15611336	0.000334041	cg27198824	0.008467004	cg25450431	0.005800925	cg07512361	0.003633998	cg04033732	0.026832234	cg11071401	0.039373647	cg00162231	0.035617141	cg01015652	0.000369473	cg20892260	0.002274677	cg16926102	0.063656805	cg03530962	0.061002763	cg22634378	1344.040364
cg08706647	0.000365944	cg18930994	0.000333679	cg15835795	0.008460054	cg12234996	0.005800021	cg06448705	0.003633709	cg18235050	0.026701085	cg27049766	0.039320212	cg05693982	0.035600194	cg26923490	0.000369129	cg22970357	0.002266001	cg13834623	0.063610677	cg15873320	0.060999302	cg16590237	1344.040364
cg04752818	0.000364361	cg25951210	0.000333489	cg16698586	0.008459154	cg03879384	0.005799712	cg13299068	0.003625085	cg27555582	0.026690781	cg23394610	0.039239385	cg08263071	0.035590173	cg26998274	0.000368602	cg06448705	0.002265981	cg15213210	0.063582196	cg16142306	0.060971678	cg11297107	1344.040364
cg05526809	0.000363821	cg25489002	0.00033284	cg16925682	0.008449522	cg06065495	0.005780535	cg22794031	0.003622106	cg00983948	0.026676818	cg06647751	0.039231756	cg16228090	0.035582471	cg00583328	0.000368263	cg22940065	0.0022639	cg15617544	0.063579872	cg11045943	0.060913121	cg07640648	1344.040364
cg04871807	0.000363797	cg14348757	0.000331988	cg16538737	0.008442367	cg07464291	0.005779576	cg03625109	0.003619807	cg19915738	0.026667271	cg05911659	0.039207506	cg14183206	0.035574418	cg03932361	0.000364072	cg09283484	0.002261988	cg09547767	0.063527765	cg08660562	0.060894882	cg22720041	1344.040364
cg05614563	0.000361211	cg22023627	0.000331492	cg10297211	0.008439371	cg03359666	0.005778735	cg18793404	0.003618292	cg24301866	0.026608512	cg15174905	0.039160349	cg25311666	0.035479682	cg26814276	0.000364038	cg01400401	0.002259527	cg19597382	0.06343621	cg05558169	0.060888816	cg19915738	1344.040364
cg19700328	0.000359751	cg06232130	0.000331012	cg05397816	0.008427147	cg03037114	0.005776603	cg02469909	0.003617447	cg19849428	0.026588571	cg12373771	0.039134973	cg17508941	0.035346768	cg12412390	0.000362418	cg13661968	0.002256523	cg18030960	0.063280334	cg24324985	0.060860981	cg12214908	1344.040364
cg17144790	0.000359742	cg17669572	0.000330998	cg01596349	0.00842343	cg12625872	0.005760323	cg05844992	0.003614867	cg15381304	0.026581956	cg14736058	0.039114332	cg14183781	0.0352207	cg16219603	0.000360856	cg21907743	0.002250045	cg17352540	0.063279998	cg07558287	0.060787898	cg19063061	1344.040364
cg26304905	0.000359412	cg02466113	0.000330929	cg19358195	0.008422185	cg25832796	0.005739138	cg05373251	0.003614746	cg21542650	0.026578473	cg12821804	0.039099884	cg10947146	0.035220534	cg16066272	0.00035792	cg21305829	0.002246286	cg05766802	0.063202087	cg00743094	0.060756526	cg00774550	1344.040364
cg18773308	0.000359268	cg22662905	0.000330101	cg04225046	0.008414753	cg20658503	0.0057387	cg16379513	0.00360834	cg04415176	0.026543572	cg19912142	0.039004395	cg26801943	0.035196632	cg04926361	0.000357676	cg24657523	0.002245583	cg17971015	0.063165067	cg18781988	0.060698271	cg05344295	1344.040364
cg19481811	0.000358214	cg17151709	0.000329763	cg19355555	0.008412764	cg13685129	0.005732725	cg04324758	0.003600488	cg25139493	0.026539013	cg15197609	0.038980591	cg03927133	0.035163441	cg22597733	0.000357637	cg22331349	0.002238017	cg18322569	0.063088212	cg25895948	0.060648277	cg14972743	1344.040364
cg10048986	0.000357563	cg20786401	0.000329717	cg22702625	0.008408338	cg17526513	0.005721772	cg06757585	0.003599436	cg17757602	0.026519313	cg14871932	0.038963119	cg18770350	0.035125418	cg13120771	0.000357208	cg10523966	0.002232336	cg14776578	0.063024158	cg05977781	0.060636893	cg12028548	1344.040364
cg01584086	0.00035616	cg00580497	0.000329482	cg06294679	0.008406836	cg20256738	0.005716398	cg04895288	0.003593096	cg18297437	0.026504245	cg07665387	0.038956246	cg12373771	0.035053944	cg02881274	0.000356778	cg09526236	0.002230806	cg15873320	0.062990748	cg14493920	0.060605979	cg15180867	1344.040364
cg18715793	0.00035541	cg18092474	0.000329436	cg03038395	0.008404666	cg07598058	0.005688866	cg17800708	0.003591199	cg27320127	0.026500885	cg25124276	0.038919278	cg19925849	0.035002961	cg19134568	0.000356162	cg23288973	0.002215548	cg08992872	0.062975784	cg15846744	0.060576045	cg02760031	1344.040364
cg04182483	0.000354478	cg03481966	0.000329123	cg07042747	0.00840196	cg21769463	0.005679074	cg09473282	0.003587541	cg03679755	0.026472562	cg11239720	0.038915584	cg13239420	0.034998744	cg04622024	0.000355852	cg02749105	0.002213009	cg10947146	0.062836477	cg17331296	0.060551046	cg26278454	1344.040364
cg07337257	0.000352281	cg24722348	0.000328931	cg27049643	0.008400226	cg06316788	0.005673064	cg01942845	0.003584685	cg19922137	0.026468329	cg20052760	0.038900512	cg12546181	0.03499459	cg05849324	0.000354353	cg12173521	0.00220217	cg02945056	0.062690405	cg16856049	0.060474573	cg09540961	1344.040364
cg12155450	0.00035222	cg10530889	0.000327441	cg06563543	0.008394308	cg02363012	0.005672142	cg24699296	0.003578	cg21229268	0.026445351	cg20302133	0.03880439	cg25074493	0.034924681	cg11755405	0.000350843	cg12223455	0.002199891	cg22655696	0.062673757	cg02599464	0.060368484	cg12215340	1344.040364
cg01130045	0.000351359	cg07478501	0.000327087	cg05625294	0.008392529	cg15815403	0.005667558	cg18235050	0.003575656	cg07132386	0.026402828	cg23944251	0.038793341	cg11414709	0.034921745	cg16792632	0.000350828	cg20400592	0.002199626	cg16615154	0.062653691	cg05131623	0.060361368	cg00105628	1344.040364
cg09154528	0.000349636	cg20711926	0.000326248	cg16227684	0.008385562	cg05512561	0.005662901	cg02313331	0.003575449	cg26027669	0.026363638	cg20699586	0.038785188	cg22333214	0.034903374	cg11760748	0.000350432	cg02390209	0.002197641	cg04659582	0.06261062	cg22331349	0.060141465	cg21200408	1344.040364
cg01501312	0.000349195	cg05922610	0.000326153	cg15668048	0.008383339	cg02606988	0.005662844	cg18084609	0.003571267	cg16590237	0.026335721	cg17215278	0.038767768	cg25746778	0.034886691	cg14354820	0.00034943	cg09749341	0.00219712	cg18406033	0.062481562	cg24945701	0.06010072	cg06178563	1344.040364
cg09247979	0.000349009	cg08377398	0.000325366	cg04888771	0.008378734	cg24347263	0.005656148	cg03814872	0.003561946	cg19029181	0.026334859	cg05928342	0.03876662	cg16404157	0.034861381	cg04493603	0.000348333	cg07476379	0.002195526	cg04766371	0.062466988	cg17508941	0.060092498	cg22265644	1344.040364
cg00031303	0.000348544	cg13106215	0.00032521	cg05782975	0.008373457	cg12753220	0.005655963	cg07547765	0.003561205	cg18652900	0.026316144	cg02313331	0.038757741	cg03602730	0.034818313	cg20548888	0.000348036	cg26875805	0.002192414	cg14885748	0.062442884	cg26699292	0.059979377	cg24408656	1344.040364
cg14615128	0.000347476	cg14310606	0.000325164	cg13928116	0.008369129	cg04422269	0.005642178	cg21767790	0.003556779	cg19663246	0.026308849	cg05501996	0.038737138	cg03679755	0.034806486	cg02773086	0.00034391	cg23987322	0.002191426	cg20349344	0.062422828	cg18116971	0.059906853	cg14345012	1344.040364
cg20704793	0.000347257	cg25729445	0.000324906	cg25549819	0.008363337	cg19278780	0.005629806	cg23143364	0.003556762	cg03234186	0.026268098	cg10281002	0.038732075	cg05024939	0.034806291	cg16902385	0.000342973	cg11258089	0.002191055	cg21153898	0.062381603	cg02168857	0.059896578	cg13802013	1344.040364
cg21696374	0.000346806	cg03323696	0.000324288	cg04461156	0.008362001	cg08850922	0.005615055	cg23845450	0.003555938	cg04771100	0.026233679	cg22353329	0.038730576	cg14491209	0.034744343	cg15552843	0.000342097	cg17891101	0.002188966	cg17241310	0.062291982	cg22499720	0.0597816	cg13459498	1344.040364
cg27628891	0.000344538	cg14386126	0.000323508	cg04369555	0.00835337	cg22768791	0.005613988	cg17780246	0.003548981	cg03532926	0.026220717	cg12296772	0.038702528	cg04528819	0.034689904	cg05166490	0.000341633	cg10333520	0.002181772	cg25290445	0.062130846	cg22759823	0.05977369	cg23720732	1344.040364
cg14989715	0.00034428	cg27110521	0.000322628	cg09311608	0.008340398	cg09380000	0.005612888	cg08248516	0.003546673	cg23497383	0.026217924	cg01046104	0.038693491	cg09684233	0.03465355	cg09062550	0.000338235	cg09122223	0.002180582	cg02597299	0.062054051	cg22655696	0.059731107	cg22752533	1344.040364
cg22349483	0.000342484	cg11826156	0.000322527	cg12857193	0.00833964	cg17390930	0.005608203	cg06204735	0.00354432	cg03041696	0.026192613	cg12764034	0.038608362	cg22353329	0.034632957	cg14825462	0.000337572	cg18292331	0.002179508	cg26698460	0.061992225	cg16615154	0.059694269	cg09339194	1344.040364
cg05818501	0.000342025	cg19060028	0.000322431	cg13823708	0.008327374	cg09879385	0.005606228	cg06763054	0.003543723	cg05911659	0.026146773	cg03135704	0.038565414	cg22285878	0.034631917	cg10316103	0.000337524	cg21126583	0.002178653	cg24567424	0.061935214	cg04819716	0.059631399	cg04927004	1344.040364
cg17716714	0.000341481	cg13612317	0.000321949	cg13033283	0.008318739	cg20207475	0.005594854	cg12807794	0.003543613	cg24472939	0.02612269	cg17280346	0.03853719	cg15425280	0.034628096	cg17689182	0.000337186	cg05264510	0.002176576	cg15712559	0.061924836	cg05864868	0.059621505	cg24399395	1344.040364
cg04566473	0.000339782	cg04987284	0.000321781	cg25053900	0.008317861	cg17009807	0.005590779	cg16717713	0.003541288	cg24027100	0.026103506	cg09494452	0.038498345	cg27320127	0.034624384	cg19698648	0.000336437	cg24884145	0.002173104	cg02356551	0.061802604	cg14011639	0.05957805	cg02858594	1344.040364
cg19130301	0.000338744	cg05321338	0.000321694	cg23582644	0.008303074	cg14460431	0.005589932	cg23142799	0.003537415	cg26194477	0.026100422	cg26814276	0.038492485	cg19586576	0.034578472	cg19512268	0.00033603	cg13661519	0.002172881	cg14191134	0.061786023	cg06622151	0.059533991	cg05522774	1344.040364
cg05070493	0.000336817	cg05285969	0.00032164	cg04820593	0.008301443	cg02276826	0.005589862	cg21158087	0.003536155	cg25819026	0.026064449	cg19384289	0.038486208	cg06335143	0.03451998	cg00074145	0.000335363	cg13246235	0.002168721	cg01178680	0.061771195	cg06607919	0.059519414	cg13765939	1344.040364
cg08489410	0.000335806	cg16668728	0.000321629	cg02860336	0.008278527	cg24590708	0.005583316	cg17443359	0.003535949	cg07254032	0.026005669	cg27320127	0.038473835	cg03134666	0.034445812	cg13848598	0.000328633	cg10381888	0.002165826	cg07461772	0.061758978	cg11528328	0.059502358	cg02994956	1344.040364
cg21417984	0.000335556	cg24038255	0.000320795	cg02539843	0.008262556	cg17429374	0.005577964	cg06813554	0.003535344	cg18115040	0.025993567	cg23147996	0.038435678	cg21449170	0.034420592	cg18758922	0.000327931	cg27569300	0.002162981	cg20549165	0.061660841	cg23147996	0.059501928	cg10836392	1344.040364
cg07484567	0.000334459	cg01991397	0.000320692	cg03811849	0.008261912	cg10790698	0.005576256	cg15133018	0.00353494	cg21632158	0.025938533	cg10314073	0.038394237	cg24838641	0.03439937	cg05639205	0.00032742	cg19556343	0.002162405	cg01312482	0.061639656	cg25514273	0.059498984	cg21925310	1344.040364
cg16726577	0.000334441	cg20284000	0.000320523	cg25508573	0.008258939	cg01717609	0.005573238	cg06761062	0.00353099	cg15841063	0.025933783	cg15407505	0.038364627	cg08112534	0.034353233	cg06600429	0.000327338	cg19099050	0.002161878	cg14348757	0.061639353	cg12296772	0.059458285	cg11250773	1344.040364
cg19503462	0.000333656	cg26206396	0.000320477	cg05965444	0.008253304	cg04654195	0.005557137	cg02983163	0.00352949	cg27345757	0.025921659	cg08863842	0.03831642	cg12781700	0.034352886	cg23987322	0.000327328	cg00630958	0.002159102	cg04356980	0.061558207	cg07161822	0.059211877	cg12845697	1340.658226
cg06496022	0.000333191	cg09516210	0.000320056	cg05379196	0.008244652	cg26712428	0.005556343	cg08540945	0.003528914	cg14001664	0.025892998	cg06782035	0.038283432	cg20443254	0.034303427	cg22344934	0.000326965	cg26051750	0.002144418	cg04222582	0.061541192	cg03885399	0.059190963	cg17817512	1340.658226
cg11942930	0.00033258	cg04656692	0.000319217	cg13377750	0.008242931	cg26827441	0.005539008	cg05768922	0.003528336	cg06878361	0.025848981	cg04528819	0.038270393	cg04228468	0.034287407	cg21591624	0.000326246	cg02034102	0.002139627	cg12505170	0.0614813	cg06419750	0.059162914	cg16020904	1340.658226
cg21109961	0.000330214	cg00420929	0.000319169	cg12894338	0.008239663	cg08198542	0.005535915	cg23016129	0.003528275	cg07583894	0.025839566	cg11432303	0.038265752	cg11064195	0.034264348	cg00070680	0.00032587	cg08564235	0.002135308	cg21482621	0.061479903	cg27019126	0.059117495	cg25995289	1340.658226
cg01097406	0.00032861	cg01738984	0.000319088	cg21882403	0.008239237	cg10789170	0.005534397	cg17934881	0.003521319	cg06829686	0.025794757	cg19389953	0.038263809	cg03545458	0.034209202	cg07176264	0.000324808	cg05406635	0.002134161	cg00334063	0.061433857	cg25720804	0.059110036	cg22448708	1340.658226
cg12808359	0.000328044	cg11443656	0.000318952	cg10030436	0.008238235	cg20707765	0.005533159	cg04158367	0.003520572	cg13861904	0.025784562	cg17757602	0.038254754	cg13347457	0.034207451	cg09076337	0.000324799	cg08874609	0.00213279	cg18416576	0.061399905	cg19904805	0.05905793	cg03882759	1257.760413
cg13558810	0.000327388	cg16166796	0.000318893	cg12763824	0.008231887	cg27613525	0.005531034	cg03796591	0.003519882	cg01281911	0.025780097	cg11051055	0.038250666	cg11896587	0.034190448	cg22070855	0.000323664	cg03348397	0.002132412	cg02576468	0.061393604	cg01178680	0.059046948	cg03502284	1257.760413
cg03099535	0.000326291	cg03059995	0.000318742	cg07799491	0.008222959	cg13354084	0.005530577	cg26750675	0.003515157	cg10092878	0.025706837	cg07544187	0.038197851	cg17757602	0.034141051	cg00029825	0.000322769	cg25371634	0.00212655	cg14419975	0.061360382	cg05085500	0.059041331	cg04154354	1257.760413
cg19525261	0.000326272	cg09810611	0.00031843	cg23215575	0.008220243	cg08525145	0.005528948	cg09410607	0.003514566	cg07351192	0.02570539	cg25410668	0.038184965	cg19806122	0.034126406	cg08917478	0.000321813	cg08965098	0.002125678	cg26532358	0.061166091	cg01748892	0.059034714	cg27055182	1257.760413
cg08538471	0.00032583	cg09855693	0.000318061	cg23852001	0.00821415	cg06130360	0.005523318	cg03664992	0.003512489	cg19821846	0.025573127	cg19037007	0.038162652	cg25410668	0.034101261	cg03882437	0.000321273	cg04061117	0.002122674	cg19794507	0.061146356	cg26355573	0.059034674	cg27182293	1257.760413
cg15717887	0.000324989	cg21279095	0.000317092	cg23701759	0.008211687	cg10869531	0.005514583	cg20645911	0.003511239	cg13652557	0.02554616	cg05603546	0.038135946	cg03814872	0.034075465	cg03364108	0.00032047	cg06722633	0.002121442	cg04227922	0.061113671	cg01991397	0.059002086	cg09135866	1257.760413
cg09399439	0.000324634	cg01108369	0.00031695	cg15355500	0.008206391	cg25028832	0.005512996	cg02106850	0.003509464	cg07589899	0.025533523	cg16542478	0.038129965	cg19794507	0.034068537	cg14718701	0.00031763	cg18071806	0.002119392	cg12680609	0.061020715	cg13793788	0.058981208	cg22015560	1257.760413
cg08320316	0.00032312	cg16461316	0.000316594	cg21533271	0.008206319	cg02321472	0.005512325	cg01327147	0.003503868	cg19412031	0.025478965	cg04115680	0.038094895	cg06737494	0.034063238	cg08518551	0.00031614	cg02039267	0.002118661	cg27137983	0.061001579	cg04464276	0.058891048	cg00065764	1257.760413
cg12705353	0.00032295	cg15486116	0.000316072	cg15481221	0.008205144	cg14701072	0.005512034	cg07640648	0.003502717	cg05215127	0.025454009	cg03730428	0.038091999	cg01982516	0.034048314	cg06144198	0.000315291	cg16072688	0.002113234	cg09864185	0.060977535	cg20463526	0.058862053	cg09308288	1241.359261
cg14434115	0.000322905	cg26931862	0.000315217	cg25547772	0.008192979	cg15403283	0.005508378	cg04211115	0.003502499	cg11071401	0.02536252	cg03364683	0.0380902	cg09797337	0.034043779	cg22040627	0.000314545	cg24509810	0.002109125	cg05977781	0.060927485	cg06007966	0.058851271	cg12020794	1241.359261
cg02909399	0.000322197	cg05751310	0.000315104	cg21986226	0.008189961	cg27364780	0.005498223	cg01128482	0.003500829	cg10855531	0.025319741	cg17029354	0.038083732	cg12764034	0.034031737	cg07552707	0.000313547	cg19401340	0.002108652	cg24110433	0.060880142	cg23125492	0.058800436	cg13146484	1241.359261
cg18416761	0.000321932	cg23712342	0.00031489	cg01617876	0.008186626	cg05678960	0.005490866	cg14222229	0.003499936	cg05732750	0.025316276	cg08119884	0.038060418	cg10222027	0.034017333	cg13779907	0.000313339	cg20785796	0.002107582	cg13793788	0.060835673	cg20349344	0.058770762	cg14471244	1241.359261
cg22538871	0.000321379	cg27661099	0.000314772	cg09054333	0.008180592	cg07621385	0.005483809	cg22635008	0.003499717	cg03602730	0.025286289	cg27460717	0.03802148	cg06297909	0.034000685	cg15662768	0.000313049	cg21811143	0.002105842	cg11800620	0.060819284	cg13493635	0.058768047	cg14975009	1241.359261
cg05790451	0.000321309	cg14257816	0.000314693	cg23709290	0.008176059	cg25427172	0.005480675	cg19965693	0.003498711	cg06572160	0.025252934	cg08047376	0.037864965	cg03544320	0.033959818	cg13893543	0.000311993	cg15742412	0.002103955	cg13954457	0.060761226	cg14367020	0.058758721	cg00217795	1241.359261
cg15335990	0.000320428	cg12967137	0.000314034	cg23174160	0.008171077	cg18245770	0.005454357	cg09216236	0.003497461	cg07552803	0.025245979	cg24496475	0.037843794	cg26141862	0.033959421	cg15600488	0.000311726	cg00048759	0.002102481	cg18206017	0.060750077	cg23217126	0.058746382	cg15102118	1241.359261
cg16145187	0.000320405	cg16971252	0.000313698	cg05335577	0.008169683	cg17320988	0.005448524	cg26161329	0.003494655	cg09451457	0.025245267	cg10298479	0.037702705	cg08578136	0.033944883	cg02914422	0.000311025	cg17683427	0.002098912	cg15846744	0.060737169	cg07171111	0.0587122	cg12890335	1241.359261
cg19297594	0.000320096	cg13316619	0.000313648	cg01080862	0.008167219	cg01041534	0.00544688	cg24766821	0.003494378	cg12136274	0.025235183	cg19794507	0.037676727	cg15243034	0.033896902	cg15726426	0.000310328	cg18406033	0.002093278	cg05768427	0.060678052	cg01942962	0.058670025	cg16284489	1241.359261
cg05785424	0.000319928	cg06024104	0.000312719	cg21570938	0.008162179	cg02402208	0.005433902	cg15452970	0.003489021	cg11019211	0.025223156	cg20426994	0.037617551	cg17555373	0.033803572	cg05380982	0.000310166	cg17875555	0.002086161	cg11071401	0.060630552	cg13112154	0.058667629	cg03715731	1241.359261
cg08051804	0.00031956	cg23169641	0.000312042	cg05771578	0.008161488	cg10592619	0.005432283	cg18862481	0.003487342	cg07171111	0.025188118	cg00939495	0.037601922	cg19560758	0.033786717	cg03983058	0.000307473	cg02558362	0.002085634	cg08660562	0.060616979	cg11831981	0.058653231	cg21435684	1241.359261
cg15978967	0.000319476	cg08894980	0.000310609	cg09287749	0.008159122	cg19461252	0.005423613	cg25514244	0.003486724	cg12764034	0.025184233	cg17555373	0.037506552	cg05768532	0.033781567	cg01729717	0.000305395	cg16928066	0.002082553	cg11519760	0.060596304	cg27209389	0.058601091	cg22567728	1241.359261
cg21297996	0.000318952	cg27050153	0.00030962	cg09624684	0.00815495	cg09504231	0.005413598	cg20787382	0.003484815	cg09526236	0.025161349	cg12473406	0.037486811	cg03960072	0.033769695	cg04598517	0.000305149	cg27320127	0.002072774	cg11548971	0.060591182	cg11267955	0.058554424	cg02969415	1241.359261
cg08314370	0.000317743	cg26433086	0.000309246	cg03350932	0.008145847	cg02121252	0.005413354	cg21186299	0.003479427	cg19402939	0.02515213	cg13652557	0.037474435	cg07665387	0.033764563	cg11250773	0.000304293	cg26351229	0.002071357	cg20591728	0.060581633	cg13273373	0.058486694	cg17385190	1241.359261
cg08439705	0.000316406	cg12783819	0.000309157	cg07330723	0.008142395	cg13422003	0.005409729	cg16935839	0.003474565	cg13141009	0.025133299	cg25746778	0.037427108	cg15197609	0.033730889	cg22719623	0.000303499	cg27392792	0.00206949	cg03964958	0.060558315	cg11071401	0.058373871	cg14202244	1241.359261
cg04402345	0.000315624	cg04652333	0.000308012	cg05204037	0.008139193	cg25285723	0.005392197	cg13490403	0.003473914	cg24772753	0.025131517	cg25074493	0.037418914	cg17029354	0.033704766	cg00007644	0.000302706	cg21416237	0.00206739	cg19901801	0.060554115	cg11668749	0.058347417	cg20351734	1241.359261
cg00291896	0.000314065	cg05599196	0.000307623	cg09249608	0.008131293	cg04877226	0.005384715	cg16019898	0.003469075	cg18758922	0.025089067	cg26699292	0.037383652	cg06782035	0.033703778	cg23542968	0.000302368	cg22866061	0.002067045	cg04102163	0.060539791	cg08112534	0.058251883	cg26571814	1206.830947
cg05681383	0.000313851	cg12417689	0.000307426	cg19392138	0.008128519	cg10415767	0.005382103	cg06870213	0.003463725	cg17745088	0.02507227	cg25478614	0.037361431	cg23746497	0.033646082	cg26727693	0.000299691	cg07421287	0.002066853	cg06607919	0.06048181	cg00590324	0.058148819	cg21757266	1206.830947
cg20770459	0.000312021	cg20296343	0.000307079	cg03039483	0.008126977	cg03515816	0.005359178	cg06901711	0.003461565	cg22285878	0.025070424	cg05024939	0.037353952	cg19369022	0.03352828	cg26706380	0.00029944	cg26045043	0.002062591	cg19788741	0.06047899	cg11338156	0.058082275	cg01562603	1206.830947
cg21826272	0.000310288	cg02877207	0.000306793	cg19068385	0.008125652	cg14303457	0.005356213	cg03730428	0.003461242	cg15201635	0.025068918	cg21296230	0.037338563	cg23182559	0.033482042	cg07645844	0.000299232	cg11718030	0.002060771	cg24813736	0.06043481	cg12075720	0.057989706	cg03465028	1206.830947
cg03448017	0.000309624	cg22549041	0.000306189	cg07690204	0.00812395	cg26537640	0.005351514	cg18840589	0.003461185	cg01513307	0.025050299	cg08112534	0.037325867	cg26502666	0.033473037	cg09283959	0.00029827	cg11525285	0.002056916	cg10601287	0.060425777	cg05911659	0.057971607	cg26950668	1206.830947
cg13422830	0.000309227	cg17022038	0.000306162	cg01556010	0.008122091	cg19818308	0.005350866	cg20091795	0.003459211	cg24909548	0.025034842	cg08425187	0.037285726	cg26560222	0.033415349	cg15852516	0.000295903	cg16735881	0.002053884	cg17319774	0.060409154	cg13834623	0.057904065	cg13387966	1206.830947
cg07733779	0.00030913	cg14422782	0.000305713	cg15090284	0.008121666	cg09941363	0.005345305	cg00983956	0.003457817	cg25509871	0.025033208	cg04066351	0.037270274	cg08445802	0.033409125	cg18954388	0.000295448	cg13437439	0.002051411	cg17076890	0.060385933	cg04102163	0.057880938	cg07537739	1206.830947
cg25398223	0.000308756	cg14673189	0.000305664	cg23714856	0.008112783	cg09706021	0.005335736	cg24301866	0.003456476	cg11294513	0.025022992	cg13757826	0.037191778	cg03045635	0.033394348	cg02597299	0.000295373	cg07695835	0.002049027	cg26307359	0.06038061	cg22861867	0.057860672	cg24290983	1206.830947
cg17500282	0.000307657	cg05127899	0.00030474	cg15757320	0.00811277	cg03885198	0.005335414	cg03399945	0.003453387	cg25334660	0.02501749	cg01470088	0.03718575	cg03005603	0.033372986	cg07679226	0.00029275	cg01941755	0.002040758	cg12821804	0.060379816	cg10659886	0.05785496	cg24865241	1206.830947
cg04500185	0.000307282	cg02596045	0.000304648	cg25548414	0.008110177	cg00432400	0.00532777	cg04115680	0.003450491	cg09469566	0.0250097	cg26290632	0.037142395	cg10855531	0.03333215	cg18324707	0.000292211	cg06327150	0.002040265	cg11267955	0.060376383	cg04017533	0.057831952	cg13254979	1104.712067
cg13935765	0.000305571	cg20318166	0.000304536	cg18093711	0.008102376	cg22607845	0.005326633	cg15168727	0.003449965	cg11705975	0.025005309	cg04766371	0.037063148	cg16038120	0.033310333	cg05156901	0.000292182	cg27142059	0.002037241	cg22861867	0.060329179	cg07251911	0.057827286	cg18612647	1104.712067
cg17271269	0.000305418	cg01627750	0.000303883	cg00076400	0.00810127	cg04865816	0.005322782	cg20090108	0.003448428	cg06017144	0.024989042	cg19369022	0.037060882	cg12266022	0.033281378	cg05043908	0.000291431	cg00162231	0.002036128	cg16856049	0.060287683	cg13545212	0.057719277	cg18736141	1104.712067
cg18217136	0.000305247	cg23306063	0.000303831	cg21785054	0.008100972	cg06507631	0.005315755	cg18297437	0.003448315	cg21045464	0.024973343	cg10084379	0.037046299	cg14711690	0.033265543	cg24599434	0.000291031	cg25343589	0.00203452	cg16927040	0.060234229	cg05768427	0.057716003	cg00516222	1104.712067
cg22143597	0.000304911	cg03315346	0.000303267	cg17991347	0.008089917	cg25152254	0.005312635	cg10453365	0.003447564	cg19965693	0.024888986	cg16404157	0.037037205	cg27091422	0.033177798	cg26418900	0.000290736	cg17761940	0.00202567	cg00116092	0.060170786	cg02356551	0.057715785	cg25260170	1104.712067
cg05287064	0.000304745	cg24312840	0.000301222	cg00850648	0.008088308	cg05901972	0.005305837	cg15036874	0.003437949	cg05937737	0.024866058	cg03611452	0.037030841	cg20442599	0.033174068	cg18249634	0.000290654	cg00379648	0.002019615	cg16404371	0.06015268	cg21048052	0.057680816	cg17666539	1104.712067
cg18182981	0.000303819	cg07502874	0.000300449	cg19716713	0.008085285	cg00940972	0.005304651	cg08555866	0.003433393	cg15617544	0.024802256	cg26502666	0.037021039	cg03075534	0.033153767	cg11741004	0.000290382	cg05541765	0.002015103	cg04878366	0.060133789	cg07687119	0.057629144	cg06793867	1104.712067
cg11609571	0.000303168	cg21290814	0.000299451	cg05392989	0.008084562	cg23485516	0.0053033	cg03378725	0.00342885	cg04768713	0.024750756	cg24856726	0.037012899	cg09401099	0.033144684	cg13974632	0.000290372	cg02854695	0.002012826	cg27432653	0.060097131	cg01190024	0.057556312	cg04324758	1104.712067
cg25229131	0.000303131	cg02137770	0.000298828	cg06960458	0.008077824	cg18321207	0.005288826	cg27320127	0.003428514	cg10575261	0.024732805	cg22637867	0.036978224	cg23543123	0.033073418	cg16260421	0.000289147	cg25547361	0.002012514	cg13438893	0.060087207	cg06383163	0.057520389	cg25913495	1104.712067
cg09632537	0.000302895	cg26551843	0.000298555	cg20329959	0.008075213	cg17572800	0.00528663	cg05115332	0.003427574	cg03544320	0.024707199	cg03679755	0.036954064	cg19037007	0.033028189	cg12215457	0.000288035	cg17652435	0.002012039	cg10605996	0.05996053	cg18146843	0.05742938	cg15001687	1104.712067
cg22829304	0.000302504	cg23269513	0.000298104	cg02011869	0.008071971	cg26488634	0.005286463	cg12802310	0.003423744	cg24430140	0.024680396	cg10606490	0.036926625	cg13652557	0.033013856	cg04032066	0.000286991	cg12730323	0.001991909	cg03041696	0.059930863	cg14348757	0.057394121	cg17729667	1104.712067
cg19444153	0.000302261	cg11419882	0.000297836	cg26955512	0.008069896	cg22784459	0.005282932	cg16404157	0.003423482	cg07413917	0.024630469	cg14191134	0.036886504	cg07978472	0.033009253	cg14870229	0.000286259	cg15927882	0.001989857	cg13493635	0.059896524	cg04109549	0.057369098	cg09134593	1102.839073
cg22249121	0.000301493	cg03018753	0.000297817	cg20396841	0.008067628	cg09732580	0.005270954	cg25606766	0.003418835	cg27382568	0.024607838	cg05376147	0.036845591	cg01777643	0.032973151	cg21834207	0.000282396	cg24454829	0.00197871	cg05694921	0.059892848	cg22637867	0.057351336	cg10091102	1102.839073
cg07319276	0.000300703	cg06558502	0.000297754	cg03619648	0.008063705	cg20855044	0.005266387	cg25236230	0.003418006	cg00748589	0.024487127	cg26161329	0.036823391	cg26465391	0.032972086	cg15425280	0.000282179	cg23493016	0.001976311	cg14068328	0.059877851	cg01312482	0.057331476	cg21618620	1102.839073
cg14436871	0.000300393	cg02890875	0.000297674	cg25416923	0.008062762	cg07644696	0.005266319	cg26998044	0.003412644	cg04528819	0.024482351	cg05732750	0.036819667	cg20426994	0.032968585	cg21922478	0.000281572	cg24466241	0.001975719	cg24680586	0.059821466	cg18416576	0.057245974	cg13565656	1102.839073
cg05147692	0.000300288	cg17362434	0.000297603	cg05914696	0.008060473	cg14633892	0.005255494	cg14006181	0.003411355	cg01285926	0.024481969	cg12338417	0.036800767	cg05928342	0.032948609	cg22057720	0.000280928	cg16322747	0.00196881	cg26758986	0.059820204	cg00249511	0.057242715	cg00708105	1102.839073
cg11305134	0.000300257	cg05036656	0.000297308	cg26308359	0.008057757	cg16594663	0.005245721	cg12595013	0.003408446	cg04066351	0.024473341	cg12634236	0.036755448	cg14736058	0.032942616	cg13186228	0.000280684	cg06761062	0.001968465	cg16409261	0.059815314	cg17320255	0.057235306	cg22356339	1102.839073
cg18797872	0.000300257	cg18668982	0.000296706	cg27167979	0.008055822	cg02553463	0.005241461	cg10056132	0.003407177	cg20449685	0.024422287	cg05554189	0.036697504	cg01758512	0.032911442	cg14985989	0.000279564	cg15524336	0.001965031	cg18356785	0.059782392	cg21229268	0.057224821	cg11743448	1102.839073
cg02144954	0.000299931	cg04482794	0.000296057	cg21205654	0.008054428	cg20754348	0.005241291	cg17007640	0.003406981	cg03127416	0.024420714	cg03927133	0.036655152	cg05765011	0.032875529	cg24415208	0.000279249	cg11228052	0.001962857	cg09122223	0.059738358	cg00334063	0.057181302	cg00474090	1102.839073
cg00071727	0.000299698	cg05558930	0.000295349	cg12434779	0.008052088	cg10267495	0.005241096	cg02071447	0.003405212	cg08541518	0.024345749	cg06279276	0.036653851	cg03996539	0.032867518	cg15725372	0.000278958	cg18863062	0.00195946	cg14231297	0.059724402	cg14778437	0.057180946	cg14242007	1102.839073
cg18031146	0.000299155	cg26249873	0.00029472	cg10114902	0.008048985	cg10364271	0.005234952	cg05863502	0.003404793	cg14739151	0.024344054	cg08995556	0.036618252	cg05700406	0.032759245	cg00407093	0.00027814	cg11210890	0.001955143	cg17209826	0.059637062	cg00116092	0.057139189	cg13034682	1102.839073
cg27141889	0.000297285	cg00788067	0.000293712	cg25228188	0.008043033	cg16315329	0.005225657	cg17199800	0.003401219	cg07544187	0.024277677	cg00871487	0.036555392	cg09494452	0.032755555	cg17800708	0.000277005	cg14557699	0.001950816	cg06495961	0.059632725	cg18244817	0.057126568	cg00271682	1102.839073
cg18410384	0.000296968	cg23536473	0.000293079	cg08969352	0.008039773	cg00605777	0.005222307	cg13782301	0.003399822	cg16480692	0.02426093	cg03045635	0.036555202	cg05554189	0.03274251	cg05970811	0.000276721	cg19414741	0.001949877	cg09726198	0.059582256	cg05210227	0.057062305	cg03689195	1102.839073
cg01836910	0.000294371	cg21542650	0.000293045	cg25828221	0.008036961	cg21263455	0.005207999	cg20755170	0.003396933	cg12892303	0.024239004	cg08893692	0.036517926	cg24416513	0.032705631	cg10841552	0.000275799	cg22812770	0.001947591	cg18077971	0.059536345	cg01942845	0.057053113	cg15604467	1102.839073
cg13577518	0.000293799	cg00135489	0.00029303	cg20271300	0.008036919	cg16308434	0.00520563	cg18540492	0.003396443	cg21048052	0.024198382	cg21475150	0.036474849	cg23894086	0.03267386	cg19284211	0.000275598	cg03700449	0.001941694	cg09477453	0.059445156	cg11210890	0.057042986	cg20985450	1102.839073
cg19085407	0.000293577	cg14857764	0.000291982	cg21823080	0.008035898	cg03789606	0.005201883	cg05099508	0.003394548	cg17357286	0.024175877	cg05540369	0.036467507	cg21795544	0.032656596	cg21419180	0.000274083	cg24657817	0.001941044	cg18063733	0.059443321	cg03041696	0.056991942	cg20057676	1102.839073
cg16142759	0.000293548	cg01284869	0.000291535	cg12158214	0.008031501	cg12746822	0.005201681	cg04839289	0.003386655	cg06843889	0.024114999	cg12169233	0.036421076	cg12338417	0.032648721	cg19112186	0.000273568	cg05890484	0.001939891	cg14442890	0.059436745	cg05694921	0.05693655	cg19096825	1102.839073
cg25177224	0.000292775	cg20713700	0.000291475	cg04262605	0.008031081	cg23095729	0.0051773	cg04865692	0.003385051	cg07856138	0.024114735	cg10855531	0.036383227	cg16541931	0.032635661	cg21660452	0.00027276	cg16166796	0.001932728	cg23248887	0.059427869	cg03660500	0.056869968	cg04723401	1102.839073
cg12765064	0.000291817	cg04972599	0.000291266	cg17339373	0.00802802	cg14201707	0.005174126	cg05184377	0.003383358	cg20579054	0.024111967	cg04141796	0.036382621	cg17062829	0.032556364	cg00728300	0.000272218	cg20616414	0.001929424	cg15180867	0.059426085	cg01796166	0.056868342	cg10149976	1102.839073
cg22509179	0.000291309	cg13032463	0.000291093	cg01776229	0.008025082	cg07804196	0.005173584	cg17782495	0.003381777	cg25074493	0.024107813	cg22557662	0.036374231	cg09896412	0.032481274	cg07019438	0.000272214	cg04875128	0.001927703	cg09678193	0.059409041	cg07132386	0.056840471	cg25037730	1102.839073
cg12424164	0.000290331	cg05581701	0.000290741	cg15953767	0.008024893	cg20369048	0.005172625	cg01456368	0.003378525	cg03530962	0.024102719	cg11064195	0.036366955	cg20302133	0.032452935	cg02690638	0.000271409	cg02888131	0.001926664	cg08995556	0.059259964	cg06496344	0.05683938	cg02058267	1102.839073
cg16298927	0.000289194	cg02273797	0.000290409	cg16008821	0.008023231	cg26403171	0.005169165	cg03996539	0.003373386	cg15197609	0.024084762	cg03602730	0.03634467	cg19901801	0.032353021	cg13944175	0.000269677	cg13021333	0.001926208	cg07160932	0.059247395	cg17241310	0.056792618	cg10281977	1102.839073
cg12080831	0.000288328	cg05796561	0.000289576	cg09013091	0.008020672	cg02918903	0.005161169	cg23850283	0.003358748	cg19456540	0.024077314	cg15425280	0.036330395	cg19384289	0.032346028	cg23143142	0.000269538	cg09547119	0.001920816	cg14778437	0.059201045	cg13561879	0.056779869	cg00107187	1102.839073
cg12934726	0.000287829	cg04319732	0.000289494	cg16211147	0.00800993	cg11070478	0.005132024	cg07949597	0.003351857	cg20019985	0.024070528	cg10453365	0.036279739	cg18416576	0.032331467	cg17093795	0.000269298	cg02217408	0.001920384	cg24945701	0.059063048	cg23524195	0.056764917	cg13563725	1102.839073
cg09873405	0.000287622	cg09857555	0.000289009	cg08322293	0.008008871	cg26163096	0.005130053	cg11210890	0.003351492	cg18118685	0.024066405	cg14231297	0.036259415	cg04978384	0.032321657	cg08862890	0.00026895	cg16867657	0.001907754	cg11743259	0.059051334	cg18297437	0.056763196	cg02318784	1102.839073
cg05823218	0.000287385	cg15133201	0.000288956	cg14001161	0.008001154	cg14244576	0.005129321	cg18580265	0.003350301	cg24361201	0.024018549	cg20216139	0.036206959	cg07583894	0.032290588	cg04055989	0.000268947	cg19669618	0.00190766	cg06739520	0.058994687	cg03964958	0.05672002	cg06265277	1102.839073
cg20137147	0.000286973	cg17982539	0.000288854	cg23726559	0.007999528	cg25382652	0.005125131	cg25977493	0.003346937	cg00025981	0.024012058	cg05694921	0.036147837	cg13454700	0.032283674	cg13080565	0.000268753	cg08122472	0.001904691	cg03885399	0.058982318	cg03544320	0.056704797	cg01053260	1102.839073
cg16420200	0.000286411	cg02590366	0.000288749	cg22944282	0.007990484	cg26322185	0.005124682	cg08415592	0.003344418	cg18803104	0.023984126	cg07270078	0.036135704	cg08357573	0.032218117	cg14826456	0.000268389	cg13297960	0.001895896	cg22363783	0.058892334	cg05128922	0.056649328	cg08001684	1102.839073
cg05997655	0.000286081	cg16699151	0.000288736	cg27313495	0.007985983	cg14095048	0.005124646	cg08460435	0.003343999	cg10281002	0.023936049	cg16701059	0.036113998	cg23712342	0.032170182	cg09424526	0.000267717	cg26963271	0.001885749	cg11668749	0.058886516	cg16404371	0.056599449	cg00930873	1102.839073
cg16332920	0.00028588	cg10819350	0.000287922	cg07525100	0.007985033	cg20691133	0.005121941	cg26982279	0.003342465	cg07829379	0.023923878	cg18207164	0.036113603	cg10722799	0.032157724	cg04827692	0.000267429	cg23994043	0.001885736	cg01942962	0.058871238	cg06418129	0.05657951	cg02630553	1102.839073
cg08476050	0.000285412	cg08468401	0.000287872	cg14113919	0.0079801	cg09706908	0.005120543	cg18044415	0.003342259	cg07665387	0.023901719	cg12266022	0.036094646	cg08863842	0.032142629	cg18077971	0.000266682	cg05825073	0.001885084	cg22153181	0.058812758	cg10758057	0.056550546	cg21611830	1102.839073
cg10428733	0.000285243	cg03721058	0.000287256	cg18858121	0.007976295	cg09712509	0.005119339	cg00613752	0.003340682	cg06901711	0.023885575	cg22285878	0.036062936	cg10453365	0.032133818	cg14008883	0.000266409	cg13611347	0.001883433	cg26699292	0.058796638	cg27137983	0.056515263	cg12002303	1102.839073
cg12226682	0.000284234	cg23878743	0.000287105	cg27567711	0.007975832	cg26928789	0.005119263	cg08992872	0.003338498	cg01777643	0.023882681	cg03996539	0.036062007	cg08047376	0.032125608	cg02317400	0.000265749	cg16313343	0.001881432	cg01982516	0.058779545	cg04356980	0.056505033	cg21147648	1102.839073
cg17456977	0.000284209	cg20456243	0.000286741	cg02821380	0.007973903	cg22248289	0.005118745	cg17741839	0.003334598	cg15566506	0.023830931	cg11215901	0.036047923	cg05376147	0.03202526	cg01879473	0.000264991	cg04193160	0.001879355	cg18780412	0.058775989	cg04055989	0.056496109	cg16208657	1102.839073
cg22807508	0.000283799	cg24701843	0.00028606	cg14885398	0.007973149	cg23350707	0.005118088	cg04481170	0.003332983	cg11996428	0.023814077	cg03644845	0.035995514	cg02211449	0.032014417	cg00853853	0.000263986	cg10080004	0.001877046	cg19284211	0.058768512	cg16918989	0.056486652	cg02081733	1102.839073
cg06522412	0.000283747	cg00378292	0.000285813	cg02770249	0.007971999	cg14772381	0.005112888	cg20361154	0.00333157	cg05024939	0.02374592	cg03354908	0.035990265	cg20795569	0.032010637	cg13777292	0.000263827	cg17645823	0.001876444	cg07558287	0.058762765	cg04306063	0.056474423	cg11200929	1102.839073
cg12914114	0.000283146	cg26381313	0.000285781	cg21881821	0.007971465	cg13266323	0.005109284	cg01285926	0.003327791	cg02834747	0.023743731	cg03338754	0.035913661	cg25741487	0.031987925	cg06015218	0.000263281	cg19761848	0.001876429	cg16977637	0.058753883	cg19586576	0.056440953	cg08949164	1102.839073
cg11881663	0.000282724	cg12703495	0.000284773	cg23212799	0.007970737	cg22918476	0.005106008	cg13878010	0.003324826	cg26249873	0.023743399	cg04222582	0.035905209	cg00983956	0.031982545	cg24933645	0.000262205	cg07573727	0.001876307	cg20426994	0.058751063	cg25565850	0.056374529	cg01422476	1102.839073
cg23882019	0.000282671	cg02197938	0.00028444	cg25918849	0.007969818	cg18813691	0.005095326	cg15996534	0.003324629	cg03338754	0.023724042	cg02383785	0.035899614	cg12169233	0.031962779	cg06495131	0.00025924	cg09676860	0.001870929	cg23193410	0.058685322	cg25282513	0.056289381	cg03791005	1102.839073
cg14344539	0.000282145	cg12169233	0.000283726	cg12728820	0.007967675	cg14383905	0.005090486	cg17320255	0.003324282	cg16587616	0.023675584	cg10281977	0.03589471	cg26444528	0.031944393	cg26935168	0.000259109	cg24181384	0.001858563	cg01805446	0.058668676	cg23248887	0.056244503	cg09617993	1102.839073
cg14973055	0.000281063	cg09193479	0.000283716	cg16604050	0.00796661	cg27265812	0.005089596	cg26522319	0.003321478	cg00590036	0.02364064	cg20090108	0.035852142	cg25942450	0.03190376	cg06563089	0.0002588	cg09071155	0.00185834	cg24213719	0.058591188	cg05864326	0.056229885	cg04279973	1102.839073
cg13000374	0.000280929	cg03696658	0.000282672	cg18367269	0.007966127	cg09910353	0.005086546	cg20711812	0.003321315	cg13398472	0.023587102	cg25645064	0.035787255	cg24496475	0.031899382	cg19270505	0.0002585	cg02193236	0.001855985	cg23827572	0.058579756	cg18435449	0.056191486	cg01146232	1102.839073
cg09951588	0.000280457	cg08688773	0.000282448	cg26421947	0.007966044	cg06865724	0.00507972	cg20591472	0.003318156	cg03664992	0.023584839	cg11337289	0.035770636	cg10605996	0.031890628	cg17104824	0.000258178	cg24628676	0.001855073	cg03679755	0.05852433	cg05779148	0.056143138	cg06672120	1102.839073
cg26337695	0.000279874	cg27605748	0.000282308	cg17015217	0.007960931	cg20077827	0.00507753	cg11213690	0.003316927	cg06463958	0.023574888	cg21449170	0.035745641	cg02313331	0.031814005	cg02055963	0.000257474	cg22685409	0.001853541	cg10758057	0.058507312	cg05371578	0.05607172	cg21576293	1102.839073
cg26010213	0.000279028	cg10828284	0.000281954	cg03505523	0.007955279	cg25704368	0.005066248	cg02164046	0.003312274	cg11025681	0.023531674	cg06813554	0.035723001	cg21359747	0.031808719	cg02490989	0.000257314	cg04436469	0.001853081	cg13473356	0.058309118	cg14306734	0.056052825	cg24480120	1102.839073
cg21618418	0.000277929	cg04533166	0.000281798	cg01885202	0.007952454	cg02351655	0.005058346	cg04096519	0.003304703	cg17078116	0.023498133	cg26527638	0.035722509	cg20404336	0.031799249	cg03324087	0.000255855	cg08767286	0.001853002	cg06279276	0.058277549	cg24410255	0.055996294	cg26998044	1102.839073
cg04072680	0.000277643	cg04066351	0.000281436	cg24504300	0.007942961	cg26190757	0.005057904	cg22546696	0.003297529	cg01400401	0.023466712	cg13454700	0.035718474	cg26814276	0.03176819	cg06768203	0.000255701	cg10331779	0.001846322	cg22747746	0.058158402	cg16243756	0.055985465	cg16918989	1102.839073
cg26935764	0.000277277	cg12074667	0.000281188	cg16073983	0.007942797	cg01831742	0.005057254	cg04864807	0.003297446	cg10836101	0.023453028	cg26465391	0.035703312	cg22499720	0.031743441	cg15471953	0.000255624	cg21667878	0.001844649	cg04912843	0.058149339	cg03679755	0.055930622	cg23402821	1102.839073
cg02787675	0.000275441	cg07658904	0.000280419	cg07277490	0.007940437	cg12984877	0.005056145	cg10770023	0.003296329	cg13519035	0.023443665	cg08518551	0.035676979	cg04158367	0.03173781	cg18448426	0.000255359	cg18593219	0.001842685	cg21088896	0.058142895	cg21697172	0.055873363	cg19179801	1102.839073
cg00533298	0.000275409	cg08063051	0.000279455	cg26004099	0.00793414	cg20520115	0.00505241	cg23847712	0.003295204	cg24496475	0.023441408	cg14001664	0.035657766	cg11969556	0.031671143	cg27338487	0.000254732	cg27345757	0.001839701	cg18267374	0.05812159	cg17078116	0.055857885	cg03385864	1102.839073
cg11190351	0.000274444	cg24915508	0.000279203	cg24000218	0.007933327	cg21031530	0.00505158	cg14750948	0.003294131	cg22055815	0.023428825	cg18416576	0.03563665	cg27241808	0.03166504	cg21927108	0.000251727	cg04908308	0.001836107	cg25222010	0.058121332	cg22747746	0.055841287	cg13818573	1102.839073
cg09289202	0.000274375	cg26684191	0.000279162	cg23985370	0.007930478	cg09810593	0.005036302	cg04792712	0.00329286	cg18514820	0.023421522	cg06010020	0.035625762	cg24909548	0.031651788	cg12482993	0.000250761	cg02812947	0.001832112	cg27019126	0.058105142	cg21548155	0.055833575	cg15157517	1102.839073
cg01740135	0.000272352	cg04096519	0.000278556	cg23475921	0.007929954	cg18252261	0.005036036	cg05041351	0.003290921	cg06448705	0.023416582	cg08688023	0.035625282	cg26527638	0.031627346	cg20486569	0.000249606	cg12163132	0.001829189	cg14186066	0.058094143	cg07462540	0.055829107	cg02935338	1102.839073
cg18457375	0.000272185	cg02210147	0.000278498	cg01349336	0.007927438	cg06228274	0.005020538	cg08462988	0.003289036	cg18808261	0.023399814	cg01777643	0.035609174	cg08995556	0.03160091	cg07160746	0.000249569	cg26307359	0.001823762	cg04055989	0.058083864	cg12484489	0.055806581	cg05568490	1102.839073
cg01830517	0.000272178	cg03446675	0.000278425	cg07115324	0.007926868	cg02126249	0.005017358	cg18758922	0.003288817	cg24809973	0.023386907	cg00983956	0.035575939	cg23847712	0.031588301	cg02052905	0.000247046	cg05184456	0.001820981	cg04017533	0.05806176	cg13475665	0.0558043	cg03712816	1102.839073
cg06411380	0.000271933	cg18687085	0.000276792	cg10981178	0.007926474	cg08357313	0.005010755	cg17761940	0.003288528	cg25531874	0.023320023	cg21795544	0.035553044	cg07894352	0.031564377	cg19891728	0.000246774	cg14614211	0.0018209	cg26504305	0.057997657	cg18077971	0.055742081	cg12212311	1102.839073
cg05096415	0.000271785	cg07021906	0.000276263	cg02285254	0.007922514	cg05098815	0.005007011	cg02388865	0.003287681	cg18781988	0.023307893	cg23182559	0.035546314	cg17998593	0.031564103	cg06529756	0.000245833	cg04872612	0.001818288	cg01142635	0.05799023	cg13129591	0.055636236	cg12946225	1102.839073
cg06703844	0.000271113	cg03532904	0.000275963	cg23685102	0.007919311	cg27571617	0.005005334	cg22353329	0.003287517	cg02803914	0.023300674	cg03631455	0.035527173	cg17627629	0.031560187	cg11558731	0.000245514	cg05756220	0.001816198	cg18244817	0.057938989	cg02611848	0.055631905	cg20852846	1102.839073
cg19726630	0.00026984	cg07312601	0.000275741	cg10814886	0.007917133	cg16555518	0.004994176	cg05769902	0.003286444	cg15685693	0.023295632	cg13112154	0.035516254	cg11432303	0.031543412	cg13424673	0.000244524	cg03569640	0.001814838	cg24410255	0.057888415	cg06739520	0.055610025	cg12007399	1102.839073
cg05964212	0.00026979	cg00555894	0.00027548	cg12823249	0.007912961	cg19414763	0.004993917	cg15222899	0.003282831	cg03735496	0.023293379	cg03078269	0.035469524	cg11215901	0.03153261	cg20060268	0.000243252	cg10014308	0.001804524	cg00563824	0.057869511	cg19821846	0.055590046	cg19375123	1102.839073
cg23234860	0.00026938	cg03626286	0.000275467	cg06178031	0.00791121	cg12456573	0.00499271	cg20018984	0.00328085	cg17524637	0.023271527	cg23543123	0.035419693	cg04066351	0.03146803	cg09710091	0.000243173	cg05589845	0.001803577	cg04751276	0.057845412	cg24497836	0.055574608	cg02385167	1102.839073
cg02072300	0.00026937	cg08507136	0.00027546	cg25555657	0.007903021	ch.X.382657R	0.004991768	cg19624764	0.003279664	cg22333214	0.023237061	cg12075720	0.035403863	cg15201635	0.031465419	cg11042722	0.000243043	cg20491914	0.001801136	cg08404009	0.057827724	cg07856138	0.055548249	cg25757678	1102.839073
cg18699146	0.000268886	cg06372151	0.00027534	cg05453458	0.007888224	cg23098693	0.004991719	cg06737494	0.003279261	cg14674720	0.023209936	cg17380661	0.035390998	cg24361201	0.031417245	cg14345497	0.000242899	cg05186769	0.001792769	cg06645033	0.057807648	cg16635352	0.055547431	cg16667279	1102.839073
cg16631870	0.000268866	cg11723713	0.000274904	cg16245086	0.007886977	cg25676195	0.00499044	cg26027669	0.003277743	cg07833420	0.023207245	cg10605996	0.035374662	cg21186299	0.031370483	cg07609788	0.000242743	cg10523019	0.001788607	cg14011639	0.057773094	cg09864185	0.055536344	cg12075720	1102.839073
cg07872930	0.000268839	cg16143220	0.000274253	cg23933262	0.007886271	cg22723007	0.004986431	cg11549953	0.003275537	cg25746778	0.023178823	cg12803754	0.035363377	cg04678902	0.031319937	cg17909464	0.000240615	cg21534264	0.001782066	cg23989821	0.057712195	cg05603546	0.055526479	cg26496291	1102.839073
cg12216688	0.000268823	cg07599144	0.000274227	cg25687307	0.007884122	cg20128214	0.004986415	cg01748892	0.003271145	cg07411620	0.023170154	cg14701643	0.035265384	cg01400401	0.031282325	cg11994630	0.000240445	cg16232270	0.001780538	cg02531437	0.057539742	cg17576288	0.055514661	cg26856607	1102.839073
cg09520683	0.000268701	cg01650314	0.000273422	cg24894970	0.007881587	cg18498622	0.004984806	cg01908954	0.003268805	cg00983956	0.023121532	cg10659886	0.035208759	cg08833577	0.031278031	cg22866061	0.00024019	cg06671450	0.001773384	cg16243756	0.057491034	cg01982516	0.05549838	cg06000994	1102.839073
cg13286024	0.000268452	cg04050824	0.000273301	cg08965337	0.007877155	cg26894820	0.004977928	cg03389653	0.0032655	cg02587316	0.023114644	cg02211449	0.035208123	cg08425187	0.031176397	cg01754713	0.000238957	cg18084609	0.001772453	cg00590324	0.057445496	cg08923271	0.055463208	cg23331421	1102.839073
cg20975419	0.000268146	cg05615001	0.000273179	cg02725692	0.007875355	cg07627772	0.004976257	cg08097417	0.003262699	cg00017489	0.023111865	cg23847712	0.035170115	cg10281977	0.031157705	cg17419731	0.000237854	cg06704122	0.001770191	cg27154177	0.057416232	cg18409528	0.055420946	cg15027907	1102.839073
cg14053607	0.000268072	cg05452419	0.000273032	cg04745408	0.007871235	cg05711300	0.004969074	cg11419882	0.003262419	cg18898125	0.023110579	cg19788741	0.035162823	cg03338754	0.031150109	cg07060551	0.000237002	cg15961744	0.00176726	cg14704921	0.05732486	cg14439622	0.055412304	cg08567644	1102.839073
cg19621538	0.000266922	cg12646945	0.000272781	cg08549390	0.007862185	cg02691903	0.004964929	cg26980692	0.003256312	cg14015441	0.023099732	cg13601435	0.035105783	cg11294513	0.031124488	cg07913294	0.000236579	cg21010334	0.001766384	cg00246386	0.057269604	cg26698460	0.055396497	cg19369022	1102.839073
cg22224989	0.000266726	cg10671241	0.000272312	cg25910467	0.007860512	cg18823647	0.00496128	cg20442599	0.003255745	cg22853371	0.02309154	cg21186299	0.035102554	cg20617821	0.031086065	cg15215348	0.000234912	cg21591742	0.001765874	cg01190024	0.05721964	cg22363783	0.055392575	cg20115802	1102.839073
cg02320208	0.000266236	cg20634266	0.000272024	cg20372745	0.007857524	cg14720093	0.004958423	cg24332577	0.003250709	cg26801943	0.023089103	cg19901801	0.035090028	cg15381304	0.03107121	cg04792712	0.000234435	cg24480120	0.001760589	cg09897374	0.057219108	cg01400401	0.055265583	cg08874512	1102.839073
cg16720678	0.000265923	cg00974653	0.000272008	cg09581098	0.007854295	cg06255875	0.004954942	cg05864326	0.003250032	cg08668790	0.023083738	cg13302587	0.035013776	cg09323434	0.031018379	cg02928916	0.000233251	cg23189410	0.001755074	cg04723401	0.057218599	cg04766371	0.05520845	cg00608276	1102.839073
cg01796338	0.000264794	cg15757010	0.000271528	cg21978299	0.007850563	cg09721174	0.004941594	cg06488443	0.00324915	cg14231297	0.023076736	cg22499720	0.034968278	cg26194477	0.030975748	cg11308277	0.000233225	cg20234007	0.001753957	cg11896587	0.057205111	cg19284211	0.055174693	cg07239363	1102.839073
cg13725458	0.000264753	cg23909657	0.000271487	cg21284299	0.007845132	cg04853412	0.004937376	cg27345346	0.003248825	cg03127174	0.02307256	cg08125821	0.034962518	cg01046104	0.030974788	cg04017533	0.000231883	cg16304215	0.001753804	cg20795569	0.057189883	cg14419975	0.055157584	cg06868622	1102.839073
cg17441998	0.000263395	cg21855816	0.000271322	cg03811055	0.007839146	cg10935273	0.00493462	cg23189410	0.003245537	cg10795666	0.0230702	cg14674720	0.034905536	cg25292550	0.030969878	cg09208611	0.000231866	cg26099134	0.001743743	cg04117869	0.057176656	cg06034548	0.055146373	cg13563284	1102.839073
cg19803593	0.000262674	cg03427058	0.000269763	cg07635888	0.007832302	cg24151087	0.004933166	cg17760405	0.003243297	cg06285925	0.02306441	cg01400401	0.034890147	cg00590036	0.030965921	cg12676603	0.000231071	cg02979457	0.00173918	cg24368848	0.057147828	cg18030960	0.055099109	cg22204479	1102.839073
cg16540259	0.000262455	cg25892588	0.000269076	cg01099541	0.007829757	cg08048696	0.004926105	cg13654588	0.003240828	cg08372869	0.022967499	cg17062829	0.034844171	cg26699292	0.030911522	cg01771019	0.000230945	cg14608074	0.001738557	cg21762788	0.0570499	cg15381304	0.055012585	cg00043788	1102.839073
cg02792506	0.000262252	cg13100060	0.000269024	cg05722266	0.007829233	cg17602292	0.004918474	cg07028914	0.003238035	cg25311666	0.022958184	cg02356551	0.034841725	cg13100137	0.030870382	cg16635352	0.000229266	cg15471953	0.001737921	cg24676071	0.057026566	cg13221458	0.054976144	cg02631468	1102.839073
cg20198108	0.000261992	cg14628819	0.000268907	cg07428182	0.007827405	cg02167895	0.004910492	cg13586599	0.003237862	cg19806122	0.022955284	cg03545458	0.034777798	cg27460717	0.03083298	cg22243222	0.000227409	cg07687119	0.001728923	cg19915738	0.057017885	cg25474372	0.054969373	cg08475379	1102.839073
cg25718748	0.000261567	cg11972796	0.00026849	cg25604547	0.007826752	cg14250152	0.004897607	cg09818081	0.003237294	cg09164580	0.022938608	cg15718581	0.03475749	cg03135704	0.030827901	cg22488256	0.000225017	cg11413039	0.001728881	cg13861180	0.056949269	cg22796507	0.054952874	cg15712559	1102.839073
cg05280794	0.000258849	cg17278368	0.000268405	cg13655660	0.007826346	cg01989881	0.004886953	cg07870999	0.003235852	cg16404157	0.022914255	cg04158367	0.03472465	cg11945824	0.030808084	cg13328459	0.000224118	cg15425280	0.001728852	cg16635352	0.056937564	cg05711235	0.054891402	cg19556343	1102.839073
cg23821619	0.000258773	cg09780231	0.00026823	cg04476849	0.007817214	cg03695421	0.004882864	cg09727935	0.00323558	cg26595643	0.022902179	cg25606766	0.034713547	cg13518149	0.030744841	cg15144153	0.000224069	cg24574675	0.001728394	cg22730137	0.056930109	cg10705541	0.05475614	cg05380982	1102.839073
cg11965913	0.000258425	cg22328746	0.000268082	cg00862041	0.007816421	cg10835773	0.004876827	cg24525714	0.003233951	cg02084669	0.022888424	cg13924715	0.034712599	cg22557662	0.030697772	cg11412248	0.000223936	cg17991030	0.001727966	cg18146843	0.05689591	cg08404009	0.054736273	cg26979056	1102.839073
cg11680857	0.000258374	cg15138339	0.000268026	cg05673346	0.007812577	cg14174632	0.004874807	cg18024113	0.003231491	cg12169233	0.02288766	cg17820365	0.034696916	cg25681339	0.030679499	cg16232126	0.000223504	cg05979020	0.001726755	cg21548155	0.056885754	cg26444528	0.054728977	cg02556042	1092.890364
cg24844518	0.000258274	cg20618433	0.000267783	cg25840276	0.007807639	cg03198297	0.004866406	cg02681442	0.003231344	cg02558362	0.02288657	cg07583894	0.034645008	cg01110759	0.030674554	cg13722123	0.000223495	cg15700739	0.00172076	cg07171111	0.05688425	cg27523527	0.054727151	cg23895963	1092.890364
cg23579537	0.000257787	cg16927040	0.00026758	cg01999076	0.007803329	cg13867326	0.00486453	cg00481951	0.003227342	cg11301556	0.022869938	cg19915738	0.034642275	cg15648389	0.030650581	cg19672997	0.00022227	cg13997645	0.00171842	cg00249511	0.056867426	cg12680609	0.054629992	cg12503999	1092.890364
cg02271859	0.000257635	cg26702027	0.000267502	cg02847500	0.007803094	cg09423971	0.004863974	cg26910511	0.003226271	cg23217126	0.022860161	cg17934881	0.034634622	cg19389953	0.030638888	cg06145336	0.000221984	cg13095704	0.001717536	cg04475027	0.056797086	cg21576293	0.054618095	cg16792445	1092.890364
cg08963013	0.000257449	cg14734944	0.000267424	cg14463736	0.007802182	cg27540865	0.004863674	cg22237300	0.003223861	cg26998044	0.022859715	cg16789844	0.03461215	cg06010020	0.030609058	cg25729445	0.000221205	cg07642638	0.001709209	cg08622677	0.056747365	cg04878366	0.054516366	cg24272172	1092.890364
cg00924575	0.000257347	cg22810434	0.000267188	cg12194828	0.0078015	cg04515987	0.004852591	cg24809973	0.003222691	cg11741201	0.022853814	cg10748355	0.034585757	cg10298479	0.030604335	cg16823838	0.000221184	cg00701692	0.001706872	cg12836959	0.056722919	cg12836959	0.054514324	cg20631947	1092.890364
cg05789974	0.000256998	cg07386061	0.000264868	cg02229344	0.007800434	cg24570979	0.00484421	cg24172509	0.003220614	cg19369022	0.022841092	cg20010506	0.034506646	cg18758922	0.030585486	cg08231493	0.000220393	cg25284397	0.001706701	cg08112534	0.056693471	cg22014661	0.054496674	cg01950129	1092.890364
cg02351082	0.000256157	cg00746170	0.000264713	cg05600581	0.007795062	cg22252999	0.004843391	cg18115040	0.003219288	cg17555373	0.022818314	cg11960359	0.034476618	cg10606490	0.030574312	cg15703632	0.000219808	cg20324206	0.001703878	cg03660500	0.056675422	cg25410668	0.054487722	cg19357849	1092.890364
cg06103394	0.000256124	cg06757585	0.000264661	cg25785367	0.007788535	cg24948184	0.004842918	cg05540369	0.003217959	cg07480369	0.0228133	cg00162231	0.034462911	cg13476133	0.030564595	cg21164131	0.000219718	cg03265671	0.001702084	cg09494452	0.05663795	cg11239720	0.054471412	cg05369911	1092.890364
cg15070220	0.000256089	cg26283480	0.000264529	cg01395279	0.007777103	cg07732463	0.004841968	cg17486101	0.003215655	cg06647751	0.022802872	cg20040969	0.034437211	cg05864868	0.03054589	cg15418980	0.000219375	cg25749512	0.001699713	cg24880701	0.056635546	cg17076890	0.054449622	cg10320259	1092.890364
cg25815024	0.000255456	cg02681571	0.000264417	cg04346428	0.007768928	cg24651536	0.004836081	cg10836101	0.003214855	cg14486338	0.022797986	cg04865110	0.034429981	cg13703049	0.030543666	cg00090261	0.000219226	cg00699029	0.001696406	cg24842733	0.056604945	cg00332021	0.054440038	cg03585755	1092.890364
cg03749081	0.000254925	cg23331484	0.000264386	cg05660494	0.007763465	cg17378100	0.004821996	cg13944175	0.003211555	cg11969556	0.022796845	cg18207741	0.034405417	cg21475150	0.030516757	cg06063903	0.00021909	cg23014605	0.001688379	cg02657401	0.056545389	cg18249173	0.054385479	cg04723534	1092.890364
cg05841700	0.000254655	cg20092046	0.000263657	cg16810342	0.007761435	cg03934360	0.00481487	cg22524327	0.003211391	cg09497201	0.022785312	cg13476133	0.034334435	cg01470088	0.030510402	cg11723848	0.00021874	cg00456637	0.001685211	cg09555118	0.056532927	cg17888792	0.05437748	cg07823711	1092.890364
cg01221582	0.000254103	cg21684845	0.000263126	cg14607533	0.007760011	cg24699005	0.004805778	cg08120263	0.003209901	cg18675097	0.02271866	cg13338350	0.034312617	cg03631455	0.030504098	cg19975933	0.000218644	cg04508964	0.001684786	cg01400401	0.056496057	cg14704921	0.054374243	cg16296679	1092.890364
cg01283806	0.000254079	cg07338464	0.000263086	cg24529533	0.007753452	cg23900279	0.004803797	cg01001187	0.003206419	cg04865110	0.022689067	cg15648389	0.034301341	cg22507154	0.030490044	cg19309056	0.000218636	cg10542584	0.001684134	cg04306063	0.05646315	cg16977637	0.054216557	cg18898325	1092.890364
cg10410269	0.000253826	cg05281645	0.000262926	cg24751886	0.007752893	cg11117255	0.004803658	cg03078269	0.003206294	cg09066326	0.02268244	cg18091225	0.034284673	cg22331349	0.030482954	cg13593287	0.000218299	cg02773945	0.001682009	cg19414741	0.056451893	cg17319774	0.054212527	cg23712744	1092.890364
cg18912855	0.000253568	cg15427886	0.000262695	cg27470278	0.007752889	cg17018193	0.00480354	cg10103469	0.003204502	cg01002322	0.02265294	cg26194477	0.034213619	cg04766371	0.030476518	cg23696752	0.00021817	cg07523958	0.001680365	cg01748892	0.056416456	cg06204735	0.054147871	cg14189750	1088.133811
cg21412456	0.000253548	cg13377560	0.000262149	cg08769559	0.007738677	cg14175987	0.004801885	cg12572410	0.00320046	cg21235953	0.022642065	cg07120346	0.034153208	cg13112154	0.030441761	cg04598121	0.000217848	cg03120091	0.001679989	cg23147996	0.056406621	cg20090108	0.054147321	cg10504392	1088.133811
cg15007104	0.000253379	cg13803915	0.000261189	cg08814148	0.00773068	cg00903245	0.004786498	cg24436715	0.003200317	cg08715791	0.022624132	cg06737494	0.034132005	cg06506966	0.030413648	cg10401879	0.000216999	cg27355501	0.001670325	cg25410668	0.056392862	cg21953332	0.054132702	cg01885071	1088.133811
cg07025992	0.00025306	cg08062407	0.000261189	cg12829224	0.00772939	cg13279476	0.004778185	cg09849302	0.003187443	cg09053680	0.022611581	cg25217100	0.034093785	cg04865110	0.030383602	cg01815529	0.000216595	cg04221877	0.00166951	cg08777316	0.056223872	cg03906451	0.054101053	cg20556675	1088.133811
cg23719516	0.000252077	cg01834697	0.000261047	cg05876899	0.007728082	cg11304671	0.004777491	cg15168000	0.003186476	cg27091422	0.022610824	cg25800765	0.034081633	cg25606766	0.030333052	cg18702197	0.000215385	cg00117172	0.001660262	cg05131623	0.056177336	cg02173067	0.05409625	cg22688428	1088.133811
cg04926069	0.000251915	cg07434271	0.000261011	cg05534333	0.007727459	cg10198479	0.004776257	cg16695258	0.003186181	cg13916459	0.022608015	cg24125828	0.034058427	cg04141796	0.030331521	cg18750960	0.000215053	cg23022828	0.001658052	cg11019211	0.056139785	cg07152216	0.054084007	cg27542466	1088.133811
cg08066395	0.000251894	cg07028396	0.000260758	cg13886373	0.007726697	cg00639218	0.004773493	cg13539545	0.003182945	cg07350105	0.022569668	cg24909548	0.034050951	cg04222582	0.030326817	cg00454577	0.000213904	cg06154313	0.00165713	cg03723510	0.056134556	cg15759937	0.054083754	cg26843848	1088.133811
cg14889783	0.000251789	cg23677243	0.000260148	cg21889537	0.007725275	cg09922087	0.004768991	cg16616467	0.003181622	cg08305436	0.022568713	cg21576293	0.034046212	cg10748355	0.030302991	cg06800840	0.000213574	cg04493558	0.001652469	cg26492368	0.056083107	cg26249046	0.054057902	cg15925094	1088.133811
cg05033939	0.000251601	cg06844496	0.000259668	cg15329860	0.007718542	cg17319708	0.00476548	cg21144922	0.003179368	cg05702092	0.022535438	cg11668749	0.03401797	cg20040969	0.030296115	cg27435498	0.000213273	cg03154690	0.00164603	cg15058253	0.055997415	cg03614193	0.054049872	cg04962428	1088.133811
cg01086039	0.000250678	cg18847749	0.000259051	cg09085647	0.007718322	cg16431191	0.004765283	cg19915738	0.003177336	cg17062829	0.022505386	cg23746497	0.034016041	cg27487435	0.030268951	cg12250872	0.000213117	cg12841266	0.00164487	cg01815671	0.055986505	cg14021899	0.054047628	cg11001581	1088.133811
cg26859469	0.000250303	cg03962083	0.000258896	cg24052239	0.007715276	cg06247034	0.004764907	cg16735881	0.003174153	cg18104919	0.022490905	cg16065021	0.033991733	cg06488443	0.030227213	cg09526708	0.000213026	cg14006900	0.00164463	cg14366619	0.055971641	cg14701643	0.05403466	cg25269247	1088.133811
cg09814354	0.000248776	cg09199129	0.000258871	cg11081794	0.007714815	cg08490349	0.004756832	cg15852516	0.003169267	cg19456953	0.022481268	cg27487435	0.033966925	cg15174905	0.030187878	cg01832737	0.000212646	cg04865110	0.001643031	cg19965693	0.055963341	cg03730428	0.053968281	cg06218079	1088.133811
cg14090926	0.000248742	cg02198544	0.000258852	cg17914143	0.007713636	cg09330488	0.004749283	cg26916621	0.003169237	cg24397815	0.022457313	cg13100137	0.033946148	cg14231297	0.030130408	cg14848594	0.000212533	cg00166216	0.001640527	cg06418129	0.055950118	cg04733537	0.053936231	cg23782616	1088.133811
cg05482050	0.000248052	cg03500056	0.000258844	cg21618825	0.007705323	cg13434396	0.004747247	cg03705912	0.003166253	cg04324758	0.022429553	cg20617821	0.033931101	cg14448169	0.03005912	cg26186239	0.000212093	cg15726426	0.001639328	cg15514678	0.055818755	cg24624901	0.053926797	cg16615829	1088.133811
cg15218509	0.000247584	cg00547139	0.000258767	cg20999651	0.007700024	cg00406023	0.00474117	cg24041541	0.003164396	cg07780095	0.022419738	cg18793404	0.033895829	cg12473406	0.03003856	cg16370491	0.000211308	cg08214995	0.001638207	cg23024136	0.05580277	cg05467160	0.053926333	cg14206172	1088.133811
cg12727358	0.000246764	cg24670552	0.00025862	cg05287266	0.007697797	cg07381960	0.004729481	cg14015441	0.003161309	cg18534176	0.022418658	cg22061831	0.033845428	cg08276138	0.030013018	cg08093537	0.000210704	cg08276138	0.001636461	cg20765086	0.05579887	cg21088896	0.053882478	cg21849790	1088.133811
cg01793271	0.000246071	cg08521677	0.000258395	cg08348649	0.007685069	cg15708990	0.004724835	cg10685612	0.003160667	cg16536329	0.022349838	cg27006650	0.033843399	cg10103469	0.029980753	cg13220299	0.000209953	cg20046330	0.001635152	cg25311666	0.055786553	cg05667348	0.053876744	cg08243728	1088.133811
cg27524531	0.000246	cg03303325	0.000258289	cg26918720	0.007672287	cg18084278	0.004714886	cg27154177	0.003159393	cg19910322	0.022347955	cg08109815	0.033837273	cg06383163	0.029957404	cg08862148	0.00020981	cg17352540	0.001634172	cg14269857	0.055747724	cg12238343	0.05384455	cg19538614	1088.133811
cg12397254	0.000245977	cg14043049	0.000258087	cg14318199	0.007670579	cg25026580	0.004714373	cg24170700	0.003155323	cg21186299	0.022320564	cg15201635	0.033824656	cg18803104	0.029931395	cg23983435	0.000209655	cg19921293	0.001634016	cg03181248	0.055705699	cg00964484	0.05376509	cg14889079	1088.133811
cg18807011	0.000244972	cg08237521	0.00025804	cg13788004	0.007669672	cg01808547	0.004714365	cg20858243	0.003155097	cg17138769	0.022297145	cg20404336	0.033806734	cg23619399	0.029897743	cg13631391	0.000208486	cg12378187	0.001630608	cg03075534	0.055685976	cg20426994	0.053757782	cg16013006	1088.133811
cg08365591	0.00024485	cg12216213	0.000257606	cg08289016	0.007659908	cg00485194	0.004711579	cg19607585	0.003154723	cg00481951	0.022288462	cg05844992	0.033753535	cg00748589	0.029894883	cg16072688	0.000207983	cg02950416	0.001629779	cg07251911	0.05564605	cg07967630	0.053695748	cg27292818	1088.133811
cg09243507	0.000244271	cg20576140	0.000257489	cg06783548	0.007654548	cg18756771	0.004705024	cg06335867	0.003154354	cg15648389	0.022284335	cg02657401	0.03375061	cg22149516	0.029885362	cg20129806	0.000207846	cg06659791	0.00162931	cg13112154	0.055601015	cg04723401	0.053653477	cg14003035	1088.133811
cg09549067	0.000243724	cg10217713	0.000257448	cg23549021	0.007651423	cg14226814	0.004696763	cg11983867	0.003147337	cg12841266	0.022283055	cg04293085	0.033737245	cg18091225	0.029875724	cg04968806	0.000207612	cg09229918	0.001628246	cg21678377	0.055600585	cg26824006	0.053620827	cg14785464	1088.133811
cg07944051	0.000243197	cg13702005	0.000256567	cg07066670	0.007649944	cg05916900	0.004696604	cg03593550	0.003145383	cg08449551	0.022280106	cg13700939	0.033701739	cg11548971	0.029837379	cg05021643	0.000207066	cg11432303	0.001623791	cg19369022	0.055579474	cg04217706	0.053547406	cg10893683	1079.453055
cg04574724	0.000242763	cg21872037	0.000255932	cg05491276	0.00764959	cg02298094	0.00469567	cg10237903	0.003143304	cg17437939	0.022255143	cg02375320	0.033696197	cg11239720	0.029816048	cg19127283	0.000206945	cg25086144	0.00162296	cg05711235	0.055578948	cg08044097	0.053503984	cg03248814	1079.453055
cg06841065	0.000242449	cg09363128	0.000255706	cg25940844	0.007646575	cg00033732	0.004682461	cg18490614	0.003142949	cg10943359	0.022222763	cg20482698	0.033696033	cg11705975	0.029811563	cg16556145	0.000206729	cg02900766	0.001622763	cg20859731	0.055535559	cg06933824	0.053498542	cg21060726	1079.453055
cg16808922	0.000242202	cg05150327	0.000255648	cg22952406	0.007642095	cg11410196	0.004674179	cg14699728	0.003140242	cg02235562	0.022216308	cg27228433	0.033690644	cg01091951	0.02978813	cg17284779	0.000205944	cg23235241	0.001620413	cg19244200	0.055514889	cg10748355	0.053481495	cg00316759	1079.453055
cg07123865	0.000242198	cg19901801	0.000255266	cg01370179	0.007641847	cg03730204	0.004670628	cg04927004	0.00313758	cg11337289	0.022207321	cg12806763	0.033612452	cg17364089	0.029695504	cg00522018	0.000205879	cg22886139	0.001619276	cg07921965	0.055513986	cg26307359	0.053481094	cg24653181	1079.453055
cg22843797	0.000241627	cg12200412	0.000255111	cg15050093	0.007640683	cg16163765	0.004660094	cg16477091	0.003133977	cg04139449	0.022181941	cg04477962	0.033605809	cg25800765	0.02967216	cg05544807	0.000205049	cg12847554	0.001618922	cg05765011	0.05551351	cg17078686	0.053474018	cg18726691	1079.453055
cg01548763	0.000240067	cg05061886	0.000254668	cg25837105	0.007640259	cg14115749	0.004656954	cg12296772	0.003133488	cg14088357	0.022171863	cg21359747	0.033587312	cg18115040	0.029654841	cg20223728	0.000204261	cg20873570	0.001618089	cg25439496	0.055499173	cg00563824	0.053462431	cg07485916	1079.453055
cg03449867	0.000239967	cg02089795	0.00025455	cg19039586	0.007634722	cg06583111	0.004656518	cg13381984	0.003132155	cg23619399	0.022169569	cg25681339	0.033569574	cg01285926	0.029621811	cg26949694	0.00020323	cg21186299	0.001617935	cg17078686	0.055464615	cg27320127	0.053432988	cg11332236	1079.453055
cg11223365	0.000239509	cg03747002	0.000253624	cg13622893	0.007628534	cg06839398	0.004654038	cg18359044	0.003131343	cg14570291	0.022165407	cg25508679	0.033532467	cg27641628	0.029619656	cg22583825	0.000203224	cg16480692	0.001613626	cg14439622	0.05546436	cg00939495	0.053392111	cg01837657	1079.453055
cg16869625	0.000239436	cg15125140	0.000253402	cg15484352	0.007621871	cg19507160	0.004645713	cg02439266	0.003130728	cg26527638	0.022164423	cg21980043	0.033530847	cg08620044	0.029554829	cg25258740	0.0002025	cg01834697	0.001613617	cg17888792	0.055409352	cg08119884	0.053358883	cg15817601	1079.453055
cg14414670	0.000239356	cg04155571	0.000253347	cg01560464	0.007621742	cg02917448	0.004634102	cg12764034	0.003129944	cg15084543	0.02213988	cg05700406	0.033522195	cg26824006	0.029549564	cg01642653	0.00020079	cg01078989	0.001611977	cg24497836	0.055393539	cg04400972	0.05332275	cg10453365	1079.453055
cg23316923	0.00023839	cg26113809	0.000253263	cg18383440	0.007607775	cg13064745	0.004625603	cg09792926	0.003129268	cg18148997	0.022138519	cg14183206	0.033500413	cg12075720	0.029541778	cg00350942	0.000200616	cg09010323	0.001609273	cg26998274	0.055388767	cg07955995	0.05328691	cg12042113	1079.453055
cg16288522	0.000237786	cg27651942	0.000253026	cg13307142	0.007607311	cg15204975	0.004624907	cg23484755	0.003129034	cg00332021	0.022105216	cg07921625	0.033484274	cg23989821	0.029476183	cg21082557	0.000200237	cg01557798	0.001607029	cg18116971	0.055381611	cg24110433	0.053220323	cg05479962	1079.453055
cg19107429	0.000237743	cg19769182	0.000252827	cg14495054	0.007597697	cg02630070	0.004617779	cg09122223	0.003128937	cg05470554	0.022091886	cg26141862	0.033481758	cg08688023	0.029451916	cg09177519	0.000199699	cg25670229	0.001606431	cg02173067	0.055380719	cg22093640	0.053189064	cg02694489	1079.453055
cg13064610	0.000236882	cg21448145	0.000252817	cg26822601	0.007595973	cg20793665	0.004615658	cg19597382	0.003125037	cg07158747	0.022055764	cg16856049	0.033441475	cg08125821	0.02941727	cg14369455	0.000199436	cg20818778	0.001601836	cg07104706	0.055326048	cg07104706	0.053181265	cg05726661	1079.453055
cg01752870	0.000236671	cg08643108	0.000252748	cg25874079	0.007595807	cg15705079	0.004612139	cg22660578	0.003121417	cg18987410	0.022050787	cg04041707	0.033411892	cg14191134	0.029415347	cg25025437	0.000197978	cg11881754	0.00160115	cg15060599	0.055280388	cg09516476	0.053153239	cg17896965	1079.453055
cg23126094	0.000236582	cg08140412	0.000252619	cg04472664	0.007589014	cg08042799	0.00461122	cg27049766	0.003118167	cg18031221	0.022034147	cg27091422	0.033387441	cg08668790	0.029410481	cg21876355	0.000197321	cg20067719	0.001598639	cg03545458	0.055229175	cg24567424	0.05309569	cg08701601	1079.453055
cg14853341	0.000236213	cg04687081	0.000251792	cg25384790	0.007588685	cg22264584	0.004608556	cg05537653	0.003117261	cg21576544	0.021999081	cg20473025	0.033383782	cg10274022	0.029408634	cg23519626	0.000196709	cg16529477	0.001598541	cg05702092	0.055213131	cg10058464	0.053032634	cg03294491	1079.453055
cg07284498	0.000235902	cg16600370	0.000251732	cg06443675	0.007586012	cg18845588	0.004608067	cg25334660	0.003114935	cg06204376	0.021987143	cg25292550	0.033379916	cg02038852	0.029371593	cg08292023	0.000196294	cg15608397	0.00159544	cg18031221	0.055202905	cg03723510	0.052983155	cg12152651	1079.453055
cg06769954	0.000235515	cg20013057	0.000251645	cg16998810	0.007584599	cg09938270	0.004606787	cg23022828	0.003113674	cg12127472	0.021973229	cg21867345	0.033352338	cg14674720	0.029341344	cg10654598	0.000195559	cg24222670	0.001595002	cg06383163	0.055198084	cg15205547	0.052914181	cg15027300	1079.453055
cg21377340	0.000235174	cg05347216	0.000251538	cg16822572	0.007579008	cg22940848	0.004604432	cg07094724	0.003112383	cg23397578	0.021922232	cg23894086	0.033312296	cg12806763	0.029309838	cg01128482	0.00019524	cg20176194	0.001594142	cg03053875	0.055172081	cg22248488	0.052905448	cg24790158	1079.453055
cg26891951	0.000235154	cg01139586	0.000251113	cg09102275	0.007576336	cg20400904	0.004599781	cg26608883	0.003111617	cg21497056	0.021911856	cg23989821	0.03323761	cg26493184	0.029308606	cg22192879	0.000194911	cg12629325	0.001592396	cg14310606	0.055152596	cg19901801	0.052876905	cg04515606	1074.558542
cg02763822	0.000235047	cg15049402	0.000251065	cg09072865	0.007575695	cg24100115	0.004598934	cg04974062	0.003109615	cg05376147	0.021905242	cg08620044	0.033208546	cg19821846	0.029261662	cg06427514	0.000194585	cg12520549	0.001589431	cg21229268	0.055132806	cg19560758	0.052870846	cg04940822	1074.558542
cg07381788	0.000234713	cg24324733	0.000250856	cg03273615	0.007574141	cg15886862	0.004597806	cg25478614	0.003109066	cg13299068	0.021887083	cg14711690	0.033188062	cg27006650	0.029255027	cg21209095	0.000193127	cg15707093	0.001589186	cg11258089	0.055073574	cg24680586	0.052862295	cg11814446	1074.558542
cg06352538	0.000234393	cg21767790	0.000250758	cg00607036	0.007567583	cg02681571	0.004594248	cg04733537	0.003107203	cg08578136	0.021880095	cg08357573	0.033183192	cg23010048	0.02924704	cg13518149	0.000192701	cg19020830	0.001589006	cg05779148	0.054973516	cg20647610	0.052803322	cg11141075	1074.558542
cg06962428	0.000234078	cg23577104	0.000250723	cg03810476	0.007566088	cg23552081	0.004583236	cg14176752	0.003105928	cg18416576	0.021875103	cg21185289	0.03317251	cg13601435	0.02924239	cg19870370	0.000192393	cg05436658	0.00158469	cg11210890	0.054962004	cg11548971	0.052792629	cg02593884	1074.558542
cg20165402	0.000233606	cg09814468	0.00025064	cg09662907	0.007562788	cg11916067	0.00458109	cg16003832	0.003104766	cg19560758	0.021872462	cg05099387	0.033145267	cg10283268	0.029221085	cg17349389	0.000191434	cg08781559	0.001583996	cg07462540	0.054949196	cg19987210	0.052784277	cg17176113	1074.558542
cg13495442	0.000232513	cg27003212	0.000250298	cg02523105	0.007562481	cg02640104	0.004579731	cg02683759	0.003103858	cg03893271	0.021848459	cg14778437	0.033122596	cg19915738	0.029194774	cg00567696	0.000191264	cg24505341	0.001579503	cg12079322	0.054913904	cg06704093	0.052780313	cg00305700	1074.558542
cg06460869	0.000232171	cg03437472	0.000249747	cg06350796	0.007558245	cg14201462	0.004574124	cg07806886	0.003102753	cg08620044	0.021845536	cg15084543	0.03306793	cg18207164	0.029191597	cg26421310	0.000190243	cg05257719	0.001578058	cg06522288	0.054895631	cg15174552	0.052679949	cg13539395	1074.558542
cg08599229	0.000232088	cg05239158	0.000249606	cg26893124	0.007555741	cg02501615	0.004572577	cg23519626	0.003102211	cg19037007	0.021841378	cg11969556	0.033047901	cg22637867	0.029191232	cg26219051	0.00019022	cg13029847	0.001577111	cg06493994	0.054889781	cg19788741	0.052645434	cg02028663	1069.258841
cg02405213	0.000231771	cg13348277	0.000249368	cg13128531	0.007555529	cg00308367	0.004572082	cg07544187	0.003098928	cg26277667	0.021837168	cg00246386	0.03301316	cg21576293	0.029188546	cg24811864	0.00019004	cg13022388	0.001573471	cg11372636	0.054885315	cg11896587	0.052643845	cg13566417	1069.258841
cg14159672	0.000231144	cg24551920	0.000249082	cg08408091	0.007555487	cg18345584	0.00457181	cg26307359	0.003095897	cg11998703	0.021752025	cg06297909	0.033012454	cg08281583	0.029183128	cg25774643	0.00018767	cg23208513	0.001569798	cg10389229	0.054841147	cg25311666	0.05263645	cg24337158	1069.258841
cg03751727	0.00023104	cg14627172	0.000249025	cg14345281	0.007553315	cg14996916	0.004570683	cg01746241	0.003095401	cg14582763	0.021675889	cg05733135	0.03300709	cg16288089	0.029138886	cg20711812	0.000186313	cg07876896	0.001569638	cg04464276	0.054836013	cg21051519	0.05260251	cg03131366	1069.258841
cg07959403	0.000231017	cg09175289	0.000248711	cg13187778	0.007551171	cg18030943	0.004567385	cg17081976	0.003094386	cg07314384	0.021664115	cg16541931	0.032988922	cg07046818	0.029131479	cg01110759	0.000185638	cg06838365	0.001565869	cg04863892	0.054754989	cg18406033	0.052484494	cg17974658	1069.258841
cg16358867	0.000230904	cg09862081	0.0002484	cg15977272	0.007549531	cg02317397	0.004563768	cg13023623	0.003089829	cg04640250	0.021650156	cg26131286	0.032982778	cg21694941	0.02912935	cg14880348	0.000185248	cg08244866	0.001565319	cg05446629	0.054736058	cg12841266	0.052434048	cg17020895	1069.258841
cg05995891	0.000230163	cg09918581	0.000248258	cg27296664	0.007545543	cg20016416	0.004562895	cg01503065	0.003087274	cg24275769	0.021635805	cg08404009	0.032907565	cg07120346	0.029126567	cg25778262	0.000185174	cg22354782	0.001565173	cg23619399	0.054711424	cg05766802	0.052408855	cg27396720	1069.258841
cg10674293	0.000229987	cg15008992	0.000248223	cg01477427	0.007538906	cg20980021	0.004555777	cg21986027	0.003084988	cg11299854	0.021622873	cg14448169	0.03289475	cg18793404	0.029121871	cg00249511	0.000185139	cg18219563	0.00156397	cg14367020	0.054701579	cg05080154	0.052370985	cg14834260	1069.258841
cg21985184	0.000229182	cg24019054	0.00024807	cg01479413	0.007536067	cg03941062	0.004551564	cg09526236	0.003077874	cg00949869	0.021615733	cg17888792	0.032892129	cg19912142	0.029068663	cg07522913	0.000184965	cg18022224	0.001558372	cg20090108	0.054660508	cg05702092	0.052356022	cg15028756	1069.258841
cg00090431	0.000229173	cg16941568	0.000247843	cg13540126	0.007528098	cg11815839	0.004550354	cg09473315	0.003077674	cg20404336	0.021615579	cg05558169	0.03289096	cg04477962	0.029063133	cg20979061	0.000184229	cg08377398	0.001556997	cg21048052	0.05465002	cg10605996	0.05230699	cg18240724	1069.258841
cg22108175	0.000228715	cg09088107	0.000247723	cg14834143	0.007516585	cg17972491	0.004548025	cg13649056	0.003076402	cg22305167	0.021613591	cg16038120	0.032886844	cg13210663	0.029049473	cg24575234	0.000184167	cg05560983	0.001553166	cg26824006	0.054621727	cg06335143	0.052304263	cg05358900	1069.258841
cg15547764	0.000227151	cg14237903	0.000247507	cg08796898	0.007514198	cg08413188	0.004547615	cg10906284	0.003072766	cg08112534	0.021576663	cg25942450	0.032878861	cg11071231	0.029043386	cg16549027	0.000183589	cg15418980	0.001548072	cg00924143	0.054606066	cg18780412	0.052300881	cg19354681	1069.258841
cg12659570	0.000226649	cg13966771	0.00024739	cg11364153	0.00751086	cg26334507	0.004547538	cg05700406	0.003061251	cg04917181	0.021522589	cg12781700	0.032875104	cg19922137	0.029027572	cg22989843	0.000183561	cg20649017	0.001540649	cg15205547	0.054588606	cg02305135	0.052266971	cg12748351	1069.258841
cg21371176	0.000225277	cg22025067	0.000247248	cg07950491	0.007507862	cg10241426	0.004545839	cg15617814	0.003060371	cg06779110	0.021505866	cg18239753	0.032862834	cg21306573	0.029009188	cg10601287	0.000183087	cg25951210	0.001536595	cg03738025	0.054582577	cg07461772	0.052251886	cg03744975	1069.258841
cg24141725	0.000225144	cg23197763	0.000247044	cg15170964	0.007503326	cg04223517	0.004541896	cg24621437	0.003057683	cg15645685	0.021419186	cg06783737	0.032854809	cg26005082	0.029009171	cg09155219	0.000183005	cg18229521	0.001535472	cg08263071	0.054565464	cg07010088	0.052198986	cg20051772	1069.258841
cg05028929	0.000224563	cg22039646	0.00024647	cg05829623	0.007502248	cg00500229	0.004536252	cg20585869	0.003054167	cg04022561	0.021413772	cg11294513	0.032841151	cg24856726	0.02898302	cg26419265	0.000182708	cg08475096	0.001534366	cg24203741	0.05455573	cg19965693	0.052190032	cg01434653	1069.258841
cg11331803	0.000224226	cg00529958	0.000246452	cg16414775	0.007498188	cg11082767	0.004533531	cg14532827	0.003053466	cg00014998	0.021407804	cg10103469	0.032790303	cg19788741	0.028922978	cg13654588	0.000182688	cg04324758	0.001534216	cg12238343	0.054503881	cg21678377	0.052183375	cg06414073	1069.258841
cg16413842	0.000224059	cg20795569	0.000246134	cg02627298	0.007497232	cg01374885	0.004533251	cg02447257	0.003050565	cg19358493	0.021405415	cg06335143	0.032789125	cg11337289	0.028921217	cg06654109	0.00018124	cg22336004	0.001532987	cg06933824	0.054497177	cg26890189	0.05216694	cg13262048	1069.258841
cg14175932	0.000223869	cg17644557	0.00024542	cg14057181	0.007494509	cg11964810	0.004532944	cg13411645	0.00304938	cg08833577	0.021393132	cg16556145	0.03273518	cg23368787	0.028917357	cg20747266	0.000181211	cg09162949	0.001532393	cg25339566	0.054482519	cg03700449	0.05216505	cg03421507	1069.258841
cg00205813	0.000223675	cg19043800	0.000245371	cg14711543	0.007493434	cg26198148	0.004532247	cg13581527	0.003049267	cg26330518	0.021377218	cg15381304	0.032731811	cg25032595	0.028882087	cg11519217	0.000181194	cg13677149	0.001531634	cg06424065	0.054451846	cg27281191	0.052160915	cg24389739	1069.258841
cg07952421	0.000223644	cg10237451	0.000245329	cg05109065	0.00749175	cg15580684	0.004522095	cg12127472	0.00304466	cg23839136	0.021367427	cg18031307	0.032714235	cg15213210	0.028865695	cg06763054	0.000180473	cg04228468	0.001529291	cg00862117	0.054356581	cg27011480	0.052152723	cg20011601	1069.258841
cg05171021	0.000223321	cg00423364	0.000244901	cg13069450	0.007489864	cg24461866	0.004517358	cg27549720	0.003042627	cg16021909	0.021357311	cg09323434	0.032694123	cg05117208	0.028823799	cg03860037	0.000180413	cg02521641	0.001522499	cg25527090	0.054315391	cg05746069	0.052115776	cg18221226	1069.258841
cg02444957	0.000223167	cg10378327	0.000244759	cg04653083	0.007488592	cg10794369	0.00451698	cg05864140	0.003041914	cg13279774	0.021346736	cg24416513	0.032504625	cg11741201	0.028823203	cg04875128	0.000180128	cg23600146	0.001521648	cg27320127	0.054307518	cg13861180	0.052101141	cg00478856	1069.258841
cg24232693	0.000222757	cg07140284	0.000244503	cg06746903	0.00748385	cg25696807	0.004513368	cg00379720	0.003041236	cg00348762	0.021337378	cg17627629	0.032494607	cg07829379	0.028812572	cg18391758	0.000179607	cg22233660	0.00151841	cg07589899	0.054296632	cg17761940	0.052078908	cg24780570	1069.258841
cg15625791	0.000221954	cg27101620	0.000244121	cg07507776	0.007476722	cg27465836	0.004508808	cg22231400	0.0030404	cg17349389	0.021326511	cg04464276	0.032466204	cg08109815	0.028797528	cg27496615	0.000179455	cg11231249	0.001517243	cg13545212	0.054273676	cg03405315	0.052056067	cg21414813	1069.258841
cg04623969	0.00022114	cg12500091	0.000243891	cg13613682	0.007474274	cg24286301	0.004502168	cg06469883	0.003040334	cg08281583	0.02130572	cg05184377	0.032465858	cg13302587	0.028774539	cg02439266	0.000179389	cg08204702	0.001516373	cg19389953	0.054252426	cg27211160	0.052021077	cg03014934	1069.258841
cg09569033	0.000221118	cg05323533	0.000243867	cg27483305	0.00747094	cg05186879	0.004500374	cg15747595	0.003039261	cg13703049	0.021304858	cg11548971	0.03245999	cg03308652	0.02876423	cg26597242	0.000178381	cg20088545	0.001515605	cg19904805	0.054234277	cg19414741	0.051998821	cg10581837	1069.258841
cg26644378	0.000220521	cg05453566	0.000243496	cg05147108	0.007468367	cg18377670	0.004495258	cg02746869	0.003038982	cg25114913	0.021287808	cg08281583	0.032454214	cg23497383	0.028756429	cg24676071	0.00017819	cg19968631	0.001513005	cg19560758	0.054189799	cg25051341	0.051982582	cg02714303	1069.258841
cg07302952	0.000220467	cg05679475	0.000242793	cg09500531	0.007464802	cg19567035	0.004494418	cg15381304	0.003031029	cg02305135	0.021275009	cg22387369	0.032448161	cg25142340	0.028727714	cg03135704	0.000177597	cg22391469	0.001511964	cg01758512	0.054186849	cg22204479	0.051978266	cg21094405	1069.258841
cg00695177	0.000219845	cg11554489	0.00024268	cg17026243	0.007461354	cg10323688	0.004493782	cg07552803	0.003029996	cg17283453	0.021270122	cg17998593	0.0324264	cg06017144	0.02871393	cg10854758	0.000177502	cg14805347	0.001511038	cg02622316	0.054185066	cg24439256	0.051953134	cg05315334	1069.258841
cg10833066	0.000219672	cg04059207	0.000241576	cg11371160	0.007460541	cg21915828	0.004492553	cg20795569	0.003029178	cg19901801	0.021269181	cg17349389	0.032423132	cg24439256	0.02868268	cg03260249	0.000176031	cg15769184	0.001510446	cg04461228	0.054160329	cg07972322	0.051944665	cg21882356	1069.258841
cg14509133	0.000219354	cg26595643	0.00024104	cg03769817	0.00745767	cg16598774	0.004491942	cg11413039	0.003026631	cg21475150	0.021267514	cg07565441	0.032380408	cg00939495	0.02867312	cg14006900	0.000175485	cg04058752	0.001510429	cg02305135	0.054095396	cg15174905	0.051919547	cg11396329	1069.258841
cg00864755	0.000219234	cg12128490	0.000240842	cg25125652	0.007455312	cg20741479	0.004488832	cg08315202	0.0030243	cg26375057	0.021266458	cg21048052	0.032367757	cg16556145	0.028611473	cg21424782	0.000174481	cg14442890	0.001504885	cg05041351	0.054093523	cg17275781	0.051874627	cg09331505	1069.258841
cg06808983	0.000218985	cg01796166	0.000240661	cg08405463	0.007453941	cg03977713	0.004488422	cg10640845	0.003024192	cg18862481	0.021223064	cg08949799	0.032366931	cg18247055	0.028589286	cg23706388	0.00017429	cg23052560	0.001501283	cg18750960	0.054043601	cg10389229	0.051858676	cg09337121	1069.258841
cg01045132	0.000218843	cg22099081	0.000240627	cg17473615	0.00745383	cg22912331	0.004487586	cg18449120	0.003020647	cg02109484	0.021213149	cg26005082	0.032279706	cg03078269	0.028581827	cg20000562	0.00017425	cg24502382	0.001500724	cg08715654	0.054034686	cg15119274	0.051854284	cg16886625	1069.258841
cg14837792	0.000218679	cg09525973	0.000240587	cg12277627	0.007452709	cg09451613	0.004481414	cg11215901	0.003019025	cg13954457	0.021200935	cg16142306	0.032227089	cg21867345	0.028575883	cg12120292	0.000173825	cg21415998	0.001496148	cg17078116	0.054011178	cg03980745	0.051850661	cg05453127	1069.258841
cg11860233	0.000218592	cg19092168	0.00024051	cg27485646	0.007446932	cg19267254	0.004480205	cg15215348	0.003014968	cg04228468	0.021178392	cg14028400	0.032223217	cg23342718	0.028563574	cg08840441	0.000173349	cg25142340	0.001495801	cg09553187	0.05396841	cg01565320	0.051809173	cg04819055	1069.258841
cg14201929	0.000218059	cg12247101	0.000240106	cg04302300	0.007440672	cg15096147	0.004472712	cg27523527	0.003014497	cg13478228	0.021146022	cg03167717	0.032222749	cg11960359	0.028559578	cg23267759	0.000171754	cg21633143	0.001491177	cg15759937	0.053955904	cg13438893	0.051806328	cg04097604	1069.258841
cg13556794	0.000218056	cg10666426	0.000239767	cg10236447	0.007439212	cg04813347	0.004471854	cg01775265	0.003013971	cg18064714	0.021127117	cg04217706	0.032179872	cg27382568	0.028546569	cg21033440	0.000171629	cg10239319	0.001489152	cg05323725	0.053908191	cg00379648	0.051805678	cg15519382	1069.258841
cg08559712	0.000216023	cg02147637	0.000239707	cg27654334	0.007439118	cg24183173	0.004471615	cg23013958	0.003011012	cg24644551	0.021118373	cg24276395	0.032171929	cg17433004	0.028545886	cg20969194	0.00017149	cg20655980	0.001488825	cg01777643	0.053769101	cg27154177	0.051754627	cg04071872	1069.258841
cg07205901	0.000215776	cg13906362	0.000238989	cg24496423	0.007432802	cg22400430	0.004466692	cg05371578	0.003010462	cg17508941	0.021116863	cg23420260	0.032146809	cg17241310	0.028542123	cg13773570	0.000171296	cg09906752	0.001483856	cg17320255	0.053730218	cg14269857	0.051702801	cg18712352	1069.258841
cg05225909	0.000215529	cg15019011	0.000238952	cg16505502	0.007431667	cg14526044	0.004465873	cg17326555	0.003006679	cg18244817	0.021103438	cg02038852	0.032139377	cg04217706	0.028541991	cg08463758	0.000170873	cg00582524	0.001482889	cg25720804	0.053715471	cg05788080	0.051611962	cg10417934	1069.258841
cg22397713	0.000215092	cg19244200	0.00023895	cg12030973	0.007424683	cg14220777	0.004464563	cg23712342	0.003004292	cg09191448	0.021089975	cg02440744	0.032132458	cg04061117	0.028531267	cg08183141	0.000170646	cg05673098	0.001482234	cg05788080	0.053704527	cg23543123	0.051601633	cg05354479	1069.258841
cg15831967	0.000214947	cg16340268	0.000238807	cg20653018	0.007419659	cg25485392	0.004463719	cg00298065	0.003004218	cg12426652	0.021089567	cg02447257	0.0320992	cg22562942	0.028515485	cg13015284	0.000170324	cg09175289	0.001482093	cg10171347	0.053686965	cg15649236	0.051528903	cg00934624	1069.258841
cg12898220	0.000214621	cg26008908	0.000238736	cg09197234	0.007414986	cg05503743	0.004458983	cg00332937	0.003002131	cg03216846	0.021085404	cg07829379	0.032080574	cg08541518	0.028513179	cg08332990	0.000169344	cg07972322	0.00148018	cg25565850	0.053648648	cg27487435	0.051499532	cg02893407	1069.258841
cg15057235	0.000214411	cg26731143	0.000238564	cg03246590	0.007411647	cg19733180	0.004452187	cg13561879	0.003001441	cg20617821	0.021073066	cg18758922	0.032067978	cg04033732	0.028503383	cg18110483	0.000168689	cg03656099	0.001479569	cg20463526	0.053628882	cg17001566	0.051453952	cg21672895	1069.258841
cg23023466	0.000214398	cg05705605	0.000238459	cg18665563	0.007408199	cg23698976	0.004441073	cg13974632	0.002999744	cg05928342	0.021066924	cg18247055	0.032030261	cg21048052	0.028484638	cg13200686	0.000167906	cg00831710	0.00147904	cg22195627	0.053607338	cg09228303	0.051429991	cg26242531	1069.258841
cg03777614	0.000214277	cg23839136	0.000238219	cg07933757	0.007407442	cg17850359	0.004433219	cg06493994	0.00299894	cg05693982	0.021046548	cg24055029	0.032028831	cg06783737	0.028461748	cg05376147	0.000167659	cg09649610	0.001477439	cg18435449	0.053606069	cg23827572	0.051404441	cg12011267	1069.258841
cg13766491	0.000213881	cg01997105	0.000237671	cg27080287	0.007405892	cg07445191	0.004432137	cg26517663	0.002997748	cg02189888	0.021037721	cg24644551	0.031924993	cg10237903	0.028461107	cg17992056	0.000167474	cg13916459	0.001476858	cg14493920	0.053598669	cg09897374	0.051400635	cg02395812	1069.258841
cg27341708	0.000213769	cg26320617	0.00023758	cg02042142	0.007404883	cg23353000	0.004430847	cg26078977	0.002997232	cg22008851	0.020966445	cg09401099	0.031895197	cg11301556	0.028460015	cg04127342	0.000166981	cg22494858	0.001475978	cg05371578	0.053588043	cg23010048	0.051394599	cg04496281	1069.258841
cg02139050	0.000213499	cg25783189	0.000236964	cg19410841	0.00740442	cg12178904	0.004428778	cg10530889	0.002993195	cg20119148	0.020961805	cg13518149	0.031878387	cg03611452	0.028448217	cg14562930	0.000166563	cg16605327	0.001470516	cg04656321	0.05346394	cg07963234	0.051367415	cg11693709	1069.258841
cg00763170	0.000213447	cg11182518	0.000236788	cg01528835	0.007399617	cg05068452	0.004425571	cg04033732	0.002991996	cg09726198	0.020941791	cg13438893	0.031852895	cg06594404	0.028440279	cg23085912	0.000166039	cg02719752	0.001464	cg23649708	0.053432924	cg22537474	0.0513523	cg00710286	1069.258841
cg15540183	0.00021314	cg00101940	0.0002367	cg06908232	0.007399465	cg04329455	0.004424548	cg05732750	0.002991255	cg20426994	0.02091168	cg08668790	0.031827292	cg06779110	0.028435607	cg09555118	0.00016596	cg25412831	0.001463119	cg16918989	0.053389782	cg03545458	0.051349323	cg27046604	1069.258841
cg27549874	0.000212853	cg22901008	0.000236608	cg06479204	0.007393963	cg03963853	0.004421282	cg16450309	0.002990775	cg26327071	0.020910618	cg08715654	0.031818054	cg12892303	0.028382251	cg16323298	0.000164722	cg17546247	0.001456318	cg09780493	0.053366342	cg21359747	0.051339924	cg20584732	1069.258841
cg00197191	0.000212852	cg23294399	0.000236403	cg11332123	0.007383924	cg06665132	0.00441905	cg07172885	0.002989734	cg24866418	0.020882975	cg27641628	0.031801772	cg10659886	0.028382192	cg15748507	0.000164518	cg08274637	0.001447554	cg17737681	0.053351551	cg09998632	0.051301682	cg05646492	1069.258841
cg22897634	0.000212811	cg25788719	0.000236343	cg10401803	0.007381428	cg26861374	0.004415491	cg26051750	0.002988602	cg20699586	0.020869325	cg24813736	0.031734457	cg09842728	0.028370289	cg07984133	0.000164126	cg02168857	0.001444855	cg21359747	0.053324321	cg14310606	0.051269618	cg24915574	1069.258841
cg23291158	0.000211991	cg22278659	0.000236186	cg21311654	0.007380227	cg04759376	0.004414488	cg07829379	0.002987947	cg10782349	0.020854546	cg19433697	0.031712181	cg16542478	0.028361316	cg06782686	0.000164016	cg03664992	0.001440498	cg18292331	0.053297758	cg23189410	0.051246524	cg18341263	1069.258841
cg08297414	0.000211909	cg00001747	0.000236102	cg21454763	0.007377916	cg03962474	0.00441407	cg08986196	0.002987389	cg12334869	0.020834481	cg12426652	0.031698353	cg13398472	0.028326746	cg23063243	0.000163914	cg24933645	0.001438128	cg23543123	0.053288076	cg24842733	0.051218241	cg08200404	1069.258841
cg08071329	0.000211884	cg02603483	0.000236086	cg05034175	0.007368118	cg16518442	0.004413252	cg03679755	0.002986806	cg05700079	0.02082538	cg03308652	0.031695192	cg24055029	0.028322746	cg02347074	0.000163874	cg03433642	0.001438007	cg02629106	0.053273781	cg09553187	0.051214164	cg00028013	1069.258841
cg16407739	0.000211216	cg19483679	0.000235984	cg13723766	0.007366825	cg20106158	0.004404515	cg03983058	0.002984593	cg04075191	0.020822458	cg19329160	0.031691446	cg05694921	0.028319497	cg04058752	0.00016349	cg18448581	0.001434735	cg16735881	0.053271435	cg14189141	0.051187823	cg12594244	1069.258841
cg09581673	0.00021091	cg00420742	0.000235886	cg11103049	0.007365449	cg12121347	0.004403651	cg25399352	0.002983956	cg20088545	0.020818861	cg04678902	0.031661635	cg02375320	0.028283904	cg17780246	0.000163384	cg13932954	0.001429948	cg13652557	0.053216863	cg03308652	0.051158939	cg04436755	1069.258841
cg20704381	0.000210724	cg20722801	0.000235709	cg23936476	0.00736158	cg14680131	0.004399923	cg03216846	0.002983711	cg16665444	0.020805496	cg18803104	0.03165757	cg04281464	0.028264044	cg08953976	0.000161784	cg14609043	0.001429891	cg00688962	0.053196465	cg18091225	0.051150265	cg14435807	1069.258841
cg00614011	0.000210674	cg23164203	0.000235467	cg17098125	0.007360571	cg03095982	0.004398594	cg17312004	0.002982687	cg02215641	0.020747805	cg22153181	0.031602682	cg18207741	0.028255259	cg03701001	0.000161704	cg13652557	0.001429412	cg13539545	0.053176115	cg10281002	0.051131707	cg20652404	1069.258841
cg08590378	0.000210333	cg26531141	0.000235299	cg18197259	0.007358813	cg04993130	0.004395848	cg19220144	0.002982244	cg17433004	0.020732844	cg23619399	0.031582395	cg07135032	0.028252525	cg11456145	0.000160667	cg02863489	0.001428847	cg26444528	0.053149982	cg26196480	0.051126405	cg22590761	1069.258841
cg01584348	0.000210249	cg26808784	0.000235276	cg24157854	0.007358036	cg24965992	0.00439482	cg09887059	0.002978811	cg21226224	0.020714845	cg22507154	0.031568812	cg02356551	0.028251431	cg12648537	0.000160075	cg17394304	0.001427272	cg07010088	0.053135302	cg03366986	0.051063372	cg18306747	1069.258841
cg05926586	0.000210198	cg07783843	0.000235165	cg16641060	0.007354699	cg02541160	0.004392916	cg20300677	0.002977844	cg26814276	0.020708318	cg07046818	0.031566787	cg14701643	0.028249303	cg10660256	0.000159975	cg19864758	0.001427115	cg05128922	0.053126688	cg18206017	0.050989041	cg00622552	1069.258841
cg12278099	0.000209782	cg18158419	0.000234841	cg14539516	0.007351788	cg04373487	0.004389992	cg18987410	0.002977122	cg27487435	0.020700664	cg05765011	0.031548262	cg12552771	0.028229684	cg20676716	0.00015973	cg06715092	0.001425873	cg03135704	0.053096739	cg03738025	0.050976119	cg13324107	1069.258841
cg05681977	0.00020972	cg13633270	0.000234755	cg17028443	0.007348364	cg22391978	0.004389198	cg23376861	0.002975641	cg23712342	0.020689648	cg01091951	0.031509051	cg20010506	0.028151679	cg21870884	0.00015883	cg16696270	0.001423362	cg07856138	0.053082526	cg07780543	0.05096931	cg08022502	1069.258841
cg16972057	0.000209612	cg07175095	0.000234408	cg10293293	0.007346886	cg00310386	0.004383759	cg20439889	0.002971984	cg25032595	0.020681277	cg24611446	0.031493335	cg24676817	0.028145788	cg01763051	0.00015769	cg05452899	0.001417957	cg13561879	0.05307744	cg06279276	0.050969079	cg20319926	1069.258841
cg06176944	0.000209557	cg21359959	0.000234266	cg07887243	0.007338258	cg04846508	0.004380127	cg07137955	0.002971763	cg12146673	0.020667635	cg23342718	0.031486231	cg16789844	0.028138839	cg24261911	0.000157604	cg22035278	0.001415995	cg00332021	0.053072498	cg10242602	0.050955766	cg10471544	1069.258841
cg16440217	0.000209544	cg03156893	0.000234164	cg04049911	0.007328972	cg08931923	0.00437816	cg22861116	0.002971501	cg02038852	0.020661668	cg07813142	0.031478877	cg04293085	0.028101979	cg13652557	0.000157381	cg10761295	0.001414217	cg08540945	0.053053254	cg15060599	0.050937516	cg21180360	1069.258841
cg20964423	0.000208681	cg15654259	0.000234057	cg00763725	0.007327812	cg00585631	0.004370925	cg02878244	0.002969505	cg13518149	0.020655382	cg01285926	0.031473446	cg24644551	0.028079587	cg18914029	0.000156834	cg09323434	0.001410417	cg03566822	0.053052747	cg20249252	0.050868325	cg00484396	1069.258841
cg17247321	0.000207816	cg08257220	0.000233991	cg20788415	0.007327015	cg18157896	0.004364302	cg14166009	0.002968565	cg11326255	0.020650623	cg11705975	0.031398468	cg03644845	0.027917394	cg15133719	0.000156815	cg22265644	0.001409459	cg08044097	0.05294322	cg19717586	0.050866425	cg03380729	1069.258841
cg06222031	0.000207287	cg05385737	0.000233587	cg03266942	0.007325825	cg01420159	0.004363626	cg12834035	0.002968037	cg13663218	0.020634859	cg22509170	0.031390729	cg16142306	0.027897558	cg06813554	0.000156502	cg03255182	0.001401652	cg27011480	0.052941793	cg20859731	0.050839214	cg20158248	1069.258841
cg04122858	0.000207236	cg01488085	0.000233578	cg00772918	0.007322802	cg11675245	0.004356859	cg16661755	0.002965059	cg11510523	0.020620264	cg25773262	0.031387283	cg15251679	0.027886149	cg06739520	0.000156206	cg19901801	0.001400425	cg25497399	0.052915988	cg10171347	0.050805158	cg06777352	1069.258841
cg09351263	0.000206444	cg15394860	0.000233484	cg21327343	0.007320698	cg02064267	0.004354699	cg07605285	0.002963918	cg13210663	0.020584806	cg26504305	0.031378141	cg02834747	0.027863382	cg24059033	0.000154777	cg24055029	0.001398865	cg04184019	0.052897923	cg03523785	0.05079701	cg03569932	1069.258841
cg16791832	0.000206431	cg09306252	0.000232837	cg20248649	0.007320468	cg09761247	0.004351389	cg22507154	0.002959925	cg09881545	0.020567556	cg02355885	0.031342571	cg09191448	0.027818644	cg09857513	0.000154529	cg14188639	0.001397371	cg25596575	0.052891853	cg21790626	0.050788375	cg03443669	1069.258841
cg22772380	0.000205919	cg26708220	0.00023282	cg13034335	0.007320029	cg07988171	0.004346553	cg16051228	0.002959483	cg13381486	0.020533162	cg25142340	0.031303147	cg07177380	0.027814864	cg10761295	0.000154448	cg00502190	0.001396744	cg09672464	0.052891001	cg01371799	0.050771299	cg01975881	1069.258841
cg22764535	0.000205898	cg13891978	0.000232766	cg10723556	0.007317129	cg05697539	0.004343703	cg05501996	0.002959443	cg19586576	0.020525233	cg00748589	0.031290847	cg00667862	0.027814311	cg16494192	0.000154177	cg24324985	0.001395334	cg08067566	0.052855604	cg13476133	0.050721621	cg08951931	1069.258841
cg07633251	0.000205528	cg04444450	0.000232605	cg19490531	0.007316222	cg06192883	0.004340828	cg07945733	0.002957386	cg13100137	0.020523954	cg04211115	0.031281569	cg04041707	0.02780775	cg10149976	0.000153862	cg20553124	0.001389143	cg23420260	0.052820215	cg20390045	0.050686661	cg09918713	1069.258841
cg23738083	0.000205462	cg09677252	0.000232479	cg05010308	0.007306254	cg06470626	0.004333429	cg14231297	0.002956396	cg13700939	0.020521328	cg12658720	0.031250997	cg16665444	0.027803007	cg08066141	0.000153533	cg00246386	0.001387831	cg23690528	0.052789953	cg07921965	0.050676999	cg05085585	1069.258841
cg26961260	0.000205198	cg05575255	0.000232448	cg19658849	0.007304909	cg08722213	0.00433036	cg06793562	0.00295528	cg23891996	0.020520966	cg24676817	0.031249537	cg06448705	0.027781562	cg15347189	0.00015271	cg03631455	0.001387285	cg26715952	0.052777983	cg12169233	0.050673539	cg02481588	1069.258841
cg16956496	0.000204993	cg10091265	0.000232092	cg22665187	0.007298286	cg04248364	0.004329952	cg04487296	0.002955061	cg12973941	0.020518334	cg15001747	0.031233925	cg14739151	0.027755235	cg14442890	0.000152446	cg16589299	0.001387232	cg11239720	0.052748391	cg20657674	0.050663443	cg08121142	1069.258841
cg06048169	0.000204531	cg18587499	0.000231897	cg25801322	0.007290371	cg10239257	0.004326845	cg15593298	0.002954122	cg14448169	0.020482495	cg26113448	0.03123205	cg06733419	0.027749742	cg18619151	0.000150579	cg02355885	0.001386992	cg10286969	0.052715481	cg13916459	0.050645215	cg09465019	1069.258841
cg23538841	0.000204012	cg24189917	0.000231559	cg14815778	0.007285678	cg06576965	0.004325598	cg05911659	0.002950446	cg07873041	0.020473089	cg02531437	0.031203413	cg03354908	0.02773935	cg03413465	0.000149903	cg06621358	0.001386599	cg26249046	0.052672437	cg07589899	0.050623161	cg01433152	1069.258841
cg13313423	0.000203946	cg07629454	0.000231361	cg01803014	0.007280526	cg18665334	0.004321862	cg00776293	0.002949543	cg01366595	0.020472584	cg12215340	0.031189399	cg15084543	0.027738497	cg22709307	0.000149893	cg02447229	0.001385656	cg00379648	0.05265137	cg09863441	0.050621159	cg16239604	1069.258841
cg21236770	0.000203876	cg09003833	0.000230327	cg21267792	0.007276294	cg09809932	0.004320994	cg26444528	0.002948947	cg20361154	0.020438987	cg06017144	0.031173738	cg25531874	0.027736409	cg23420260	0.000149045	cg16024950	0.001382561	cg27209389	0.05262359	cg14442890	0.050620578	cg26739800	1069.258841
cg04204411	0.000203696	cg02910711	0.000229983	cg24882981	0.007274691	cg15027721	0.004320691	cg27091422	0.002947233	cg14024242	0.020432095	cg13703049	0.031100044	cg05041351	0.027726794	cg02547054	0.000148755	cg27626299	0.0013805	cg03366986	0.052577818	cg10943359	0.050612721	cg10067538	1069.258841
cg02713706	0.000203549	cg03378725	0.000229963	cg24455325	0.007272806	cg22876229	0.004318337	cg00529958	0.002946142	cg13586599	0.020425409	cg21725716	0.031097989	cg18645335	0.027708558	cg25406138	0.000148476	cg15835825	0.001376979	cg18409528	0.052576522	cg23128634	0.050585926	cg09971549	1069.258841
cg20336032	0.000200616	cg26661922	0.000229815	cg00470472	0.007268649	cg07626909	0.00431449	cg26538160	0.002944899	cg24863335	0.020422319	cg09842728	0.031038549	cg24611446	0.027683053	cg01593969	0.000148206	cg21621248	0.001373413	cg08923271	0.052573028	cg02531437	0.050495808	cg26544774	1069.258841
cg19825410	0.00020054	cg02472220	0.000229565	cg27166673	0.007266682	cg19849873	0.004314231	cg15928106	0.002944533	cg18219930	0.020422105	cg22340508	0.031036142	cg13188098	0.027616957	cg07104706	0.000147666	cg09134593	0.001373259	cg06574716	0.052565572	cg20591728	0.050450491	cg15440512	1069.258841
cg14462567	0.000200505	cg10810847	0.0002295	cg05799859	0.007266169	cg26251715	0.004312991	cg19061171	0.002942583	cg27209389	0.020404914	cg05041351	0.031006742	cg17177455	0.027610565	cg05134015	0.000147567	cg01708273	0.001370218	cg03980745	0.052530738	cg03135704	0.050406514	cg17472686	1069.258841
cg05440482	0.000200031	cg13033722	0.00022949	cg07388258	0.007265306	cg18563998	0.004311625	cg15149655	0.002941429	cg21572722	0.020399652	cg25565850	0.030988828	cg02091185	0.02760915	cg00834192	0.000146989	cg07160746	0.001370057	cg23524195	0.052509946	cg09726198	0.050376976	cg04209460	1069.258841
cg27571617	0.000199628	cg26069745	0.000228855	cg02333283	0.007262701	cg13390224	0.004300676	cg05768427	0.002940048	cg11084334	0.020381342	cg18645335	0.030958626	cg12841266	0.027591655	cg11443656	0.000146332	cg26755141	0.001369672	cg12169233	0.052505305	cg25086144	0.050374058	cg14970550	1069.258841
cg17798847	0.000199481	cg19890277	0.000228475	cg08394018	0.00726251	cg05580683	0.004296773	cg14666113	0.002939055	cg10490877	0.020376712	cg11571585	0.030948341	cg05540369	0.02758181	cg16898621	0.000145528	cg22400703	0.001368127	cg07177380	0.05250474	cg13796845	0.050325735	cg20131013	1069.258841
cg03961133	0.000199173	cg13187734	0.000228148	cg13571540	0.007262028	cg25213350	0.004294657	cg16232126	0.002930965	cg24611446	0.020358136	cg21306573	0.030933787	cg26375057	0.02757228	cg01723606	0.000145304	cg16521917	0.001365135	cg19821846	0.052478981	cg03312749	0.050269741	cg02105093	1069.258841
cg17678867	0.000199163	cg10721834	0.000228134	cg25714610	0.00725746	cg23555496	0.004283006	cg23538901	0.002930767	cg07489502	0.020327829	cg13188098	0.030924753	cg27606499	0.027542251	cg23547017	0.000144955	cg10676084	0.001362565	cg23409325	0.052441411	cg00824018	0.050267166	cg05379350	1069.258841
cg11508013	0.000198756	cg03868353	0.000228065	cg17118809	0.007243712	cg27665985	0.004282297	cg13381486	0.00292859	cg11960359	0.020321126	cg18514820	0.030911344	cg06933824	0.027541834	cg07286457	0.000144181	cg25772438	0.001361773	cg06704093	0.052404032	cg26715952	0.050261705	cg22410751	1069.258841
cg18217622	0.000198729	cg22616881	0.000227479	cg18960294	0.007240019	cg26172016	0.004275558	cg14348757	0.002927907	cg18486235	0.020272919	cg24361201	0.030839171	cg19329160	0.027526679	cg00481951	0.000143883	cg21992250	0.001361763	cg07570470	0.052398437	cg23328622	0.050255989	cg20350981	1069.258841
cg24470298	0.000197526	cg25139033	0.000227334	cg24194941	0.007233376	cg00599377	0.004274608	cg05021643	0.002925222	cg24154951	0.020258848	cg07143451	0.030838691	cg12334869	0.027500032	cg23207990	0.000143869	cg12648537	0.001356843	cg07955995	0.052299542	cg11473001	0.050252186	cg27492942	1069.258841
cg21032945	0.000197419	cg20129806	0.000226818	cg19063343	0.00722678	cg11309283	0.004274401	cg07382554	0.002924211	cg03259243	0.020249668	cg11417653	0.030825641	cg02447257	0.027475698	cg12833465	0.000143276	cg15251679	0.001354866	cg13019491	0.0522573	cg12079322	0.050223864	cg26628907	1069.258841
cg03915901	0.000196813	cg13003054	0.000226722	cg14601312	0.007225997	cg11588788	0.004271741	cg10855531	0.002923992	cg17148395	0.020249326	cg11741201	0.030809042	cg13663218	0.027467128	cg23559331	0.000143203	cg02745847	0.001352533	cg00275741	0.052187804	cg20146541	0.05019013	cg07360990	1069.258841
cg09038294	0.000196803	cg10764388	0.000226516	cg11215426	0.007223725	cg13831280	0.004271517	cg06678572	0.002923547	cg24031355	0.02024807	cg11998703	0.030728557	cg05184377	0.027403879	cg09182138	0.000142741	cg17075048	0.001351417	cg01456368	0.052177784	cg10286969	0.050178378	cg11501059	1069.258841
cg17646571	0.000196219	cg05962092	0.000226234	cg08933268	0.007214826	cg17653788	0.004268743	cg00495860	0.002922791	cg23368787	0.020237027	cg01942962	0.030701885	cg23839136	0.027388938	cg25514244	0.000142452	cg23734973	0.001347855	cg12696328	0.052128307	cg27166177	0.050172774	cg22156456	1069.258841
cg02970458	0.000196063	cg03340041	0.000226089	cg17747382	0.00721118	cg18616091	0.004267638	cg15393702	0.002922013	cg26005082	0.020234371	cg22344934	0.03069504	cg21235953	0.027375728	cg23288973	0.000142201	cg27019126	0.001345979	cg01285926	0.052074523	cg19915738	0.050127766	cg25687894	1069.258841
cg07167872	0.000196021	cg04935109	0.000225939	cg06140460	0.007209755	cg10535500	0.004262534	cg20228731	0.00291987	cg14191134	0.020225216	cg07099331	0.030637459	cg18118685	0.027349862	cg02014853	0.000142012	cg05380821	0.001335392	cg10058464	0.052072329	cg23089840	0.050127263	cg19403377	1069.258841
cg01477838	0.000196012	cg11749672	0.000225906	cg12481479	0.007209594	cg00141330	0.004257768	cg07766263	0.002919836	cg03523785	0.020216927	cg13663218	0.030626481	cg19281363	0.027334532	cg16529477	0.000142	cg18601426	0.001334765	cg17576288	0.05207138	cg15512297	0.050124811	cg21406455	1069.258841
cg04774975	0.000195819	cg22540384	0.000225854	cg06774124	0.007205466	cg06772081	0.00425243	cg20213416	0.002919142	cg16638540	0.020213116	cg17283453	0.03062478	cg02531437	0.027332001	cg04719819	0.000139524	cg22282410	0.001334388	cg13476133	0.052063694	cg11344566	0.050123748	cg16987606	1069.258841
cg21412865	0.000195769	cg21959619	0.000225575	cg11673471	0.007192555	cg04497015	0.004250613	cg23394610	0.002918165	cg01850269	0.020210696	cg17177455	0.030597148	cg26330518	0.027331508	cg22571530	0.000138847	cg07286457	0.001333983	cg15672768	0.052051614	cg20765086	0.050115128	cg05743112	1069.258841
cg04068844	0.00019561	cg03228288	0.000224732	cg05450314	0.007189222	cg26112608	0.00425031	cg23350904	0.002917475	cg18247055	0.020207292	cg18694169	0.030572799	cg03167717	0.027325061	cg12307787	0.000138829	cg16419235	0.001330822	cg21697172	0.052001587	cg04227922	0.050112098	cg25512537	1069.258841
cg18526121	0.000194174	cg18555620	0.000224626	cg13918312	0.007188213	cg00271873	0.004242659	cg21296230	0.002917194	cg27006650	0.020205918	cg15593298	0.030571601	cg19433697	0.027266605	cg20300246	0.000138238	cg16717713	0.001328294	cg01796166	0.051959712	cg25222010	0.050109835	cg01222316	1069.258841
cg21909434	0.000194035	cg23040258	0.000224327	cg03240752	0.007182051	cg09308840	0.00424199	cg26885268	0.002916065	cg22316521	0.020193084	cg00250092	0.030568458	cg07565441	0.027225512	cg05351786	0.000137766	cg11084334	0.00132759	cg12841266	0.051952449	cg12668482	0.050102234	cg09164913	1069.258841
cg00990613	0.000193953	cg02756107	0.00022412	cg09809869	0.007180897	cg06237805	0.004240127	cg06291867	0.00291463	cg15060599	0.020183162	cg09486406	0.030561535	cg23420260	0.027221297	cg03840594	0.000137688	cg26128383	0.001326206	cg22633280	0.051927629	cg19369022	0.0500793	cg06807993	1069.258841
cg08673419	0.000193843	cg24267358	0.00022402	cg10070668	0.007180841	cg22099623	0.004235181	cg16928066	0.002913801	cg21399832	0.020170983	cg20442599	0.030556884	cg11668749	0.027214456	cg26963271	0.000136818	cg05929882	0.001324548	cg05911659	0.051868739	cg13391116	0.050066853	cg05855948	1069.258841
cg02975187	0.000193515	cg01078824	0.000223892	cg21699341	0.007175351	cg23652987	0.004234031	cg05599196	0.002911647	cg04481170	0.020141979	cg06733419	0.030548224	cg07921625	0.027207237	cg26832142	0.000136768	cg20904495	0.001323928	cg19806122	0.051860054	cg17209826	0.050044192	cg26317285	1069.258841
cg14015804	0.000193369	cg11942629	0.000223237	cg22366618	0.007175163	cg12566844	0.004230604	cg19908812	0.00291095	cg11220950	0.020137138	cg05864868	0.030532945	cg01513307	0.027195517	cg24905268	0.000136503	cg17764514	0.001318064	cg21953332	0.051828735	cg14186066	0.049986892	cg13552692	1069.258841
cg17435683	0.000193159	cg00210994	0.000223182	cg12574220	0.007174665	cg01283227	0.004216912	cg14269857	0.002910754	cg08499046	0.020136263	cg10778288	0.030531565	cg18239753	0.027184154	cg16868298	0.00013508	cg00642460	0.001314832	cg01991397	0.051817545	cg06493994	0.04996326	cg00073090	1069.258841
cg05372765	0.000193128	cg05184938	0.000223011	cg05712400	0.007171341	cg18634334	0.0042129	cg22557662	0.002910362	cg25800765	0.020099053	cg06645033	0.030519782	cg25645064	0.027166621	cg09275869	0.000134785	cg15272362	0.00131482	cg25026529	0.051803035	cg09122223	0.049929918	cg04601137	1069.258841
cg12803926	0.00019212	cg11841522	0.000222837	cg11654517	0.007167856	cg04698475	0.004211551	cg01758512	0.002910243	cg24055029	0.020090147	cg19220144	0.030516645	cg05099387	0.027090298	cg23851027	0.000134227	cg19485029	0.001307335	cg11644596	0.051730882	cg05020604	0.049917029	cg05163057	1069.258841
cg09330898	0.000192043	cg05039548	0.000222292	cg04702045	0.007165517	cg01918534	0.004200035	cg26970841	0.002908802	cg01786967	0.02006526	cg00590324	0.030506007	cg04749646	0.027063408	cg07642638	0.000133887	cg13272644	0.001304865	cg15001747	0.051708702	cg11548303	0.049906662	cg19540617	1069.258841
cg05045817	0.000191911	cg19501536	0.000222251	cg12967624	0.007161978	cg24700051	0.004199042	cg18932798	0.002903867	cg00333824	0.020065259	cg04978384	0.030480541	cg02657401	0.027029685	cg04273661	0.000133106	cg20248516	0.001304604	cg03678609	0.051688841	cg11797365	0.049887625	cg10789314	1069.258841
cg11963447	0.000191684	cg00329201	0.000221986	cg26304243	0.007158547	cg21906379	0.004193634	cg18384778	0.002903713	cg12028548	0.020053512	cg25428494	0.030451663	cg03523785	0.0270188	cg01013590	0.000133034	cg19890277	0.001303523	cg06034548	0.051687484	cg03389653	0.049853039	cg05380558	1069.258841
cg01123298	0.000191569	cg04061117	0.000221945	cg25179313	0.007156586	cg10553415	0.004189395	cg11278016	0.002903071	cg03730428	0.020031758	cg19922137	0.030402217	cg20119148	0.02701628	cg13202751	0.000132812	cg15585794	0.001302633	cg27281191	0.051677948	cg11644596	0.049852627	cg14074174	1069.258841
cg07700317	0.000191255	cg15588215	0.00022169	cg22276991	0.007156151	cg19192626	0.004187437	cg02572891	0.002902786	cg09010671	0.020023351	cg11945824	0.030387589	cg02578944	0.026991699	cg16294013	0.000132156	cg01908954	0.001301707	cg10281002	0.051676257	cg11764900	0.049790741	cg09586441	1069.258841
cg14387182	0.000190885	cg25662463	0.000221679	cg18828303	0.007154363	cg25355599	0.004183299	cg01243823	0.002901623	cg25014419	0.020013398	cg06883126	0.030386097	cg05336395	0.026954569	cg24501701	0.00013105	cg07625529	0.001300839	cg07408835	0.051628168	cg17017284	0.049790336	cg01001422	1069.258841
cg02403546	0.000190603	cg04384626	0.00022144	cg10353789	0.007153091	cg07451552	0.004181151	cg17952465	0.002899757	cg21867345	0.020005068	cg01110759	0.030376291	cg23600146	0.026937021	cg12799689	0.000130707	cg17935297	0.001297913	cg02430692	0.051625476	cg23342718	0.049781683	cg24277817	1069.258841
cg09328330	0.000189896	cg05004405	0.000221373	cg25888700	0.007152884	cg10774447	0.004171143	cg20146541	0.002899494	cg02128244	0.020002104	cg25767345	0.030370809	cg05215127	0.026935835	cg16909962	0.000129081	cg24787138	0.001296574	cg10705541	0.051576205	cg13019491	0.04977435	cg10608465	1069.258841
cg00669623	0.000189722	cg11160362	0.000221112	cg09231482	0.007150955	cg03281572	0.00416636	cg27578811	0.002898934	cg01939477	0.019989968	cg04454088	0.030368268	cg18537454	0.026914619	cg04543289	0.000129067	cg02706653	0.001293417	cg15381304	0.051514987	cg16963144	0.049773077	cg12580096	1069.258841
cg17702455	0.000189336	cg06784991	0.00022066	cg21776057	0.007140937	cg06005549	0.00416547	cg02571816	0.002897894	cg24676817	0.019920796	cg04927004	0.03035377	cg08949799	0.02691299	cg21039938	0.000128087	cg23118086	0.001292829	cg21817858	0.05151381	cg06883126	0.049745798	cg07336299	1069.258841
cg07798610	0.000189229	cg04802238	0.000220655	cg18818432	0.007140841	cg00311963	0.004160901	cg09229918	0.002896891	cg14971597	0.019917113	cg27552679	0.030339606	cg01278873	0.026888154	cg20847733	0.000127257	cg23063364	0.001292166	cg15174552	0.051479399	cg17949440	0.049727145	cg26676157	1069.258841
cg00063959	0.000188852	cg03684287	0.000220618	cg05078775	0.00713917	cg12536802	0.004159356	cg19389884	0.002896812	cg11095383	0.019901747	cg18096787	0.03033639	cg15645685	0.026863531	cg02733444	0.000124526	cg14486338	0.001285732	cg23089840	0.051472196	cg15514678	0.049706889	cg20398091	1069.258841
cg07498088	0.000188765	cg01342115	0.00021975	cg00554969	0.007138272	cg07552130	0.004156215	cg15205547	0.002896772	cg08893692	0.019901455	cg04958703	0.030311034	cg20482698	0.026854508	cg21621248	0.000123632	cg08757963	0.001284995	cg09624466	0.051467187	cg11019211	0.049677658	cg13287659	1069.258841
cg17747265	0.000188572	cg19910322	0.000219515	cg15746461	0.007131586	cg02540440	0.004156161	cg26521404	0.002896093	cg10997069	0.01988484	cg10447615	0.030298978	cg17357286	0.026846281	cg20185461	0.000122706	cg07060551	0.001284957	cg02961654	0.051413668	cg03181248	0.049675082	cg24883498	1069.258841
cg18698799	0.000188017	cg18413212	0.00021947	cg21811592	0.007127355	cg24251058	0.00414857	cg25027798	0.002893953	cg18817426	0.019879504	cg04738965	0.030294708	cg18540492	0.026830841	cg21310911	0.000122499	cg04598121	0.001284069	cg04842146	0.051404408	cg16055026	0.049618477	cg19114310	1069.258841
cg24887111	0.000187634	cg03007511	0.000219405	cg02590287	0.007121541	cg11800135	0.004145259	cg01363714	0.002893914	cg13902210	0.019845955	cg13210663	0.030292038	cg25014419	0.026826053	cg24249411	0.000122386	cg06456031	0.001283558	cg04251750	0.05136	cg12071888	0.049535762	cg09935271	1069.258841
cg06872185	0.000187618	cg23993283	0.000218834	cg26070300	0.00711969	cg18186953	0.00414505	cg12751142	0.002893352	cg07367495	0.019828392	cg06933824	0.030274603	cg10084379	0.026820534	cg20702419	0.00012221	cg04902729	0.001280809	cg12999453	0.051307531	cg12402251	0.049500933	cg09461728	1069.258841
cg26982829	0.000187461	cg24366211	0.000218798	cg01405303	0.00711843	cg14075587	0.00413403	cg26517714	0.002892288	cg20386316	0.019826706	cg19284211	0.030271683	cg19220144	0.026804355	cg24845274	0.000122185	cg10198270	0.001279984	cg14486338	0.051306595	cg07177380	0.049487834	cg07921738	1069.258841
cg07322381	0.000187316	cg14493336	0.000218665	cg25008483	0.007107997	cg14275853	0.004132875	cg22976218	0.00289175	cg10447615	0.019814402	cg17104824	0.030269925	cg02355885	0.026746206	cg07599086	0.00012217	cg09704159	0.001279519	cg03960072	0.051268151	cg09885735	0.04946486	cg15627410	1069.258841
ch.16.79494380F	0.00018692	cg01557798	0.000218586	cg23623404	0.007107945	cg15797629	0.00413162	cg14001664	0.002884976	cg17241310	0.019812393	cg07177380	0.030239495	cg22659414	0.026721623	cg10840938	0.000121218	cg16014000	0.001279205	cg27523527	0.051236603	cg22633280	0.049449429	cg03354707	1069.258841
cg15686281	0.000186622	cg05036929	0.000218385	cg07819186	0.007107429	cg21956484	0.004127657	cg17885226	0.002884903	cg17949440	0.019807556	cg08541518	0.030222588	cg05558169	0.026719328	cg07301795	0.000120852	cg00231389	0.00127869	cg00743094	0.051183369	cg23690528	0.049433279	cg21660413	1069.258841
cg08916839	0.000186528	cg02419900	0.00021837	cg04158739	0.007094813	cg00378994	0.004126853	cg13916459	0.002884316	cg05554189	0.019805288	cg16783744	0.030195927	cg00983948	0.02669105	cg14512346	0.000120364	cg25511429	0.001277587	cg20348829	0.051146857	cg04751276	0.04941332	cg13428516	1069.258841
cg10185219	0.000185989	cg08149193	0.000218223	cg14013497	0.007084864	cg07064872	0.004122306	cg24909548	0.002882155	cg09864185	0.019792004	cg19480198	0.030166529	cg15718581	0.026673539	cg06452665	0.000119511	cg12999453	0.001277001	cg14189141	0.051145951	cg24213719	0.049385645	cg13974464	1069.258841
cg07671976	0.000185899	cg20578612	0.000217789	cg05365121	0.007080937	cg20234667	0.004121362	cg20066118	0.002880705	cg08715654	0.019785836	cg24724633	0.030135953	cg13757826	0.02663059	cg06973667	0.000119484	cg07006889	0.001276869	cg13142279	0.051140843	cg20795569	0.04938549	cg25417766	1069.258841
cg01451277	0.000185312	cg24360269	0.000216964	cg18653991	0.007076532	cg06116594	0.004115887	cg24061141	0.002880058	cg06607919	0.019779013	cg04878366	0.030112098	cg10778288	0.026627729	cg18106668	0.000119358	cg09149648	0.001276284	cg12848065	0.051134465	cg05446629	0.049354619	cg21286715	1069.258841
cg17386473	0.000185218	cg24415208	0.000216794	cg04077363	0.007074252	cg01975591	0.004112781	cg17745088	0.002876961	cg14505585	0.019725758	cg08276138	0.030070787	cg25217100	0.02662598	cg13077519	0.000118531	cg21201099	0.001273365	cg17331296	0.051122212	cg08431536	0.049347248	cg00539912	1069.258841
cg07921777	0.000185178	cg26500080	0.000216383	cg16165006	0.007071216	cg13818616	0.004103967	cg16288089	0.002875307	cg04127342	0.019715557	cg09191448	0.030046187	cg14570291	0.026612121	cg21088983	0.000118382	cg22162281	0.00127127	cg15197609	0.051104984	cg10959353	0.049335476	cg16739092	1069.258841
cg24770019	0.000184508	cg09353126	0.000216302	cg18897294	0.007068333	cg12626957	0.004102666	cg17998593	0.002874721	cg11793699	0.019663577	cg26571127	0.030029057	cg11998703	0.026547684	cg17285225	0.000117856	cg18081940	0.001271238	cg03217795	0.051057413	cg12338417	0.04925526	cg13734646	1069.258841
cg11529236	0.000184239	cg27034466	0.00021628	cg12174652	0.007067866	cg01073572	0.004101314	cg20732304	0.002874361	cg05099508	0.019662896	cg27606499	0.030015337	cg02666660	0.026542149	cg03709178	0.000117345	cg24452260	0.001269973	cg09183146	0.051053172	cg04475027	0.049238017	cg25541209	1069.258841
cg16357669	0.000183562	cg04739647	0.00021594	cg15236541	0.007066969	cg00543493	0.004100887	cg25965471	0.002873745	cg10286969	0.019662616	cg14570291	0.029979505	cg21185289	0.026519032	cg03443455	0.000115664	cg14993283	0.001266404	cg09842728	0.051029391	cg22195627	0.049191811	cg10589813	1069.258841
cg12444746	0.000183481	cg27128311	0.000215746	cg12058262	0.007066393	cg06346540	0.004098678	cg05513455	0.002870122	cg02983163	0.019649815	cg18030960	0.029951898	cg18866599	0.02649385	cg06180821	0.000114347	cg16692317	0.001264375	cg11160362	0.051001321	cg26758986	0.049145886	cg20909136	1069.258841
cg19775763	0.000183284	cg13474918	0.000215574	cg17475505	0.00706409	cg21152274	0.004097903	cg24657817	0.002868226	cg08961250	0.019643746	cg05210227	0.029943275	cg04971534	0.026484186	cg18023598	0.000113934	cg11473001	0.001262673	cg16480692	0.050994299	cg15197609	0.049114626	cg17474301	1069.258841
cg05592647	0.000183241	cg27413462	0.000215373	cg14783837	0.007062193	cg18465484	0.004095598	cg18726691	0.002868062	cg24997896	0.01961843	cg12552771	0.029931552	cg08715654	0.026466501	cg13102079	0.000113595	cg22706610	0.001262509	cg04961235	0.050969998	cg18782991	0.049043933	cg10204106	1069.258841
cg00735237	0.000183039	cg05331856	0.000215318	cg18530240	0.007059335	cg17538336	0.004093925	cg16043357	0.002865635	cg22353329	0.019612973	cg03744763	0.029926843	cg04200224	0.026460685	cg00997079	0.000113518	cg20743365	0.001261534	cg07019438	0.050929957	cg20359285	0.049029102	cg05156137	1069.258841
cg14003363	0.000182766	cg07617163	0.000215308	cg12443477	0.007052975	cg00821731	0.004093199	cg00123478	0.002864077	cg17998593	0.019582533	cg07135032	0.029918685	cg18534176	0.026451865	cg02590366	0.000113406	cg22203776	0.001259174	cg07351192	0.050925706	cg14636534	0.049024137	cg13528349	1069.258841
cg02372905	0.000182744	cg24811864	0.000215016	cg12142860	0.007045651	cg21749470	0.004083336	cg10758057	0.002863707	cg16477091	0.019577305	cg07894352	0.0299051	cg14582763	0.026429042	cg05733135	0.000113389	cg26816688	0.001258126	cg10943359	0.050886937	cg18292331	0.049018592	cg05075169	1069.258841
cg08745107	0.000182492	cg10671394	0.000214988	cg16108684	0.007040057	cg03499808	0.004081709	cg15998711	0.002862783	cg03237606	0.019573272	cg14068328	0.029851352	cg24809973	0.026423746	cg25951210	0.000113066	cg15191648	0.001258005	cg07152216	0.050859615	cg03053875	0.04900771	cg20987349	1069.258841
cg18397450	0.000182463	cg08932440	0.000214942	cg23733328	0.007040013	cg04693742	0.004079009	cg04525757	0.002861718	cg04088697	0.019567496	cg09657963	0.029839634	cg17283453	0.026389034	cg12634591	0.000112984	cg07557260	0.001257309	cg20146541	0.050836592	cg02622316	0.049000189	cg09550494	1069.258841
cg07432111	0.00018228	cg22487912	0.000214818	cg08588839	0.007037758	cg23956760	0.004073727	cg22746561	0.002861312	cg02501779	0.019555491	cg05602531	0.029828818	cg08404009	0.026383201	cg23208513	0.000112946	cg05088549	0.001256698	cg04400972	0.050828143	cg10746936	0.048993344	cg21178208	1069.258841
cg23209941	0.000182016	cg20394376	0.000214715	cg04576858	0.007032051	cg03370821	0.00407282	cg03166835	0.002861165	cg04444450	0.019552105	cg11731596	0.029820901	cg20473025	0.026357021	cg07967210	0.000112816	cg05301866	0.001254428	cg17275781	0.050827024	cg15058253	0.048970561	cg27281093	1069.258841
cg03020379	0.000181933	cg03537942	0.00021458	cg11190082	0.007031425	cg01925508	0.004072276	cg25282513	0.002861082	cg14507337	0.019545523	cg12757011	0.029813694	cg04958703	0.026325902	cg19480198	0.000112808	cg02281167	0.001252089	cg11432303	0.050804734	cg13302587	0.048938148	cg25970491	1069.258841
cg03146160	0.000181672	cg26147947	0.000214113	cg12242224	0.007030565	cg17188266	0.004071793	cg25902349	0.00285962	cg22507154	0.019534676	cg16665444	0.029796921	cg23498273	0.026319568	cg08431536	0.000112524	cg06737494	0.0012514	cg15174905	0.050798058	cg04461228	0.048928639	cg08625065	1069.258841
cg09139559	0.000181444	cg15360665	0.000214061	cg09937946	0.00702575	cg25988421	0.004070338	cg23115387	0.002858781	cg03255182	0.019533703	cg00995520	0.029796337	cg21632975	0.026319364	cg16051228	0.000112117	cg21898463	0.001249799	cg02630214	0.050745128	cg02576468	0.048901116	cg17625532	1069.258841
cg13661648	0.00018113	cg15964468	0.000213805	cg24378152	0.007018934	cg22874828	0.004067952	cg05411951	0.002858373	cg16882804	0.019528012	cg25928819	0.029741172	cg21328810	0.026290759	cg23235241	0.000111574	cg01024247	0.001249176	cg15504461	0.050706899	cg00275741	0.048888392	cg11939682	1069.258841
cg07399933	0.000181009	cg14993276	0.000213194	cg14196261	0.00701442	cg04411403	0.004066592	cg02611848	0.002858273	cg04293085	0.019523698	cg24025550	0.029738658	cg12426652	0.026222391	cg12266022	0.000110584	cg19309056	0.001248117	cg00824018	0.050624235	cg02666660	0.048840757	cg14131316	1069.258841
cg09732566	0.000180807	cg05255275	0.000213109	cg06919398	0.007013144	cg21432842	0.004064276	cg18235734	0.002857804	cg21306573	0.019521704	cg20859731	0.029707887	cg04927004	0.026219932	cg05890484	0.000110572	cg04747322	0.001243439	cg17017284	0.050606573	cg16367168	0.048812376	cg07392009	1069.258841
cg12373686	0.000179996	cg06792126	0.000212946	cg14310499	0.007013051	cg05130312	0.004061658	cg01227537	0.00285674	cg23342718	0.019509859	cg12841266	0.029704571	cg00995520	0.026209813	cg10519903	0.000110468	cg07969748	0.001241106	cg06204735	0.050586742	cg11258089	0.048795159	cg02037342	1069.258841
cg06062652	0.000179751	cg18537454	0.000212862	cg16481170	0.007011986	cg13660174	0.004058276	cg19369022	0.002854351	cg10453365	0.01950497	cg01513307	0.029696673	cg03532926	0.026178178	cg16322747	0.000110236	cg11201710	0.001238774	cg04931256	0.050529371	cg22784023	0.048788878	cg19781870	1069.258841
cg16989443	0.000179733	cg11712990	0.000211964	cg02166322	0.007008702	cg03052183	0.004057619	cg14345857	0.002851108	cg19389953	0.019495354	cg05048377	0.029677135	cg10286969	0.02616961	cg17018096	0.000110002	cg21907107	0.001237548	cg26390889	0.050511314	cg08777316	0.048754598	cg06748147	1069.258841
cg07157834	0.000179639	cg03439301	0.000211862	cg06136002	0.007008151	cg19277119	0.00405724	cg09105193	0.002850618	cg01579024	0.019488062	cg10281741	0.029653606	cg13570972	0.02616934	cg20348829	0.000109351	cg15617814	0.00123711	cg03700449	0.050489692	cg12821804	0.048717646	cg10142237	1069.258841
cg10957918	0.000179555	cg06638377	0.000211831	cg23628411	0.007007451	cg16567823	0.00405689	cg12892303	0.002849134	cg20657674	0.019485105	cg06488443	0.029651577	cg12009872	0.0261687	cg07833420	0.00010935	cg16203381	0.001236393	cg08465346	0.05046826	cg01285926	0.04868374	cg01441777	1069.258841
cg16923013	0.000179449	cg19695615	0.000211596	cg23329028	0.00699992	cg07436807	0.004056104	cg18301583	0.002848659	cg04222582	0.01947868	cg12727398	0.029643967	cg10943359	0.026140686	cg02071447	0.000109341	cg20591728	0.001234834	cg03544320	0.05046149	cg13411645	0.048682033	cg07313319	1069.258841
cg09208540	0.00017928	cg07408835	0.000211516	cg05241510	0.006980923	cg00771494	0.004054056	cg13221458	0.002848257	cg11548971	0.01947027	cg23705224	0.029618117	cg24125828	0.026137301	cg20931033	0.000108933	cg19651694	0.00123477	cg12839275	0.050461092	cg13612317	0.048544282	cg06991495	1069.258841
cg14351440	0.000179259	cg00338113	0.000211318	cg01488378	0.006977385	cg22474754	0.004050835	cg06629130	0.002845794	cg26799474	0.019463205	cg26824006	0.029610895	cg17078116	0.02613359	cg00014998	0.000108662	cg11717507	0.001230371	cg20575761	0.05042648	cg08067566	0.048541748	cg23124451	1069.258841
cg10701801	0.000179126	cg10994564	0.000211286	cg07989638	0.006972115	cg20758171	0.004047834	cg22010052	0.002845771	cg11945824	0.019447181	cg25014419	0.029609964	cg25139493	0.026110716	cg13072214	0.000108493	cg22316521	0.001230367	cg13221458	0.050419819	cg07019438	0.048504093	cg17541408	1069.258841
cg26231768	0.000178762	cg00647820	0.000211143	cg19002828	0.006962209	cg00128948	0.004044209	cg26465391	0.002844956	cg26214742	0.019417606	cg14183781	0.029600326	cg07270078	0.026109162	cg05597624	0.000108419	cg13482308	0.001229169	cg21790626	0.050390394	cg09183146	0.048469197	cg00954769	1069.258841
cg24955955	0.000178717	cg16237961	0.000210987	cg11435072	0.00696038	cg25873494	0.004035465	cg25026529	0.002844318	cg18091225	0.019415321	cg16926102	0.029584652	cg25746849	0.026094995	cg19630629	0.000108343	cg24903144	0.001228711	cg03978375	0.050385813	cg04875128	0.048465032	cg20426710	1069.258841
cg25285646	0.00017862	cg18872497	0.000210878	cg00805116	0.006957473	cg19179241	0.004034736	cg22531105	0.00284426	cg27460717	0.019411775	cg21328810	0.029577641	cg22153181	0.026088379	cg05871694	0.000108261	cg10343060	0.001226713	cg24624901	0.05037294	cg12334869	0.048395344	cg22851485	1061.758726
cg26905254	0.000177891	cg12797161	0.000210846	cg16063272	0.006946358	cg08673225	0.004028554	cg25032595	0.002841891	cg16764637	0.019373592	cg00590036	0.029569267	cg17934881	0.026064924	cg02610222	0.000107941	cg22095604	0.001226335	cg08863842	0.050371145	cg18096787	0.048387129	cg01834855	1061.758726
cg14669419	0.000177663	cg24959965	0.00021065	cg00192980	0.006934091	cg18422972	0.004028379	cg16867657	0.002840923	cg13879483	0.019373204	cg21235953	0.02949183	cg09526236	0.026054065	cg00183186	0.000107846	cg10509254	0.001226071	cg24866418	0.050370072	cg24880701	0.048380422	cg06159131	1061.758726
cg19392200	0.000177248	cg23767994	0.000209974	cg12230162	0.006933622	cg20789378	0.004025421	cg00222472	0.002840073	cg02644510	0.019351414	cg11940285	0.029490946	cg02250594	0.026034319	cg15284655	0.000105824	cg00997079	0.001225172	cg04140663	0.050362441	cg22108374	0.048370459	cg20517854	1061.758726
cg10348826	0.000177244	cg01012445	0.000209627	cg00089219	0.006930486	cg14471877	0.00402372	cg18623980	0.002839817	cg25825506	0.019343667	cg19821846	0.02943621	cg17148395	0.025988373	cg02856109	0.000105701	cg03254451	0.001224864	cg07972322	0.050356448	cg03841151	0.048357275	cg10543682	1061.758726
cg18906360	0.000177069	cg17286200	0.000209554	cg27311392	0.006929842	cg26842125	0.004023062	cg15068079	0.002839286	cg05301866	0.019323012	cg24624901	0.029423509	cg24998110	0.025985455	cg17024708	0.000104639	cg02781618	0.001224313	cg02611848	0.050335657	cg26998274	0.048294157	cg19274761	1061.758726
cg05337694	0.00017653	cg03537163	0.0002093	cg10874556	0.006929493	cg00042059	0.004015462	cg12364615	0.002837569	cg12238343	0.019319243	cg08833577	0.029414274	cg08518551	0.025959668	cg05295006	0.000104427	cg09339194	0.001222041	cg10242602	0.050329425	cg02355885	0.048292766	cg02734000	1061.758726
cg13081429	0.000176213	cg24988255	0.000209109	cg00079479	0.006911101	cg04883131	0.004013293	cg17576288	0.002835261	cg12009872	0.019319167	cg09623400	0.029414255	cg22344934	0.025942307	cg18660363	0.000104425	cg03753331	0.001220896	cg06553312	0.050305003	cg25497399	0.048276787	cg02976561	1061.758726
cg22851880	0.000175423	cg07793702	0.000209105	cg08615635	0.006892382	cg09866472	0.004005907	cg24027100	0.002834776	cg12266022	0.019289677	cg04779720	0.029410157	cg04464276	0.025937605	cg13572145	0.000104232	cg27047075	0.001219539	cg22108374	0.050304503	cg12348202	0.048261849	cg06041597	1061.758726
cg05583965	0.000175359	cg02744525	0.000209077	cg18777902	0.006889885	cg10269000	0.004001008	cg11028201	0.002830606	cg20040969	0.019280711	cg06622151	0.029371329	cg25249539	0.02590702	cg05158615	0.000104066	cg17003736	0.001219089	cg11797365	0.050300343	cg01456368	0.048247607	cg03638715	1044.455939
cg10249221	0.00017526	cg05085500	0.000208851	cg17691521	0.006886028	cg09719466	0.003999324	cg24397815	0.002829946	cg05678100	0.019277331	cg03259243	0.029369413	cg20088545	0.025901352	cg24541426	0.000103998	cg25331196	0.001218363	cg12334869	0.050298837	cg06574716	0.048231833	cg12772854	1044.455939
cg23394610	0.000175004	cg12518166	0.000208453	cg00142683	0.006881629	cg16561973	0.003993544	cg06594404	0.002828841	cg10458142	0.019269476	cg05977781	0.029331607	cg12215340	0.025880735	cg18592174	0.000103956	cg07416237	0.001216408	cg12960352	0.050275713	cg20060268	0.048228182	cg13748340	1044.455939
cg22253960	0.000174401	cg17380618	0.000207815	cg18414950	0.006875282	cg26404952	0.003991988	cg06850285	0.002827753	cg01496110	0.019257389	cg22040627	0.02932441	cg18514820	0.025858445	cg04431946	0.000103839	cg10490877	0.001215792	cg18705773	0.05025978	cg17737681	0.048216089	cg19372362	1044.455939
cg25306893	0.000174252	cg02085210	0.000207648	cg05940236	0.006875232	cg27240158	0.003991322	cg20549165	0.002826104	cg24114154	0.019219234	cg18343957	0.029318867	cg05844992	0.025849372	cg01682111	0.000103758	cg11308277	0.001215507	cg10552807	0.050259233	cg21444693	0.048201321	cg26702027	1044.455939
cg12425987	0.000173941	cg12152566	0.000207348	cg19794660	0.006874738	cg02671603	0.003986345	cg19821846	0.00282072	cg02603483	0.019217374	cg17241310	0.029290657	cg15512297	0.025848552	cg12960352	0.000103705	cg06469229	0.001213063	cg18793404	0.050208985	cg16409049	0.048179149	cg26411466	1044.455939
cg03381367	0.000173497	cg20553124	0.000207332	cg11816360	0.006873759	cg02485605	0.003984681	cg07695835	0.002820378	cg05864868	0.019204936	cg23600146	0.029271414	cg12355110	0.025844242	cg10159630	0.000103374	cg22235018	0.00121155	cg05672146	0.050181833	cg11432303	0.048132091	cg03968171	1044.455939
cg17518118	0.00017349	cg03925294	0.000207153	cg12245519	0.006870588	cg08686459	0.00398432	cg06660332	0.002813694	cg19274890	0.019179581	cg10253847	0.029243053	cg01789150	0.02582452	cg13408430	0.000102681	cg04493603	0.001210805	cg13974632	0.050179561	cg12658720	0.048123432	cg02900669	1044.455939
cg19414123	0.000173468	cg01997101	0.000207136	cg19699788	0.006863538	cg12014818	0.003982738	cg13503413	0.002811578	cg16450309	0.019178315	cg01496110	0.029240421	cg24863335	0.025813253	cg02101773	0.000102137	cg27522855	0.001210623	cg15649236	0.050134051	cg19864758	0.048095823	cg03854071	1044.455939
cg19957212	0.000173387	cg16394664	0.00020709	cg09868328	0.006859452	cg10208587	0.003979766	cg12325536	0.002810874	cg11414709	0.01917318	cg12334869	0.029239233	cg22541830	0.025799466	cg26001902	0.000101559	cg01829277	0.00120812	cg15512297	0.050087732	cg14473102	0.048067513	cg15046693	1044.455939
cg19809575	0.000173382	cg26021293	0.00020704	cg13645113	0.006859358	cg24545533	0.003976693	cg26894523	0.002810682	cg18391758	0.019160424	cg07967210	0.029224563	cg24866418	0.025763501	cg03778155	0.000101367	cg17722675	0.001207743	cg03365733	0.050067539	cg03234186	0.048064213	cg08531052	1044.455939
cg07121562	0.000173164	cg24430140	0.000206917	cg03059667	0.006858076	cg08609163	0.003973834	cg11344566	0.002808969	cg11213690	0.019156553	cg07461772	0.029201204	cg01496110	0.025756212	cg22891868	0.000100838	cg23488804	0.001207532	cg18249173	0.050033359	cg08622677	0.048044704	cg11881562	1044.455939
cg26409826	0.000172955	cg25202354	0.000206864	cg13376713	0.006850931	cg18912103	0.003971037	cg15725372	0.002805089	cg04710764	0.019135418	cg06739520	0.029192671	cg10721149	0.025753858	cg03983331	0.000100564	cg25757598	0.001207428	cg05743346	0.050022828	cg08863842	0.048035965	cg17392201	1044.455939
cg23016755	0.000172689	cg18595867	0.000206704	cg27410675	0.006850293	cg21106100	0.00396952	cg21870668	0.002803542	cg16987524	0.019107939	cg22659414	0.029187383	cg08449551	0.025726858	cg03472798	0.000100452	cg01622018	0.001206949	cg15119274	0.050014189	cg26492368	0.048020083	cg24384212	1044.455939
cg07304760	0.000172469	cg14402856	0.000206564	cg23333521	0.006847436	cg10172382	0.003966793	cg08044097	0.002803169	cg08995556	0.019107883	cg02834747	0.029168219	cg18486235	0.025700053	cg08749917	0.000100146	cg19363579	0.001205503	cg07967630	0.049995629	cg22557662	0.048001375	cg24625128	1032.247281
cg05886630	0.000172443	cg00674903	0.000206564	cg24152857	0.006845353	cg08490869	0.003961661	cg12634236	0.002802721	cg27606499	0.019101715	cg08086724	0.029131382	cg11065438	0.025685823	cg24848035	9.99E-05	cg01580681	0.001204124	cg03744763	0.049976065	cg18750960	0.047998425	cg02620769	1032.247281
cg04905079	0.00017236	cg23572691	0.000206432	cg01758988	0.006845095	cg02035751	0.003961166	cg11705975	0.002796708	cg03656099	0.019089603	cg11267955	0.029123221	cg18030960	0.025682968	cg26156279	9.96E-05	cg15353501	0.001201771	cg13612317	0.049968471	cg07605285	0.047946331	cg10299585	1032.247281
cg12476823	0.000171946	cg03027400	0.000206167	cg10833066	0.006844014	cg04829521	0.003955606	cg05419198	0.00279531	cg25292550	0.019078914	cg23302682	0.029119811	cg07967210	0.025674412	cg16949465	9.87E-05	cg03804272	0.001201755	cg22557662	0.049936067	cg12999453	0.047938134	cg22830707	1032.247281
cg02838262	0.000171856	cg06793867	0.000206056	cg21960840	0.006843933	cg26909705	0.003952834	cg21834207	0.002794099	cg13473356	0.019072568	cg05702092	0.029104499	cg05702092	0.025663765	cg19908812	9.86E-05	cg14811102	0.001201427	cg09516476	0.049918285	cg04415176	0.047930774	cg07123069	1032.247281
cg09295021	0.000170759	cg14809051	0.00020604	cg03096488	0.006836924	cg22936849	0.003946323	cg07485916	0.002793201	cg21795544	0.019058917	cg24884703	0.029097474	cg15566506	0.025644204	cg08695855	9.86E-05	cg07723510	0.001200687	cg03699307	0.049893386	cg01592801	0.047918661	cg16791250	1032.247281
cg22110047	0.000170667	cg05416333	0.000205797	cg22771999	0.006836476	cg07493086	0.003941494	cg24212971	0.00279156	cg15260431	0.019051194	cg20119148	0.029087101	cg27552679	0.025630835	cg06034202	9.86E-05	cg07283011	0.001196118	cg13646020	0.049862204	cg09451457	0.047917515	cg03215137	1032.247281
cg09491104	0.000170538	cg09792204	0.000205715	cg07153944	0.006835996	cg20636840	0.003939291	cg21609640	0.002791492	cg23498273	0.019047921	cg19924619	0.029081633	cg14789818	0.025623274	cg25423576	9.85E-05	cg22702772	0.001194959	cg02283366	0.04985794	cg03998104	0.04791467	cg05296643	1032.247281
cg26614134	0.000169935	cg06868273	0.000205696	cg12469471	0.00683087	cg02011394	0.003937544	cg13347457	0.002789887	cg08688023	0.019015666	cg27209389	0.029055234	cg02501779	0.025613277	cg14055896	9.85E-05	cg10401879	0.001194717	cg27183030	0.049812676	cg09194159	0.047854468	cg21487207	1032.247281
cg10112351	0.00016979	cg12877372	0.000205245	cg05806018	0.006828784	cg06788090	0.003933794	cg04645914	0.002789701	cg13696942	0.019005819	cg18322569	0.029046796	cg25509871	0.025592478	cg02469909	9.83E-05	cg26029554	0.001193226	cg17497271	0.04981011	cg04842146	0.047845631	cg07266404	1032.247281
cg06736674	0.000169355	cg13895781	0.000205231	cg03068698	0.006828342	cg15462332	0.003926679	cg17971015	0.002788764	cg08425187	0.019005253	cg02583418	0.029034684	cg24275769	0.025560898	cg03653841	9.76E-05	cg20377606	0.001193077	cg20359285	0.049786479	cg13142279	0.047821024	cg26833652	1032.247281
cg00643051	0.000168136	cg14420999	0.000205205	cg07508090	0.006826511	cg05044157	0.003920691	cg02520472	0.002787278	cg06971096	0.01899939	cg05215127	0.029028369	cg07158747	0.025548938	cg05363778	9.74E-05	cg21242710	0.001192349	cg05667348	0.049753913	cg22830113	0.047809565	cg06664258	1032.247281
cg07129840	0.000168111	cg02298788	0.000205172	cg08496601	0.006825254	cg24393100	0.003919327	cg08832624	0.002786651	cg23026864	0.018994955	cg06779110	0.028989682	cg01939477	0.025543438	cg19521693	9.74E-05	cg22097425	0.001188819	cg20295671	0.049664629	cg03978375	0.047706428	cg13595212	1032.247281
cg26353468	0.000167826	cg23213887	0.000205022	cg23157067	0.006825136	cg06944413	0.003915868	cg14582763	0.002785559	cg23917057	0.01899409	cg10943458	0.028987705	cg22040627	0.02551348	cg19542816	9.74E-05	cg14532827	0.001183631	cg13273373	0.049661818	cg08715654	0.047662113	cg09003539	1032.247281
cg07319199	0.000167286	cg02672144	0.000205016	cg25587058	0.006822554	cg21293409	0.003910871	cg18877252	0.00278397	cg14971895	0.018952834	cg20294304	0.028986965	cg17888792	0.025507539	cg10135483	9.71E-05	cg25045526	0.00118154	cg12913626	0.049641021	cg19402939	0.047652789	cg11283429	1032.247281
cg10360845	0.000166874	cg06171420	0.000204766	cg17588373	0.006819231	cg00210768	0.00390986	cg24363820	0.002782048	cg26186727	0.018952494	cg21632975	0.028984226	cg14176752	0.025486425	cg17215278	9.71E-05	cg12945120	0.001178992	cg22784023	0.049618434	cg02629106	0.047650149	cg07911080	1032.247281
cg15167810	0.000166723	cg11551560	0.000204225	cg16734817	0.006811636	cg07030765	0.00390874	cg09767822	0.002780488	cg18207164	0.018950852	cg22866825	0.028978391	cg21115859	0.025485258	cg13161658	9.66E-05	cg04461890	0.001178519	cg05356750	0.04961222	cg18031221	0.047631097	cg15112032	1032.247281
cg11837275	0.000166706	cg06043315	0.000204192	cg00932835	0.006810246	ch.X.7566543R	0.003905094	cg21576293	0.002778895	cg11312896	0.018940262	cg08923271	0.028974979	cg25508679	0.025477217	cg13021333	9.62E-05	cg08833577	0.001178346	cg06452665	0.049573071	cg15001747	0.047608381	cg12606396	1032.247281
cg03112518	0.000166508	cg18385659	0.000204042	cg17849117	0.006810226	cg25492194	0.003904837	cg21512644	0.002775817	cg21784383	0.018925251	cg24676071	0.028955075	cg03744763	0.025467046	cg20645065	9.51E-05	cg05329692	0.001178063	cg03906451	0.049518788	cg02601140	0.047607915	cg23619399	1032.247281
cg10776061	0.000166447	cg07411360	0.000203991	cg09324493	0.006809427	cg16111104	0.003894388	cg14310606	0.002775213	cg18540492	0.018909452	cg01789150	0.028946433	cg18356785	0.025459748	cg14998329	9.50E-05	cg12675209	0.001173452	cg22881914	0.049513229	cg22235018	0.047585885	cg20028827	1032.247281
cg07533224	0.000166215	cg21700772	0.000203901	cg18720642	0.006809385	cg12645448	0.003892884	cg13802013	0.002774588	cg26699292	0.018882676	cg21998983	0.028918268	cg07625529	0.025456594	cg06884262	9.48E-05	cg11142389	0.001172446	cg15092219	0.049498564	cg23649708	0.04758308	cg13338137	1032.247281
cg10415021	0.000166171	cg24772753	0.000203595	cg09407917	0.006806155	cg17824914	0.003887798	cg16705627	0.002774168	cg05575054	0.018881599	cg15133719	0.028916355	cg00590324	0.025446618	cg12409525	9.48E-05	cg05291964	0.001171175	cg26196480	0.049492099	cg21817858	0.047577875	cg00055679	1032.247281
cg02014396	0.000166127	cg22581536	0.00020356	cg11363917	0.006802895	cg25914522	0.003883685	cg14830003	0.002773568	cg11836119	0.018871127	cg12238343	0.028870946	cg12757011	0.025442258	cg06964793	9.41E-05	cg08119884	0.001166037	cg01489686	0.049444502	cg16735881	0.047524047	cg23361092	1032.247281
cg02907689	0.000166119	cg05651265	0.000203363	cg22880666	0.006801529	cg16405492	0.003882145	cg26276327	0.002772111	cg00582524	0.018859333	cg25249539	0.028834251	cg22008851	0.025413615	cg19478682	9.39E-05	cg17340043	0.001164659	cg01592801	0.049436115	cg00688962	0.04750945	cg17319774	1032.247281
cg13987110	0.000166103	cg05138464	0.000202905	cg02891306	0.006800338	cg04023335	0.003876386	cg25217100	0.002768467	cg12170314	0.018850938	cg11229185	0.028819163	cg13696942	0.025398823	cg22140378	9.35E-05	cg06607919	0.001164557	cg27578811	0.049430402	cg10855531	0.047480855	cg06675375	1032.247281
cg16744961	0.000165921	cg08811309	0.000202378	cg12177454	0.006799241	cg01064194	0.003866403	cg16587616	0.00276802	cg07978472	0.018848688	cg15042811	0.028809851	cg20692569	0.02539506	cg11355135	9.34E-05	cg00347369	0.001162383	cg10982364	0.049402197	cg22040627	0.047443666	cg24259244	1032.247281
cg18287222	0.000165886	cg16635972	0.000202356	cg25270201	0.006797415	cg26680989	0.003863917	cg01135780	0.002764296	cg12806763	0.018843215	cg13434308	0.028792787	cg16735881	0.025394789	cg00184376	9.32E-05	cg18313790	0.001161664	cg09818081	0.049367972	cg04117869	0.047408771	cg05617469	1032.247281
cg01263901	0.000165874	cg12160664	0.00020232	cg15465642	0.006792105	cg03400731	0.003861223	cg15124215	0.002762615	cg14092045	0.018842967	cg13398472	0.02877732	cg16856049	0.025388564	cg25655593	9.28E-05	cg05962092	0.001161376	cg20390045	0.04936685	cg25596575	0.047395791	cg11502555	1032.247281
cg27540604	0.000165745	cg02216780	0.000202088	cg20972834	0.006785131	cg21015825	0.003856887	cg23121156	0.002762294	cg21576293	0.018833022	cg03523785	0.028751365	cg10447615	0.025387092	cg01027739	9.22E-05	cg16240162	0.001161246	cg20061837	0.049355506	cg02630214	0.047387855	cg24690071	1032.247281
cg13188468	0.000165546	cg18718518	0.000201971	cg05605639	0.006782919	cg25281824	0.003852392	cg00413617	0.002761423	cg07949597	0.018781651	cg18118685	0.028740055	cg21572722	0.025378165	cg05803237	9.22E-05	cg10016608	0.001161059	cg14701643	0.049321334	cg23193410	0.04736621	cg17882660	1032.247281
cg00122779	0.000165461	cg16756510	0.000201954	cg04026379	0.006781363	cg15983520	0.003848389	cg19802138	0.002760537	cg18580265	0.018781104	cg03450948	0.028725206	cg23917057	0.025377967	cg03702442	9.17E-05	cg09159022	0.001160823	cg19717586	0.049313284	cg27091422	0.047365593	cg21481275	1032.247281
cg04003871	0.00016524	cg00134539	0.000201568	cg11036643	0.006776576	cg00194519	0.003843451	cg04127342	0.002759753	cg14789818	0.018778033	cg19714132	0.028715395	cg09469566	0.02536222	cg13262687	9.16E-05	cg00590036	0.001160194	cg01981601	0.049283117	cg11752769	0.047356782	cg00295794	1032.247281
cg12391576	0.000164844	cg14242007	0.000200678	cg09227616	0.006774795	cg12129908	0.003843157	cg04352272	0.002759713	cg26418900	0.018761718	cg00065935	0.028710389	cg21980043	0.025361131	cg22983083	9.06E-05	cg03004280	0.001159375	cg09849302	0.049200169	cg05672146	0.047337182	cg27235595	1032.247281
cg12218690	0.000164717	cg26939341	0.000200619	cg25683744	0.006772034	cg07126979	0.003843002	cg05700079	0.002756611	cg06645033	0.018727246	cg23368787	0.028708072	cg09864185	0.025358209	cg05694921	9.05E-05	cg02440744	0.00115797	cg04374393	0.049195082	cg03753331	0.047330782	cg18541254	1032.247281
cg20727362	0.000164011	cg04616595	0.000200599	cg01480550	0.006767884	cg03720762	0.003840951	cg12215340	0.002755191	cg00995520	0.018726319	cg05508084	0.028693677	cg24813736	0.025328734	cg08001684	9.04E-05	cg25139493	0.001153814	cg22509170	0.049172996	cg24415208	0.047313733	cg04865691	1032.247281
cg21357465	0.000163966	cg10445449	0.000200524	cg27375748	0.006767101	cg13342793	0.003838264	cg03354908	0.002754618	cg03364108	0.018725348	cg02250594	0.02869084	cg18031307	0.025317696	cg10148473	8.88E-05	cg24378816	0.001152075	cg15549927	0.049166905	cg15353709	0.047302495	cg21011425	1032.247281
cg03999872	0.000163771	cg10155026	0.000200302	cg10347326	0.006766933	cg25640065	0.003837816	cg12780133	0.002752691	cg12157673	0.018723141	cg23839136	0.028653839	cg11326255	0.025305505	cg08757963	8.88E-05	cg13703049	0.001150675	cg00034076	0.049132551	cg13138122	0.047298556	cg00911123	1032.247281
cg26945245	0.000163626	cg04091563	0.000200283	cg03828160	0.006766051	cg24200796	0.003833853	cg16430166	0.002752541	cg02457680	0.01871561	cg04138502	0.028616272	cg12658720	0.025261706	cg12989934	8.87E-05	cg22350070	0.001150354	cg04961582	0.049099167	cg05578840	0.047268899	cg26194477	1032.247281
cg22837486	0.000163076	cg07076957	0.000200062	cg08902818	0.006762721	cg12779616	0.003833301	cg01898698	0.002750862	cg21328810	0.018711075	cg25746849	0.028602497	cg23705224	0.025253266	cg15742412	8.86E-05	cg19633127	0.001149054	cg05210227	0.049030605	cg20549165	0.04724556	cg26206396	1032.247281
cg19953917	0.000162888	cg08101903	0.000199126	cg01891172	0.00676052	cg20780998	0.003827972	cg00123055	0.002749939	cg09105193	0.01870881	cg10286969	0.028565447	cg16638540	0.025242537	cg08809260	8.82E-05	cg19624764	0.001148577	cg17305181	0.048951511	cg23619399	0.04723849	cg03796729	1032.247281
cg00500770	0.000162669	cg26711406	0.000199002	cg02386310	0.00675636	cg20242392	0.003827135	cg12319602	0.002749102	cg12002303	0.018691052	cg14024242	0.02855454	cg13434308	0.025237762	cg16882804	8.78E-05	cg21171625	0.0011477	cg26571127	0.048945092	cg12474159	0.047214805	cg01302656	1032.247281
cg12423333	0.000162613	cg16228554	0.000198687	cg26155828	0.006755218	cg18015218	0.003825439	cg07780543	0.002747823	cg16367168	0.018685572	cg09864185	0.028544622	cg17349389	0.025224915	cg12146673	8.77E-05	cg00154357	0.001146766	cg23128634	0.048916595	cg27602818	0.047210797	cg11226913	1032.247281
cg22901347	0.000162445	cg09772075	0.000198674	cg26842946	0.006754224	cg02547167	0.003823703	cg01651583	0.002747	cg00676246	0.018674321	cg23497383	0.028540982	cg21725716	0.025210468	cg18537001	8.77E-05	cg06416491	0.00114621	cg12935209	0.048908168	cg15180867	0.047207594	cg12833465	1032.247281
cg19240189	0.000162328	cg07603449	0.000198197	cg23986186	0.006747763	cg09303788	0.003816095	cg21884231	0.002744891	cg01789150	0.018667316	cg04749646	0.028502298	cg05470554	0.02520975	cg18101022	8.71E-05	cg04785972	0.001144661	cg12919006	0.048899375	cg17480760	0.047187246	cg21905139	1032.247281
cg18181561	0.00016221	cg09383187	0.000198048	cg26810336	0.006747655	cg05865243	0.003815409	cg00748589	0.002744344	cg08415592	0.018665964	cg04281464	0.028499178	cg16783744	0.025199531	cg11025681	8.67E-05	cg24714905	0.00114138	cg02803914	0.04887669	cg22674699	0.047186221	cg20000562	1032.247281
cg00750481	0.000161875	cg15936446	0.000197933	cg17086681	0.006743273	cg25812095	0.00381278	cg00963169	0.00274247	cg03744763	0.018661794	cg17081976	0.028467969	cg02928916	0.025176139	cg04726439	8.60E-05	cg11755405	0.001141008	cg07906632	0.048861958	cg09780493	0.047097866	cg24905268	1032.247281
cg21074476	0.000161741	cg13996155	0.000197839	cg25775667	0.006742644	cg01626504	0.003810176	cg02383785	0.002742115	cg23926743	0.018661041	cg06000994	0.02843853	cg24624901	0.025171008	cg00059225	8.59E-05	cg06816235	0.001141	cg13916459	0.048853184	cg03744763	0.047093253	cg01566235	1032.247281
cg17228231	0.00016091	cg08307171	0.000197768	cg12654546	0.006742387	cg17552116	0.00380301	cg18064714	0.002741402	cg23850283	0.018656358	cg18071806	0.028408501	cg24493446	0.025131258	cg16977637	8.59E-05	cg01258751	0.001137698	cg07441518	0.048825499	cg08620044	0.04705363	cg01630690	1032.247281
