# Supplementary material for: Using buccal methylomic data to create explainable aging clocks as well as classifiers and regressors for lifestyle and demographic factors
Source: Front Genet. 2025 Oct 1;16:1637186. doi: 10.3389/fgene.2025.1637186 (PMC12521809; doi:10.3389/fgene.2025.1637186)
Supplement: Supplementary file 10 [file DataSheet5.csv]

Sample	predictedSex	age	BMI	Epi	smoke	drink	Race.Ethnicity	predictedAge	predictedAlcohol	predictedBMI	predictedSmokingProbability	predictedEthnicity
1	M	34.2	22.7	0.5585183	No	1	Middle Eastern or North African	36.611736	0.51082855	26.192442	1	Middle Eastern or North African
2	F	33.6	19.5	0.883411162	No	0	White or Caucasian	34.910503	0.45207006	22.237139	1	White or Caucasian
3	M	69.7	29	0.983490317	Yes	0	White or Caucasian	69.179855	0.5274704	26.610062	0	White or Caucasian
4	F	69.3	21.6	0.942213547	No	0	White or Caucasian	66.961716	0.6833182	25.058043	1	White or Caucasian
5	F	71.9	18.5	0.686716995	Yes	0	White or Caucasian	68.1294	0.7743129	22.933115	1	White or Caucasian
6	M	74.8	32.7	0.600389653	Yes	0	White or Caucasian	72.85572	0.6198022	24.822279	0	White or Caucasian
7	M	36.8	23.6	0.72323648	No	0	White or Caucasian	40.1504	0.9091386	26.71256	0	Middle Eastern or North African
8	F	40	40.7	0.79090305	No	0	White or Caucasian	41.64116	0.8734092	26.024305	1	White or Caucasian
9	M	62.3	24.1	0.884618975	No	0	White or Caucasian	63.27121	1.0710881	24.385298	0	White or Caucasian
10	F	54.2	19.8	0.462789284	No	0	Asian or Pacific Islander	52.461655	1.1025662	21.801096	1	Asian or Pacific Islander
11	F	47.1	22.1	0.991844226	Yes	1	White or Caucasian	48.08495	0.84543496	22.6094	0	White or Caucasian
12	M	33.3	21.7	0.407388685	No	1	White or Caucasian	35.12315	0.54798144	26.247374	1	Middle Eastern or North African
13	M	20	23.4	0.488581473	No	1	Hispanic or Latino	21.424522	0.80640465	27.578974	1	Hispanic or Latino
14	M	41	27.1	0.417521654	No	1	White or Caucasian	41.50728	0.86949044	26.640005	1	Middle Eastern or North African
15	F	29.6	21.3	0.550601211	No	0	White or Caucasian	30.487	0.92886406	23.587206	1	Middle Eastern or North African
16	F	69.5	24.4	0.595424333	No	0	White or Caucasian	71.56591	0.685423	25.588335	0	White or Caucasian
17	M	46.8	21.2	0.86818188	Yes	0	White or Caucasian	50.185394	0.5779232	25.211926	0	White or Caucasian
18	F	36.3	19.4	0.915288298	No	0	White or Caucasian	36.2552	0.80458665	22.423906	1	White or Caucasian
19	M	42.1	24.4	0.754214626	Yes	0	Asian or Pacific Islander	42.506935	0.7347614	23.640322	1	Asian or Pacific Islander
20	M	30.8	25.8	0.728425697	No	1	White or Caucasian	29.61058	0.6545947	26.837006	1	White or Caucasian
21	F	35.3	19.9	0.613097807	Yes	1	Hispanic or Latino	33.278175	0.5456274	24.823118	1	White or Caucasian
22	F	33	21	0.819528124	No	1	Asian or Pacific Islander	33.108475	0.55330867	22.721464	1	Asian or Pacific Islander
23	F	27.8	20.6	0.576686018	No	0	White or Caucasian	27.573296	0.88389486	24.990667	1	White or Caucasian
24	F	31	19.6	0.529570543	No	1	White or Caucasian	28.240902	0.5318751	23.800568	1	White or Caucasian
25	F	39.8	30.9	0.891169024	No	1	Black or African American	40.09881	0.85371476	26.753933	1	Black or African American
26	M	36	18.1	0.640615688	No	0	White or Caucasian	37.289165	0.3729561	25.372644	1	Middle Eastern or North African
27	F	28.9	19.6	0.42516356	No	1	Asian or Pacific Islander	28.617216	0.7401617	23.77345	1	Other
28	M	32	27.9	0.740536096	No	1	White or Caucasian	34.978878	0.67000633	24.920885	1	Middle Eastern or North African
29	F	32.5	19.7	0.958378911	No	0	Asian or Pacific Islander	33.348785	0.9589506	23.153395	1	Asian or Pacific Islander
30	F	36	35.4	0.716152955	No	1	White or Caucasian	34.737297	0.84097725	25.57036	1	White or Caucasian
31	F	36.3	20.3	0.584991415	Yes	0	Asian or Pacific Islander	40.54857	0.9266489	23.12269	1	Asian or Pacific Islander
32	F	30.9	20.8	0.628862125	No	1	White or Caucasian	32.063244	0.861991	22.991983	1	White or Caucasian
33	F	55.5	18.7	0.779446836	No	0	White or Caucasian	59.05384	0.66571414	23.678701	1	White or Caucasian
34	F	30.1	21	0.820743827	No	0	White or Caucasian	32.210567	0.59508985	23.58094	1	White or Caucasian
35	F	45.7	18.5	0.774305025	No	0	White or Caucasian	46.979588	0.6735049	22.167929	1	White or Caucasian
36	F	67.5	19	0.686954732	Yes	0	White or Caucasian	66.32474	0.6751073	22.947447	1	White or Caucasian
37	M	26.9	25	0.955701351	No	1	White or Caucasian	29.853996	0.669459	25.646505	1	White or Caucasian
38	F	71.9	18.5	0.843143211	Yes	0	White or Caucasian	68.39768	0.8061248	23.942934	0	White or Caucasian
39	F	29.4	19.1	0.898810562	No	0	White or Caucasian	30.927938	0.81812334	24.213161	1	White or Caucasian
40	F	43	21	0.161403219	No	0	Middle Eastern or North African	46.26409	0.7506884	23.801771	1	White or Caucasian
41	M	37.2	28	0.666635842	No	1	White or Caucasian	36.695217	0.44821107	26.800982	1	Middle Eastern or North African
42	M	51.7	35.9	0.483226071	No	1	Black or African American	53.159004	0.35558295	28.140385	0	Black or African American
43	M	33.3	27.6	0.896916132	Yes	1	Multiracial or Biracial	33.33504	0.3335117	24.869543	1	White or Caucasian
44	M	44.3	30.4	0.591675165	No	0	Asian or Pacific Islander	42.882458	0.7729309	25.307981	1	Asian or Pacific Islander
45	M	20	23.4	0.533776402	No	1	Hispanic or Latino	21.176262	0.9709609	27.537516	1	Hispanic or Latino
46	F	34.8	23.3	0.682425024	No	1	Multiracial or Biracial	35.399323	0.5324444	23.229385	1	White or Caucasian
47	F	30.7	19.7	0.65168371	No	1	White or Caucasian	32.1706	0.8453264	24.051966	1	White or Caucasian
48	F	69.5	24.4	0.509695032	No	0	White or Caucasian	73.03986	0.87667316	25.613974	0	White or Caucasian
49	F	40	19.4	0.808136347	No	0	White or Caucasian	44.42427	0.8732696	24.134226	1	White or Caucasian
50	M	34.2	21.9	0.721172838	No	1	Asian or Pacific Islander	34.89615	0.8571349	25.44957	1	Asian or Pacific Islander
51	M	52.4	22.8	0.593135922	No	0	White or Caucasian	51.4844	0.5879763	26.92109	0	White or Caucasian
52	M	46.8	21.2	0.927624546	Yes	0	White or Caucasian	48.89891	0.60521066	25.203463	0	White or Caucasian
53	M	30.8	25.8	0.823033056	No	1	White or Caucasian	29.1814	0.6143761	26.240408	1	White or Caucasian
54	F	52.1	21.1	0.685378309	No	1	White or Caucasian	52.63976	0.86448973	23.224878	1	White or Caucasian
55	F	39.6	22.1	0.779083495	No	0	White or Caucasian	42.150394	0.81499106	24.922106	1	White or Caucasian
56	M	24.5	23.2	0.894215121	No	1	Asian or Pacific Islander	25.183474	0.9157867	23.427319	1	Asian or Pacific Islander
57	F	48.5	19	0.933567356	Yes	1	Asian or Pacific Islander	45.903236	0.97871655	18.408987	1	Asian or Pacific Islander
58	M	36	18.1	0.644900539	No	0	White or Caucasian	35.46672	0.3116519	24.961716	1	Middle Eastern or North African
59	F	22.3	22.3	0.499434804	No	0	Hispanic or Latino	20.821178	0.9410233	23.208078	1	White or Caucasian
60	F	30.3	21.6	0.941104739	No	1	White or Caucasian	35.02076	0.7867654	24.008446	1	White or Caucasian
61	F	33	19.7	0.279676768	No	0	Asian or Pacific Islander	36.44443	0.9244992	23.364046	1	Asian or Pacific Islander
62	M	19.5	18.5	0.503574227	No	1	Middle Eastern or North African	23.66692	0.9636032	27.068537	1	Middle Eastern or North African
63	M	20.2	32.5	0.828933707	No	0	Middle Eastern or North African	21.037525	0.76382947	30.13932	1	Other
64	M	19.8	25.1	0.605559222	No	1	Asian or Pacific Islander	19.685532	0.87328786	27.071808	1	Middle Eastern or North African
65	M	21.4	28.5	0.980814439	No	1	Hispanic or Latino	22.315483	0.74909836	27.737246	1	Hispanic or Latino
66	F	21.5	19.2	0.614502082	Yes	1	White or Caucasian	23.189762	0.75706935	24.453962	1	White or Caucasian
67	F	24.7	28.6	0.961057972	No	1	Asian or Pacific Islander	25.984344	0.9819841	23.317507	1	Asian or Pacific Islander
68	M	23.9	20.4	0.954216377	No	0	Asian or Pacific Islander	24.937382	0.9389761	27.270773	1	Asian or Pacific Islander
69	F	18.7	23.5	0.851337042	No	1	Hispanic or Latino	19.196455	0.7806002	23.675781	1	Hispanic or Latino
70	M	20.2	28.1	0.896400235	No	1	Asian or Pacific Islander	20.322483	0.7131511	23.497187	1	Asian or Pacific Islander
71	F	64.7	20.8	0.695260755	No	0	White or Caucasian	67.732796	0.7775898	24.059225	1	White or Caucasian
72	F	41.5	23.8	0.944826063	No	0	White or Caucasian	45.016945	0.87943727	22.714952	0	White or Caucasian
73	F	18.7	24.6	0.972869109	No	1	Asian or Pacific Islander	19.546366	0.94204885	24.14908	1	Asian or Pacific Islander
74	M	72.9	21.7	0.860880608	No	0	White or Caucasian	72.37452	0.9067475	22.50804	0	White or Caucasian
75	F	55.4	22.3	0.845703537	Yes	1	Multiracial or Biracial	55.373825	0.77870315	22.64339	1	White or Caucasian
76	F	50.7	23	0.762608014	No	0	White or Caucasian	50.47513	0.60183686	22.73517	1	White or Caucasian
77	M	19.2	24.7	0.850667625	No	1	White or Caucasian	20.13542	1.0196389	26.410686	1	Middle Eastern or North African
78	F	18.4	21	0.84931328	No	0	Multiracial or Biracial	15.732834	1.0004716	27.453598	1	Black or African American
79	M	61.2	34.2	0.919410409	No	0	White or Caucasian	63.582474	0.97730607	23.955816	0	White or Caucasian
80	F	38.9	26.4	0.855697305	No	1	White or Caucasian	38.75089	0.56860226	25.65615	1	White or Caucasian
81	F	28.6	21.1	0.416075094	No	0	Asian or Pacific Islander	27.552671	1.1050816	23.533672	1	Asian or Pacific Islander
82	M	28.9	26.5	0.663274497	No	1	Asian or Pacific Islander	31.329973	0.90039295	24.782583	1	Asian or Pacific Islander
83	M	47.1	25.7	0.806044533	Yes	1	White or Caucasian	47.301933	0.9293391	25.384775	0	White or Caucasian
84	F	90.1	31.9	0.872629366	Yes	0	White or Caucasian	86.681435	0.9125162	23.002459	0	White or Caucasian
85	F	40.4	23.4	0.677615992	No	0	Black or African American	37.111443	0.8278126	25.386179	1	Black or African American
86	F	64	33.7	0.642793717	Yes	1	White or Caucasian	58.606613	0.5870583	23.882345	1	White or Caucasian
87	M	31.1	24.7	0.78176044	No	0	White or Caucasian	46.731987	0.856058	26.546923	1	White or Caucasian
88	M	33.6	29	0.884812139	No	1	Hispanic or Latino	32.858223	0.86585575	26.189096	1	White or Caucasian
89	F	30.4	22.7	0.907900809	No	0	Hispanic or Latino	32.48887	1.0103343	23.760864	1	White or Caucasian
90	M	40.8	28.4	0.824839357	Yes	1	White or Caucasian	42.821854	0.39427918	27.848156	1	White or Caucasian
91	F	36.6	24	0.810675508	No	1	Native American or Alaskan Native	37.090813	0.8540326	24.625381	1	White or Caucasian
92	M	50.2	22.5	0.728287618	No	1	White or Caucasian	46.959015	0.4662329	25.437143	0	White or Caucasian
93	F	48.1	17.9	0.942219217	No	1	White or Caucasian	48.132782	0.75526434	23.832367	1	White or Caucasian
94	F	79	27.8	0.622498998	Yes	0	White or Caucasian	74.686104	0.8548042	24.122189	0	White or Caucasian
95	F	30.3	37.2	0.872096704	No	1	Multiracial or Biracial	30.516607	0.585932	23.758307	1	White or Caucasian
96	F	78.3	39.6	0.666188775	Yes	1	White or Caucasian	79.15832	0.79419774	24.837673	0	White or Caucasian
97	M	82.3	30.3	0.446342033	No	0	White or Caucasian	87.390785	0.9103003	23.97936	0	White or Caucasian
98	M	34.9	22.7	0.648470396	No	0	White or Caucasian	35.506355	0.7535296	26.383177	1	White or Caucasian
99	F	100	28.3	0.204510909	Yes	0	White or Caucasian	83.68658	0.92758054	23.835981	1	White or Caucasian
100	M	20	20.1	0.945795307	No	1	White or Caucasian	20.340765	0.670186	25.250532	1	Middle Eastern or North African
101	M	47.6	17.9	0.909916545	Yes	1	White or Caucasian	48.679153	0.76984215	24.77517	0	White or Caucasian
102	M	61.2	22.5	0.621576181	No	0	White or Caucasian	66.840996	0.9971885	26.217325	0	White or Caucasian
103	F	61.4	20.6	0.925812148	No	0	White or Caucasian	61.898277	0.6829259	22.093712	1	White or Caucasian
104	M	39.9	21.5	0.534477122	No	0	White or Caucasian	38.449104	0.9838862	23.892736	1	Middle Eastern or North African
105	M	35.9	28	0.975411421	No	1	White or Caucasian	35.23003	0.7173293	26.90294	1	Hispanic or Latino
106	F	41.8	29.8	0.523003894	Yes	0	White or Caucasian	39.6803	0.8952858	23.80873	1	White or Caucasian
107	M	24.6	23.2	0.592451376	Yes	1	White or Caucasian	25.24246	0.7246093	25.7983	1	Middle Eastern or North African
108	M	50.5	29.4	0.723311375	No	0	White or Caucasian	48.388515	0.9016709	25.60605	1	White or Caucasian
109	M	74.3	27	0.71637815	No	0	White or Caucasian	76.08643	0.80241996	24.35611	0	White or Caucasian
110	F	61.5	25.7	0.799180201	No	0	Multiracial or Biracial	63.98902	0.7912001	24.803232	0	White or Caucasian
111	M	57.1	21.6	0.120091891	Yes	1	Asian or Pacific Islander	55.940876	0.82923853	25.506895	1	Asian or Pacific Islander
112	M	31.6	25.8	0.83998867	No	0	White or Caucasian	31.13155	0.9194109	25.821463	1	Middle Eastern or North African
113	F	37.3	35.4	0.828939276	No	1	White or Caucasian	36.64127	0.5471878	23.895033	1	White or Caucasian
114	F	60.7	21.3	0.87902757	No	0	White or Caucasian	63.94628	0.80177414	23.677938	0	White or Caucasian
115	F	33.2	22.7	0.888907216	No	1	White or Caucasian	32.765778	0.85363835	24.732546	1	White or Caucasian
116	M	47.7	24.4	0.714787896	No	0	White or Caucasian	45.303818	0.9723726	27.876402	1	White or Caucasian
117	F	34.8	32.6	0.854243735	No	0	Hispanic or Latino	33.327835	0.38880777	24.95964	1	White or Caucasian
118	F	35.8	22.8	0.688974937	No	0	White or Caucasian	34.68985	0.887978	22.535624	1	White or Caucasian
119	F	54.5	20.5	0.918909799	Yes	0	White or Caucasian	52.620914	0.72146684	22.622473	1	White or Caucasian
120	M	26.9	25	0.950395087	No	1	White or Caucasian	28.930357	0.65909857	25.321037	1	Middle Eastern or North African
121	M	21	20.5	0.856648152	No	1	Hispanic or Latino	35.05182	0.8891191	26.778048	1	Hispanic or Latino
122	M	54.9	25.1	0.394428489	No	0	Asian or Pacific Islander	50.37635	0.92130154	25.109877	1	Asian or Pacific Islander
123	M	48.1	27.4	0.965710641	No	1	White or Caucasian	47.64731	0.3256938	29.039574	1	White or Caucasian
124	F	41.8	29.8	0.910642622	Yes	0	White or Caucasian	39.408985	0.92090696	24.008497	1	White or Caucasian
125	M	59.8	20.9	0.854833721	No	0	White or Caucasian	58.108864	0.9734011	23.91994	0	White or Caucasian
126	F	59.9	21.6	0.76793972	No	0	White or Caucasian	57.192772	0.8500086	22.419605	1	White or Caucasian
127	M	48.7	23.5	0.837456553	No	0	Asian or Pacific Islander	46.79292	0.97731906	22.87206	1	Asian or Pacific Islander
128	M	26.9	25	0.948691715	No	1	White or Caucasian	29.11002	0.6089449	25.760508	1	Middle Eastern or North African
129	M	35.9	28	0.986332349	No	1	White or Caucasian	35.840637	0.7116572	25.978304	1	Hispanic or Latino
130	M	37.9	32.3	0.932685387	No	1 to 3	Hispanic or Latino	37.668972	0.8839951	29.134302	1	Hispanic or Latino
131	M	56.1	28.5	0.4830595	No	8 to 14	White or Caucasian	62.015335	0.9545261	26.348558	0	White or Caucasian
132	F	73.7	19	0.990852426	No	0	Asian or Pacific Islander	75.812584	0.93071574	21.37105	0	Asian or Pacific Islander
133	F	40.1	21.9	0.92861306	Yes	0	Multiracial or Biracial	43.066917	0.9145455	20.951128	1	Asian or Pacific Islander
134	F	25.2	19.5	0.891193648	No	1	White or Caucasian	60.220924	0.39009988	23.965582	1	White or Caucasian
135	M	40.3	22	0.240783558	No	0	White or Caucasian	40.27626	0.7331912	26.99571	1	Middle Eastern or North African
136	M	34.4	23.7	0.690360134	No	0	Asian or Pacific Islander	35.83143	0.89089733	23.019482	1	Asian or Pacific Islander
137	F	28.4	20.7	0.942444475	No	4 to 7	Asian or Pacific Islander	26.75079	0.9674532	22.944685	1	Asian or Pacific Islander
138	F	35.6	18.2	0.426087009	No	4 to 7	White or Caucasian	39.885754	0.72226584	24.573833	1	Middle Eastern or North African
139	F	68	24.8	0.821662693	Yes	4 to 7	White or Caucasian	69.49774	0.8161061	23.997232	0	White or Caucasian
140	F	44.4	21.3	0.885671163	No	4 to 7	Asian or Pacific Islander	42.142395	0.83423525	22.46517	1	Asian or Pacific Islander
141	F	75.1	22.6	0.547525589	Yes	4 to 7	White or Caucasian	83.200615	0.5534751	28.648466	0	White or Caucasian
142	F	56.9	21.1	0.855498968	No	0	White or Caucasian	52.890717	0.7958021	22.785208	1	White or Caucasian
143	M	45.6	21.5	0.706143419	Yes	8 to 14	White or Caucasian	50.259293	0.26644492	25.274607	0	White or Caucasian
144	M	99.9	26.6	0.076596683	Yes	4 to 7	White or Caucasian	90.52122	1.1635439	26.370832	1	Middle Eastern or North African
145	M	60.1	22.6	0.35095161	No	0	White or Caucasian	56.306896	0.8603617	25.634783	1	Middle Eastern or North African
146	F	41.5	18.4	0.791846602	No	4 to 7	White or Caucasian	41.601196	0.4849388	23.492447	1	White or Caucasian
147	M	71.2	21.8	0.636430258	No	8 to 14	White or Caucasian	71.44631	0.9387699	24.119225	0	White or Caucasian
148	M	68.4	16.9	0.971627462	No	8 to 14	White or Caucasian	68.315674	0.3134882	26.606855	0	White or Caucasian
149	M	40.8	31.3	0.802914705	No	0	Asian or Pacific Islander	40.40986	0.8441084	27.662817	1	Asian or Pacific Islander
150	M	35.9	28	0.852286754	No	1	White or Caucasian	35.740234	0.7130913	26.183994	1	Hispanic or Latino
151	M	33.4	23.5	0.952891338	No	1	White or Caucasian	32.831497	0.78124666	25.666342	1	White or Caucasian
152	F	60.9	21.3	0.698661442	Yes	4 to 7	White or Caucasian	59.658775	0.69903964	22.19594	0	White or Caucasian
153	M	61.5	21.7	0.918089927	No	4 to 7	Asian or Pacific Islander	59.982887	0.9359186	23.948114	1	Asian or Pacific Islander
154	M	53.7	23.7	0.812244172	No	0	White or Caucasian	53.53213	0.918642	23.847145	1	Middle Eastern or North African
155	F	56.6	19.7	0.754927958	No	1 to 3	White or Caucasian	56.890488	0.9261115	24.124563	1	White or Caucasian
156	M	54.9	29.8	0.885462377	No	4 to 7	White or Caucasian	54.70119	0.79506373	26.250917	1	White or Caucasian
157	M	35.9	28	0.914829725	No	1	White or Caucasian	35.273666	0.50331044	26.740896	1	Hispanic or Latino
158	F	46.8	24.6	0.732479904	Yes	1 to 3	Asian or Pacific Islander	44.499687	0.7532303	21.388472	1	Asian or Pacific Islander
159	F	43	19.1	0.984661673	No	0	Asian or Pacific Islander	44.40113	1.0153444	20.844578	1	Asian or Pacific Islander
160	M	55.1	22.6	0.995666067	No	0	White or Caucasian	57.620766	0.9789433	26.904222	1	White or Caucasian
161	M	46.2	20.6	0.777896001	Yes	4 to 7	White or Caucasian	46.70171	0.9020594	26.694384	0	White or Caucasian
162	F	84.9	18.6	0.793357572	No	1 to 3	White or Caucasian	87.036446	1.0047758	23.851517	0	White or Caucasian
163	F	49.7	24.2	0.626054712	Yes	1 to 3	White or Caucasian	52.070145	0.60958374	24.539124	0	White or Caucasian
164	M	42.6	22.1	0.462843517	No	4 to 7	Asian or Pacific Islander	41.956787	0.43685526	27.292482	1	Other
165	F	49.2	22.8	0.912342624	Yes	0	White or Caucasian	52.6885	1.033998	23.620523	1	White or Caucasian
166	F	47.9	22.7	0.817319587	No	1 to 3	White or Caucasian	45.773678	0.4222588	22.93469	1	White or Caucasian
167	M	67.7	22.4	0.49548091	Yes	0	White or Caucasian	65.53055	0.6857951	24.905497	0	Middle Eastern or North African
168	F	55.9	21.2	0.864851847	No	4 to 7	White or Caucasian	55.905716	0.71936077	21.656496	0	White or Caucasian
169	F	40.7	29.9	0.425924434	Yes	4 to 7	White or Caucasian	41.84142	0.61540645	24.495062	1	Middle Eastern or North African
170	F	28.5	16.5	0.980706794	No	1 to 3	Multiracial or Biracial	29.510788	0.9685618	25.325686	1	Black or African American
171	M	57.7	26.6	0.263476282	Yes	8 to 14	White or Caucasian	61.86821	0.62142926	27.068892	0	White or Caucasian
172	F	39.6	25	0.893510442	No	8 to 14	Multiracial or Biracial	37.682728	0.37046003	25.128586	1	Hispanic or Latino
173	F	33.8	19.7	0.646853235	No	1	White or Caucasian	32.94783	0.7468345	23.203516	1	White or Caucasian
174	F	50.2	20.2	0.757924649	No	0	White or Caucasian	50.150536	0.65936166	24.2633	1	White or Caucasian
175	M	32.7	25.7	0.735622621	No	4 to 7	Multiracial or Biracial	32.277676	0.56001073	26.362503	1	Hispanic or Latino
176	F	63.1	23.7	0.443874607	No	4 to 7	White or Caucasian	68.626366	0.7132509	24.116789	0	White or Caucasian
177	M	30	26.5	0.496864784	No	0	White or Caucasian	30.378265	0.6332042	27.192953	1	Middle Eastern or North African
178	M	36.6	25.6	0.917765566	No	0	Multiracial or Biracial	37.67033	0.89880985	25.162096	1	White or Caucasian
179	F	46.9	19.9	0.951307249	No	4 to 7	White or Caucasian	48.641293	0.7988508	22.34004	1	White or Caucasian
180	M	67.6	27	0.537994498	No	4 to 7	White or Caucasian	69.591225	0.55246055	26.679304	0	White or Caucasian
181	M	48.4	25.8	0.437368388	No	0	Middle Eastern or North African	51.571617	0.7780178	27.066755	0	Middle Eastern or North African
182	F	32.5	22.8	0.808402788	No	0	White or Caucasian	33.78814	0.5717158	24.364775	1	White or Caucasian
183	F	46.2	19.3	0.930846994	No	4 to 7	Asian or Pacific Islander	43.19902	0.6392504	22.8268	1	Asian or Pacific Islander
184	F	50.5	23.8	0.816767436	No	0	White or Caucasian	52.912212	1.0765228	22.452402	1	White or Caucasian
185	M	67.6	31.1	0.911258385	No	15+	White or Caucasian	67.6107	0.41396862	27.915133	0	White or Caucasian
186	F	42	22.9	0.68425517	No	4 to 7	White or Caucasian	46.9637	0.7246191	22.062353	1	White or Caucasian
187	F	60.8	17.2	0.737755203	No	0	White or Caucasian	60.625595	0.7487923	22.670637	0	White or Caucasian
188	M	50.8	25.4	0.676554384	Yes	0	White or Caucasian	49.56632	0.81623167	26.386538	1	White or Caucasian
189	M	47.6	30.7	0.745204872	No	0	White or Caucasian	49.805588	0.6486861	27.367697	0	White or Caucasian
190	F	45.5	21.5	0.651639528	No	0	White or Caucasian	44.318027	0.7630287	25.55147	1	White or Caucasian
191	F	48.5	22.5	0.815824732	No	4 to 7	White or Caucasian	48.37533	0.66033727	23.604746	1	Other
192	F	62.1	38.9	0.605460901	Yes	0	White or Caucasian	56.720207	0.77388495	24.598608	1	White or Caucasian
193	M	27.5	23.7	0.841790851	Yes	0	White or Caucasian	28.186813	0.5504273	26.073519	1	Middle Eastern or North African
194	M	59	29.2	0.821886404	No	1 to 3	White or Caucasian	52.95607	0.96478015	24.242626	1	White or Caucasian
195	M	57.3	25.8	0.662903772	No	4 to 7	White or Caucasian	56.051147	0.56341714	28.105703	1	White or Caucasian
196	M	62.9	25.1	0.974032887	Yes	4 to 7	White or Caucasian	64.01411	0.5762107	24.575266	0	White or Caucasian
197	F	67.8	27.9	0.638059486	Yes	8 to 14	White or Caucasian	73.06915	0.5077276	25.367031	0	White or Caucasian
198	F	55.1	31.2	0.697153365	No	1 to 3	White or Caucasian	53.443893	0.8468456	24.108288	1	White or Caucasian
199	M	37.1	31.6	0.927505343	No	0	White or Caucasian	40.28643	0.82436365	26.354204	1	White or Caucasian
200	M	56.8	22.4	0.778730451	No	1 to 3	White or Caucasian	51.941994	0.8108139	24.802977	0	White or Caucasian
201	M	38.8	23.7	0.733762375	No	1 to 3	Black or African American	38.210747	0.5457627	25.604858	1	White or Caucasian
202	F	50.9	25.1	0.784764957	No	0	White or Caucasian	49.352425	0.8180121	22.217897	1	White or Caucasian
203	F	63.2	22.4	0.416710447	No	1 to 3	White or Caucasian	59.260635	0.7434233	24.007757	1	White or Caucasian
204	M	46.2	27.8	0.715750307	No	0	White or Caucasian	45.852028	0.70003605	25.295555	0	White or Caucasian
205	F	45.8	19.7	0.513115995	No	1 to 3	Asian or Pacific Islander	44.500492	0.91037446	22.235939	1	Asian or Pacific Islander
206	M	47.3	18.9	0.743840916	No	1 to 3	White or Caucasian	44.503685	0.5671217	25.262632	1	White or Caucasian
207	F	49	25.2	0.825987369	No	8 to 14	White or Caucasian	50.56935	0.7475967	22.910471	1	White or Caucasian
208	M	81.8	23.1	0.77208989	Yes	1 to 3	White or Caucasian	90.94836	0.94707984	26.391191	0	White or Caucasian
209	M	63.5	27.3	0.650764818	No	1 to 3	White or Caucasian	63.600113	0.6795015	25.630705	0	White or Caucasian
210	M	26.9	25	0.944051319	No	1	White or Caucasian	28.315145	0.500117	25.363346	1	Middle Eastern or North African
211	M	36.5	33.2	0.623311189	Yes	1 to 3	White or Caucasian	34.671318	0.7944533	27.588549	1	White or Caucasian
212	F	48.3	22.3	0.39514808	No	1 to 3	White or Caucasian	47.487396	0.7776168	21.503569	1	White or Caucasian
213	F	56.4	20.1	0.517710695	No	0	White or Caucasian	50.400772	0.7187447	23.882095	1	White or Caucasian
214	F	32.2	18	0.849451181	No	1 to 3	White or Caucasian	31.193724	0.7187517	22.776188	1	White or Caucasian
215	M	44.4	25.7	0.760870595	No	15+	White or Caucasian	45.37873	0.39789146	26.74233	0	White or Caucasian
216	F	65.1	19.6	0.887176135	Yes	0	White or Caucasian	63.69356	0.95239526	20.511463	0	White or Caucasian
217	M	49.4	30.8	0.755515086	Yes	1 to 3	Asian or Pacific Islander	52.683205	0.65699035	26.888346	1	Other
218	M	60.7	24.4	0.499136902	No	8 to 14	White or Caucasian	60.17081	0.71837354	26.375587	1	Middle Eastern or North African
219	M	32.7	25.5	0.962311537	Yes	1 to 3	White or Caucasian	32.21189	0.7350376	23.874882	1	Middle Eastern or North African
220	F	57.5	22.8	0.454078714	No	4 to 7	White or Caucasian	57.615692	0.78659916	21.671286	0	White or Caucasian
221	F	67.5	19	0.761282223	Yes	0	White or Caucasian	69.527824	0.60607195	22.539598	1	White or Caucasian
222	F	58.7	28.3	0.505370581	No	0	White or Caucasian	59.80418	0.7876497	25.074831	0	White or Caucasian
223	M	44.9	24.1	0.816338971	Yes	8 to 14	White or Caucasian	41.100353	0.9537985	27.157625	1	White or Caucasian
224	M	26.5	25.6	0.796506422	No	4 to 7	White or Caucasian	22.907417	0.5408642	32.37381	1	White or Caucasian
225	F	64.2	20.8	0.545557881	No	0	White or Caucasian	65.98451	0.87831205	23.613018	0	White or Caucasian
