# Supplementary material for: Using buccal methylomic data to create explainable aging clocks as well as classifiers and regressors for lifestyle and demographic factors
Source: Front Genet. 2025 Oct 1;16:1637186. doi: 10.3389/fgene.2025.1637186 (PMC12521809; doi:10.3389/fgene.2025.1637186)
Supplement: Supplementary file 12 [file DataSheet1.csv]

	predictedSex	Which.of.the.following.best.describes.your.race.ethnicity.	age	BMI	Epi	Fib	B	NK	CD4T	CD8T	Mono	Neutro	Eosino	OtherImmune	health	healthfeel	stress	sleep	sleephr	sick	education	social	diet	activity	sex	smoke	drink	Linear1Age predicted	Linear2Age predicted	Linear3Age (best)	Linear4Age predicted	ExplainableREACTOMEAge predicted	ExplainableTFTAge predicted	NonExplainable1532	NonExplainable1137	Ethnicity Predicted	Smoking Predicted	Alcohol Predicted	BMI predicted
0	F	White or Caucasian	45.68651608	23.08594483	0.739551929	0	0.040058228	0.04096598	0.026892137	0	0.036995573	0.115536155	0	0.144911916	0	0.75	0.4	0.75	0	1	0.5	0.8	0.5	0	-1	1	0.5	47.68878555	47.75606155	47.91162491	47.35643005	48.19814682	49.60012054	48.89313126	48.61852264	White or Caucasian	1	0.609934986	25.252308
1	M	White or Caucasian	24.80766598	43.92878397	0.906007364	0	0.019573615	0.018062602	0.00787874	0.00101113	0.021419998	0.021672885	0.004373666	0.072319751	0	0.5	0.4	0.5	0.333	1	0.25	0.6	0.25	0	1	1	1	40.48666	29.70063972	28.54861832	28.95087051	34.75737381	27.96008682	27.59228134	27.92598343	White or Caucasian	1	0.76002413	26.91328
2	F	White or Caucasian	85.00479124	30.51070155	0.688717841	0	0.039257114	0.041664714	0.024533815	0	0.046545223	0.159281293	0	0.152000866	0.5	0.75	0.6	0.75	0.666	1	0.25	0.4	0.75	0	-1	1	1	79.77516937	84.95882416	84.4611969	84.45897675	79.31804657	77.02840424	83.22871399	83.38882446	White or Caucasian	0	0.886010289	24.480343
3	M	White or Caucasian	55.44969199	54.51836735	0.713752118	0	0.044135192	0.040738724	0.020426635	0	0.041912546	0.139034785	0	0.147213097	0	0.25	0.6	0	0.333	1	0.25	0.6	0.25	0	1	1	1	60.63422775	61.23068619	60.68938065	60.85609436	56.74649048	60.23587799	60.70824814	60.4531517	White or Caucasian	0	0.863131046	25.802393
4	F	Native American or Alaskan Native	39.54825462	32.68706747	0.691293632	0	0.038903987	0.042551411	0.023110406	0	0.046146807	0.157993757	0	0.150712611	0	0.25	0.6	0.75	0.333	1	0.25	0.8	0.25	0	-1	1	1	51.05449677	39.5366745	37.65245056	37.61444092	45.72217178	38.52164078	37.7243309	37.55075836	Asian or Pacific Islander	1	0.647504926	25.080627
5	M	White or Caucasian	49.66461328	42.31018519	0.966300604	0	0.006724661	0.007328212	0.00402209	0	0.008635815	0.00558567	0.001402949	0.028113727	0	0.25	0.6	0.25	0.333	0	0.5	0.6	0.25	0	1	1	0.25	47.5422554	50.59376526	49.50585175	49.7195816	47.89377975	47.11714172	49.05002594	48.94988251	White or Caucasian	1	0.841632605	26.519777
6	M	White or Caucasian	44.15605749	21.69753086	0.88051209	0	0.022506804	0.023683834	0.016087927	0	0.025497223	0.028931995	0.002780126	0.090555915	0	0.75	0.2	0.25	1	1	0.25	0.8	0.75	0	1	1	0	42.31877899	39.90414429	40.32426834	40.15779877	35.48984909	37.53675079	40.01270676	40.03068161	Hispanic or Latino	1	0.02386637	27.818752
7	F	White or Caucasian	66.41478439	23.04277778	0.650397444	0	0.03834566	0.04768764	0.029399854	0	0.043768442	0.19040096	0	0.159201596	0	0	0	0.5	0.333	1	0.75	0.4	0.75	0.5	-1	1	1	48.71878052	64.37110138	66.32946014	66.25782013	61.26054001	66.01951599	66.70560455	66.66243744	White or Caucasian	1	0.822034895	22.48417
8	F	Hispanic or Latino	25.03764545	72.62396694	0.880766543	0	0.023263711	0.024752095	0.016544318	0	0.022411311	0.028401859	0.003860162	0.090831598	0	0.25	0.4	0.5	0.333	1	0.5	0.4	0.25	0	-1	1	1	35.78498459	24.4037323	26.52131653	26.62674713	26.01509285	24.80242729	26.93069077	26.78305817	Hispanic or Latino	1	0.840996623	27.144646
9	F	Asian or Pacific Islander	39.4934976	22.59412305	0.598090192	0	0.039230955	0.041463564	0.024386272	0	0.040939214	0.255889803	0	0.146020005	0	0.75	0	0.75	0.666	0.5	0.25	0.6	0.25	0.5	-1	0	0.75	44.73469543	41.819767	40.038517	40.38895416	43.1779747	41.08640289	39.46583939	39.57876968	Asian or Pacific Islander	1	0.98386389	23.717005
10	M	White or Caucasian	51.46338125	33.46954969	0.956905749	0	0.008253727	0.0090884	0.006129186	0	0.010854027	0.006782061	0.001986849	0.03631219	0	0	0.6	0.75	0.333	1	0.75	0.6	1	0.5	1	1	1	48.49992752	49.88434601	50.79415894	50.35796738	50.20378494	49.54328537	51.89889908	51.46472549	White or Caucasian	1	1.040156245	27.328512
11	M	White or Caucasian	86.49144422	22.75550964	0.989384327	0	0.002218624	0.002428503	0.001515076	0	0.002383869	0.001827529	0.000242072	0.008788144	0.75	0.75	0.8	0.75	0.666	1	0.5	0.8	0.75	0.5	1	1	1	72.10790253	81.58145142	82.11715698	82.31851959	87.63062286	88.02232361	82.57920074	82.43225098	White or Caucasian	0	0.966642261	24.743994
12	F	White or Caucasian	85.01848049	25.74462891	0.82425462	0	0.028946004	0.029166214	0.016683044	0	0.033778827	0.067171291	0	0.108574089	0.5	0.5	0.6	0.25	0.333	1	1	0.6	0.25	0.5	-1	1	1	69.64678955	77.746315	78.13097382	78.20214081	80.70889282	81.38233948	78.96225739	78.74800873	White or Caucasian	0	0.883935988	22.079912
13	M	White or Caucasian	71.05544148	24.99555556	0.852090103	0	0.025715145	0.025887358	0.015402773	0	0.027720361	0.049208328	0.003975932	0.098701569	0	0.5	0.6	0.5	0.333	1	0.75	0.4	0.5	0	1	1	1	71.75341034	74.04154968	73.96924591	74.30172729	76.14071655	74.38726044	74.36487579	74.01325989	White or Caucasian	0	0.792954504	23.10661
14	M	Asian or Pacific Islander	37.09240246	19.36836735	0.633244957	0	0.038778154	0.040640773	0.024267411	0	0.044872842	0.218195863	0	0.14855918	1	1	1	1	0.666	1	0.5	0.4	0.5	0.5	1	1	1	42.57453537	38.30732346	37.4420433	37.05316162	39.89004517	39.12488937	37.58647156	37.41570663	Asian or Pacific Islander	1	0.986941695	25.179379
15	F	White or Caucasian	69.80150582	16.62563827	0.781682798	0	0.03227783	0.030994764	0.020462146	0	0.042340562	0.087512042	0.004729858	0.13080516	0.75	1	0.8	0.5	0.333	1	0.75	0.6	0.75	1	-1	1	1	64.10247803	66.19499207	66.32539368	66.63961029	65.79162598	64.2225647	66.00993347	65.96910095	White or Caucasian	1	0.732594013	21.90737
16	F	Hispanic or Latino	40.84325804	20.50416667	0.908970837	0	0.01665865	0.019122104	0.012309135	0	0.018754771	0.016846718	0.007337786	0.074182445	0.75	0.75	0.6	0.75	0.666	1	1	0.4	0.75	1	-1	1	0.75	47.55557632	39.64531326	39.5731926	39.62150574	43.89605713	39.81160736	39.59300613	39.60078812	White or Caucasian	1	0.634055734	24.733488
17	M	White or Caucasian	73.25393566	29.75495656	0.623252297	0	0.035468426	0.036217333	0.021854601	0	0.040198323	0.243009021	0	0.133738682	0.25	0.5	0.6	0	0.333	0.5	1	0.6	0.5	0	1	1	1	66.98551941	70.77403259	71.40166473	71.36595917	72.353302	74.32751465	70.59775543	70.68760681	White or Caucasian	0	0.835063219	25.998415
18	F	Multiracial or Biracial	71.90143737	31.61420118	0.665146946	0	0.04140016	0.043572014	0.025827494	0	0.045183252	0.178870134	0	0.15598292	0.25	0.5	0.6	0.25	0.333	0.5	1	0.4	0.5	0	-1	1	1	54.94425964	70.33957672	70.39841461	71.40636444	68.36157227	70.5069046	70.08777618	70.24517822	Asian or Pacific Islander	0	0.963835597	22.781633
19	M	White or Caucasian	41.86721424	22.14870825	0.740675836	0	0.036851009	0.037802215	0.024176789	0	0.042376965	0.114936841	0.003180347	0.144387324	0.5	0.5	0.2	0.25	0.333	1	0.25	0.6	0.25	0	1	0	0	51.92752457	44.19210815	42.2313118	42.51799393	45.34051895	46.45402908	41.31919098	41.71765137	White or Caucasian	0	0.026976496	26.164907
20	M	White or Caucasian	69	21.69753086	0.380738239	0.004836286	0.029532132	0.025493006	0.007887383	0	0.043205438	0.508307517	0	0.106117958	0.75	0.75	0.6	0.75	0.333	1	0.5	0.4	0.75	1	1	1	0.25	62.95734787	70.94519043	71.89689636	71.67948151	77.80002594	70.9823761	71.60300446	71.60371399	White or Caucasian	0	0.657844305	26.113724
21	M	White or Caucasian	72.48733744	27.04353537	0.907881476	0	0.017323709	0.018072001	0.011109536	0	0.020336337	0.02527694	0	0.066841584	0.5	0.5	0.6	0.5	0.666	0.5	0.5	0.8	0.25	1	1	0	0.25	78.25921631	75.6505127	72.2015686	72.87741852	76.41841888	72.47277069	72.42255402	72.485466	White or Caucasian	0	0.579003632	23.751331
22	F	White or Caucasian	26.74332649	18.79260414	0.761378508	0	0.035587668	0.036282737	0.02194131	0	0.036368436	0.10844134	0	0.130180152	0.75	0.5	0.2	0.75	0.666	1	0.5	1	0.25	0.5	-1	1	1	40.81186676	27.98845291	26.77795029	26.90592575	27.46719742	26.7442627	26.72497368	26.53083992	White or Caucasian	1	0.815637529	23.802385
23	M	White or Caucasian	38.15195072	31.86824846	0.985055462	0	0.003087624	0.003409107	0.002487088	0	0.003061026	0.001809749	0.001089945	0.01313479	1	1	0	0.75	0.333	1	0.25	0.2	0.25	1	1	1	1	46.47856522	35.19948959	35.78187943	35.87025833	36.65732956	36.24808121	36.43351746	36.3350029	Hispanic or Latino	1	0.95136869	27.526155
24	F	White or Caucasian	42.55989049	43.84940967	0.956283421	0	0.008626246	0.009048929	0.006469876	0	0.010192287	0.007063942	0.002315301	0.036652638	0	0	0.2	0.5	0.333	1	0.75	0.4	0.25	0.5	-1	1	1	42.69958878	41.11161423	43.20989227	42.90853882	41.61497116	43.66666794	43.23590088	43.24338913	White or Caucasian	1	0.977490902	25.500002
25	F	Hispanic or Latino	40.84325804	20.50416667	0.636825702	0	0.035403694	0.040571557	0.027730715	0	0.046928371	0.212539961	0	0.150634337	0.75	0.75	0.6	0.75	0.666	1	1	0.4	0.75	1	-1	1	0.75	44.17370987	41.94850922	40.70924759	40.58466721	44.24052811	37.13380432	40.84510422	40.78588104	Hispanic or Latino	1	0.951993585	24.53982
26	M	White or Caucasian	85.41820671	18.65102041	0.258819411	0.010705373	0.016244097	0.014416963	0.003549888	0	0.022215446	0.674048821	0	0.056426395	1	1	1	1	0.666	1	0.75	0.8	0.75	1	1	1	1	71.55718231	76.52572632	80.25972748	80.06852722	77.59862518	79.81845093	80.73856354	80.19171143	White or Caucasian	0	0.981791317	25.939789
27	M	White or Caucasian	91.23066393	21.92470483	0.534223956	0	0.038368356	0.041328607	0.02010196	0	0.051305075	0.314672046	0	0.151103998	0.75	1	1	0.75	0.666	1	1	0.8	0.25	1	1	1	1	62.90116882	80.43097687	84.1055603	83.94174957	79.13074493	83.89002991	84.19644165	84.11183167	White or Caucasian	0	0.794244111	25.147797
28	M	White or Caucasian	84.3504449	29.2677551	0.842106858	0	0.02781834	0.028578857	0.01694277	0	0.029752479	0.047849307	0.006951389	0.110043835	0.75	1	0.8	0.75	0.333	1	0.5	0.8	0.25	1	1	1	0.75	63.2241478	80.18543243	82.10708618	81.66179657	79.78924561	83.86621094	82.28457642	82.2312088	White or Caucasian	0	0.592614412	24.33238
29	M	White or Caucasian	84.76386037	21.96875	0.725152696	0	0.038256786	0.032512174	0.014222731	0	0.039956805	0.149898809	0	0.124948496	1	1	0.8	1	0.666	1	0.5	0.6	0.75	0.5	1	0	0.5	80.93184662	79.56210327	81.55112457	81.43000031	79.47168732	78.11175537	82.6696701	82.11842346	White or Caucasian	0	0.985166728	25.315008
30	M	White or Caucasian	90.04791239	20.17332415	0.830499683	0	0.028472657	0.030123214	0.020826271	0	0.03271455	0.050390324	0.0069733	0.119109993	1	1	0.4	0.5	0.333	1	1	0.6	0.5	1	1	1	0.5	72.28096771	87.9214859	86.15354156	86.59645081	87.58906555	86.70528412	85.37499237	85.37324524	White or Caucasian	0	0.5652107	22.293291
31	M	White or Caucasian	54.32169747	20.41216216	0.717608792	0	0.037613659	0.040551741	0.028102419	0	0.041144884	0.134978504	0	0.147412704	0.25	0.25	0.4	1	0.666	1	0.75	0.6	1	1	1	1	0	53.49573898	53.24363708	53.39691544	53.17196274	56.87975693	58.33103943	53.58996201	53.54925537	White or Caucasian	1	0.630980074	24.623096
32	M	White or Caucasian	84.53114305	26.49672684	0.946070745	0	0.010372576	0.011268696	0.00774329	0	0.011612502	0.012932191	0	0.040997064	0.75	0.75	0.8	0.5	0	1	0.25	0.6	0.5	0.5	1	0	1	61.14999008	81.29815674	81.30888367	81.60375214	77.37171173	76.27946472	80.10593414	80.48144531	White or Caucasian	0	0.656130731	24.695818
33	M	White or Caucasian	85.50034223	23.6252888	0.929818792	0	0.013897521	0.015052029	0.008791516	0	0.015865764	0.012369798	0.00420458	0.05781141	0.75	0.75	0.8	1	0.666	1	1	1	0.75	1	1	0	0.5	80.8786087	83.93945313	83.17927551	84.01431274	85.86909485	86.10276031	82.74967957	82.81026459	White or Caucasian	0	0.481840283	23.33461
34	F	White or Caucasian	58.50787132	16.09365245	0.806551265	0	0.031660862	0.032555888	0.020602875	0	0.035369863	0.068173982	0.005085264	0.125274752	0.5	0.5	0.8	0.75	0.666	0	0.75	0.2	0.5	0.5	-1	1	1	60.44492722	58.24432373	55.86450577	55.76488876	58.79153442	56.69733429	55.99487305	55.88089371	White or Caucasian	1	0.928958297	21.830612
35	F	White or Caucasian	89.08966461	22.31201172	0.673992061	0	0.034617368	0.03600775	0.019270722	0	0.032397103	0.203714997	0	0.122292942	0.75	1	0.6	1	0.666	0.5	0.75	0	0.75	0.5	-1	0	1	70.70503998	80.19411469	81.84329224	82.33441162	80.56289673	81.95209503	81.82670593	81.73139191	White or Caucasian	0	0.758599043	21.822699
36	M	White or Caucasian	86.39288159	24.81655093	0.853721651	0	0.023256846	0.02799549	0.014260271	0	0.030396611	0.0492029	0.00116623	0.097075449	0.5	0.75	0.6	0.5	0.666	1	0.5	0.4	0.75	1	1	1	1	89.77268982	81.10884857	84.97718048	85.37690735	78.93461609	80.00267792	84.9416275	85.01092529	White or Caucasian	0	0.952872396	25.379637
37	M	White or Caucasian	83.42778919	24.40972222	0.488391007	0	0.035925756	0.03180435	0.012460203	0	0.045436537	0.385982146	0	0.125626847	0.75	0.75	1	0.75	0.333	1	0.5	0.8	0.5	1	1	1	1	67.93913269	73.07463074	75.43982697	74.84021759	73.06908417	75.75409698	75.96782684	76.03266907	White or Caucasian	0	0.606033146	25.777065
38	F	White or Caucasian	92.68172485	16.71819263	0.497740126	0	0.034257539	0.032601603	0.02279508	0	0.032217623	0.38038803	0	0.121871844	0.75	1	0.8	1	0.666	1	0.75	1	0.75	1	-1	1	1	63.38675308	80.52748108	83.54199982	83.02748871	81.43179321	80.17185974	84.88732147	84.50245667	White or Caucasian	0	0.901617706	23.065659
39	M	White or Caucasian	84.90075291	22.04476644	0.837768472	0	0.029371221	0.028921779	0.014822019	0	0.031544631	0.052652783	0.004919096	0.109578745	0.5	0.75	1	1	0.666	1	1	0.4	1	0.5	1	1	1	74.01091003	81.47020721	81.60596466	81.75337982	77.17722321	82.52336121	81.98595428	81.93536377	White or Caucasian	0	0.986035585	24.441341
40	F	White or Caucasian	74.83093771	17.19242139	0.824434137	0	0.029397611	0.032225008	0.025201768	0	0.029316598	0.055952395	0.003472482	0.119613468	0.75	1	0.8	1	0.666	1	0.75	0.4	0.75	0.5	-1	1	1	58.78655243	70.8585434	69.71103668	70.0787735	73.731987	68.96130371	69.73149872	69.63318634	White or Caucasian	0	0.727802813	21.1353
41	M	White or Caucasian	84.26283368	22.91801698	0.90306909	0	0.017481341	0.019539342	0.013438213	0	0.019300471	0.027171543	0	0.069759367	1	1	0.8	0.75	0.333	1	1	0.6	0.5	1	1	1	0.75	71.42515564	78.51683044	78.41585541	78.55684662	80.15554047	76.84900665	78.61147308	78.53608704	White or Caucasian	0	0.971146286	25.281578
42	M	White or Caucasian	83.52635181	24.20798898	0.716617045	0	0.043523418	0.041813713	0.024654211	0	0.049163536	0.124228078	0	0.159154878	0.75	1	1	1	0.666	1	0.75	0.6	0.5	0.5	1	1	1	65.26903534	79.18356323	80.34780121	80.15904999	79.13087463	79.80931854	81.09674835	80.6089859	Hispanic or Latino	0	0.967338026	25.62738
43	M	White or Caucasian	48.8733744	31.24444444	0.788857801	0	0.034833884	0.034415936	0.022093325	0	0.040230019	0.071546729	0.008022307	0.13959547	0	0.25	0.4	0.5	0.666	0.5	1	1	0.25	0	1	1	1	51.79159164	51.84830475	50.78888321	50.84229279	51.54957962	51.99240875	50.18003082	50.56760406	White or Caucasian	1	0.862089574	25.91615
44	F	Hispanic or Latino	40.84325804	20.50416667	0.819730709	0	0.028096126	0.03317248	0.022003561	0	0.0330055	0.053757873	0.010233751	0.126511418	0.75	0.75	0.6	0.75	0.666	1	1	0.4	0.75	1	-1	1	0.75	48.84028625	40.13171387	39.77943039	39.5626564	44.9416008	39.43042374	40.23125076	40.21747208	White or Caucasian	1	0.961390376	24.254393
45	F	White or Caucasian	84.5284052	19.68916437	0.81202828	0	0.030640492	0.030324318	0.01879674	0	0.035793127	0.068933273	0.00348377	0.119038448	0.75	0.75	0.8	0.75	0.666	1	0.75	0.4	1	0.5	-1	1	1	67.8644104	79.10493469	79.5644989	79.81038666	77.69473267	79.30371857	79.21551514	79.28396606	White or Caucasian	0	0.793271422	23.623537
46	F	Hispanic or Latino	55.58110883	31.47038567	0.907039841	0	0.017918638	0.01938336	0.012379864	0	0.01654149	0.024434958	0.002301847	0.068525201	0.75	1	1	0.75	0.666	0.5	0.25	1	0.75	0.5	-1	1	1	51.69568253	50.87789536	51.91619492	50.97799683	50.88360214	50.26918411	52.7015152	52.40291595	Hispanic or Latino	1	0.772100389	24.930643
47	F	White or Caucasian	48.63518138	28.3190918	0.665137491	0	0.041402951	0.038719028	0.020278621	0	0.055225608	0.179236301	0	0.155626208	0	0	0.2	0.25	0.333	0.5	0.25	0.8	0.5	0	-1	1	0.5	52.71571732	50.78351212	48.85289764	49.0762558	53.79569626	48.81051254	48.50304031	48.60765839	White or Caucasian	0	0.839911401	22.714678
48	F	Middle Eastern or North African	66.84462697	26.39128244	0.801153979	0	0.031269347	0.031830446	0.018429371	0	0.038359003	0.076700382	0.002257472	0.122145639	0	0.25	0.6	0.75	0.333	0.5	0.5	0.2	0.5	0.5	-1	1	1	69.7638092	64.5753479	67.21998596	67.00601196	64.79096985	68.07798004	67.70337677	67.42357635	White or Caucasian	0	1.03917253	24.017096
49	F	Hispanic or Latino	54.34907598	28.18890622	0.565018386	0	0.041660249	0.04304735	0.025008003	0	0.0433398	0.281926213	0	0.153055401	0	0	0	0.25	0	1	0	0	0.25	0.5	-1	1	1	47.13342285	49.52812576	50.77568436	49.95915985	49.0316124	49.65716934	52.10099792	51.67123413	Hispanic or Latino	1	0.847293258	24.257149
50	F	White or Caucasian	89.14989733	16.94559229	0.657661445	0	0.038052231	0.040932446	0.026112995	0	0.038157057	0.199083826	0	0.143254729	0.75	0.75	0.2	0	0	1	0.25	1	0.5	1	-1	1	1	71.60949707	78.55348969	79.9646759	79.87541199	76.03890991	77.73657227	81.37819672	80.77884674	White or Caucasian	0	0.997190237	23.124607
51	F	White or Caucasian	61.41546886	24.27378035	0.613691603	0	0.044870947	0.045556639	0.028872158	0	0.055296224	0.211712428	0	0.174595968	0	0.75	0.6	0.5	0.333	0	0.5	0.2	0.5	0	-1	0	1	57.53352737	58.78622055	58.28995895	57.97710419	56.862854	63.30921936	57.98571014	58.03827286	White or Caucasian	1	0.856031716	24.206312
52	M	White or Caucasian	52.98562628	35.61831488	0.882555897	0	0.021204441	0.022304616	0.013589033	0	0.023343968	0.030181083	0.006820962	0.08726302	0	0.25	0.4	0.5	0.333	0.5	0.25	0.4	0.25	0	1	1	1	51.45410538	53.13093567	50.72236252	50.98358917	52.55295944	54.45585632	50.67472458	50.64546204	White or Caucasian	1	0.963743031	27.024334
53	M	Hispanic or Latino	25.9137577	38.00821799	0.622554655	0	0.035205863	0.032761839	0.015214212	0	0.040733185	0.253530245	0	0.1239151	0	0.25	0.6	0.25	0.333	1	0.25	0.4	0	0.5	1	1	1	38.05359268	28.97049522	27.44828606	27.52970123	31.24742508	28.8840332	27.02159691	27.14224625	Hispanic or Latino	1	0.961220205	27.444132
54	F	White or Caucasian	59.97809719	22.59168242	0.682726958	0	0.043824456	0.043681859	0.02765018	0	0.040148432	0.161968114	0	0.155304928	0	0.25	0.2	0	0	0.5	0.25	0.8	0.75	0	-1	0	1	53.48386002	60.1969223	60.9721489	61.08188629	61.2343483	60.42573166	61.08163834	60.82744598	White or Caucasian	0	0.979346335	23.380787
55	M	White or Caucasian	30.4476386	20.34143519	0.765642162	0	0.037506017	0.039385697	0.024195409	0	0.036782988	0.091300458	0.005187269	0.14305738	0	0.5	1	0.25	0.333	0	0.5	0.6	0.25	0	1	1	0.75	43.56069565	35.29792404	32.58588409	32.4753418	35.5467453	34.96061325	31.31838036	31.51181984	White or Caucasian	1	0.673838079	25.633774
56	M	Asian or Pacific Islander	37.68104038	24.02119377	0.871214245	0	0.023116971	0.023017158	0.013007558	0	0.027657164	0.035652602	0.006334302	0.093133153	0	0.25	0.8	0.5	0.666	0	1	0.2	0.5	0	1	1	1	47.10304642	36.95085526	35.94879532	35.8211441	37.97251511	39.03108597	36.42546082	36.36471558	Asian or Pacific Islander	1	0.712984264	25.441288
57	M	White or Caucasian	34.35181383	30.17559834	0.673077679	0	0.044549462	0.048279902	0.0287068	0	0.044656249	0.16041692	0.000312987	0.166505401	0.5	0.5	0	0.75	0.333	1	0.5	0.8	0	0	1	0	1	43.32128525	37.29519272	35.90731812	35.63563919	36.1016655	36.22866821	36.05150986	35.95646286	White or Caucasian	1	0.82881397	25.43072
58	M	Hispanic or Latino	37.61259411	26.44386574	0.779799133	0	0.036977642	0.035299857	0.022899984	0	0.033241508	0.086099373	0.005682503	0.134101494	0.25	0	0	0	0.333	0	0.5	0	0.25	1	1	1	1	45.73343658	38.54362488	37.4030838	37.34537888	37.52466202	39.15054703	37.69392014	37.53739929	White or Caucasian	1	1.050672531	25.83018
59	F	White or Caucasian	42.63107461	21.80734694	0.58480849	0	0.044204057	0.042988662	0.02398006	0	0.056051694	0.247967038	0	0.167224472	0.5	0	0.4	0.75	0.666	0	0.75	1	0.75	0.5	-1	0	0.75	46.99781036	43.55233765	43.00897217	42.17943573	43.74849319	42.68081284	43.59218597	43.21865082	White or Caucasian	1	0.549565136	24.653704
60	M	White or Caucasian	53.02669405	30.61955556	0.716292416	0	0.038357688	0.038208125	0.020897097	0	0.047855731	0.138388943	0	0.145318641	0.5	0	0.4	0.25	0.333	1	0.5	0.4	0.25	1	1	1	1	53.05396652	53.18852615	51.69512558	51.54285812	52.98514175	54.55230331	50.83938599	51.03959656	White or Caucasian	0	0.735726595	26.096731
61	F	Asian or Pacific Islander	44.862423	22.75550964	0.861542423	0	0.025586403	0.025282266	0.01479822	0	0.026232732	0.043746287	0.00281167	0.09471129	0.5	0	0.4	0.75	0.333	1	0.5	0.2	0	1	-1	1	1	57.14312744	46.10458374	44.71481323	44.51090622	47.78724289	42.08737564	44.96006393	44.86832047	White or Caucasian	0	0.917306781	23.757113
62	F	White or Caucasian	37.0568104	25.74462891	0.887419859	0	0.020151072	0.021990713	0.015218103	0	0.022677565	0.030472909	0.002069778	0.082107232	0.5	0.75	0.6	0.5	0.333	1	1	1	1	0	-1	1	1	41.63991928	37.06071854	38.16427612	38.0148201	35.61353683	36.17273331	37.65161896	37.7270813	White or Caucasian	1	0.667480469	23.201628
63	M	White or Caucasian	26.72689938	31.94698225	0.497169828	0	0.037663611	0.034245793	0.011197379	0	0.041412734	0.378310656	0	0.124519516	0.25	0.25	0.4	0.75	0.333	0.5	0.25	0.4	0	0	1	1	1	38.07507706	30.4526825	28.15476799	27.9257412	27.09689713	28.96862793	28.7190361	28.49244499	White or Caucasian	1	0.655375957	28.558233
64	F	White or Caucasian	36.59137577	25.74462891	0.842118907	0	0.026770095	0.028554123	0.019618887	0	0.032839107	0.037995413	0.012103469	0.11988568	0.5	0	0.4	0.75	0.666	1	0.25	0.4	0.5	1	-1	0	0.75	54.95536041	37.42648697	36.09575272	36.01131058	41.79405594	37.35460663	36.49203873	36.44051361	White or Caucasian	0	0.74756521	22.985077
65	F	White or Caucasian	41.30321697	30.99647266	0.822020779	0	0.031035369	0.032525136	0.021204359	0	0.03072049	0.049839293	0.012654574	0.128139928	0.5	0.5	0.6	0.75	0.333	1	0.75	0.6	0.5	0	-1	1	0.75	41.17975235	43.28700256	43.3711319	43.27336884	41.23238754	41.66566849	43.44069672	43.43991089	White or Caucasian	1	0.90989691	23.22159
66	F	Multiracial or Biracial	22.08350445	20.59570313	0.922512724	0	0.014656278	0.018196577	0.011964295	0	0.014498615	0.01334506	0.004826451	0.064142216	0.5	0.25	0.6	0	0	1	0.5	0.4	0.75	0	-1	1	1	32.34012985	20.73467827	24.59145164	24.26481247	25.26583481	24.27633095	24.83489418	24.79982758	Black or African American	1	0.962563217	24.294388
67	M	White or Caucasian	36.78302533	42.21429912	0.740408458	0	0.038235508	0.043086096	0.026514418	0	0.044104759	0.107650759	0	0.151940782	0.25	0.25	0.4	0.5	0.333	0.5	0.25	0.2	0.75	0	1	1	0.75	39.99634171	37.13802338	35.58066559	35.88711929	36.12163162	37.02624893	35.17354965	35.31238556	White or Caucasian	1	0.99609828	28.048336
68	F	White or Caucasian	37.09240246	20.36911061	0.709648822	0	0.043074362	0.047993491	0.020364502	0	0.045435844	0.130704958	0.002778021	0.15964622	0.5	0.25	0.6	0.75	0.666	1	0.75	1	0.5	0	-1	1	1	43.19480896	37.29663467	34.50426483	34.61397171	38.67987442	34.30366516	34.21077728	34.31140137	White or Caucasian	1	0.864733219	23.522194
69	F	Hispanic or Latino	48.09582478	29.8505778	0.746223936	0	0.037244144	0.039105329	0.025009492	0	0.051069185	0.101347914	0	0.15242815	1	0	0.2	0.75	0.666	1	0.75	0.2	0.75	0	-1	1	1	45.18310165	46.93822098	48.18777084	47.60079193	46.51989365	46.34661865	49.13047791	48.96269608	Hispanic or Latino	1	0.956795871	23.104832
70	M	Hispanic or Latino	34.95687885	30.8248393	0.886669119	0	0.02058952	0.022939567	0.012578926	0	0.025531901	0.02204501	0.009645956	0.091285871	0.25	0.5	0	0.5	0.333	1	0.25	0.8	0.25	0	1	1	0.75	37.25393677	34.19054794	36.04315567	35.68803024	36.48197556	33.53639984	36.30715561	36.19966507	Hispanic or Latino	1	0.926286578	25.921576
71	F	White or Caucasian	53.84257358	22.2379149	0.8648077	0	0.024170473	0.024659967	0.018867184	0	0.025270568	0.037388643	0.004835466	0.097803657	0.5	0	0	0.75	0.666	1	0.5	1	0.75	0.5	-1	1	1	56.44051743	56.85778427	56.45834732	56.44667816	60.68787384	55.63210297	56.17399216	56.45071411	White or Caucasian	0	0.918848157	23.821095
72	M	Hispanic or Latino	31.51266256	28.24324324	0.767460324	0	0.036612324	0.039203431	0.022606993	0	0.040596575	0.090782167	0.002738186	0.141757509	0.25	0.25	0.4	0	0	1	0.5	0.6	0.25	0	1	1	1	42.60692978	32.38252258	30.63011551	30.85061455	32.4179306	32.5935173	30.36704826	30.35537338	White or Caucasian	1	1.005877495	27.244305
73	M	White or Caucasian	29.35797399	45.1882461	0.888679068	0	0.021630887	0.022129468	0.012844814	0	0.022590256	0.025970302	0.006155205	0.08535063	0.25	0	0.4	0.5	0.333	1	0.75	0.8	0.5	0.5	1	1	1	40.0564003	29.89011955	30.40777016	30.52842903	28.44948196	26.44977951	30.00103569	30.18696404	White or Caucasian	1	0.965561271	27.455446
74	M	Hispanic or Latino	50.05338809	35.86734694	0.823851754	0	0.028272533	0.03321045	0.02000534	0	0.034597718	0.053333871	0.006728333	0.122814375	0.5	0.25	0.6	0.5	0.333	1	0.5	0.6	0.5	0	1	1	1	58.88131714	49.24188232	51.24621201	50.5199585	46.86249924	46.99005127	51.62161636	51.5392189	Hispanic or Latino	1	0.83557117	26.629189
75	M	Asian or Pacific Islander	43.95893224	18.40825233	0.802909732	0	0.032109811	0.030715042	0.018516524	0	0.033999953	0.072881863	0.008867074	0.124208405	0.25	0	0.4	0.5	0.333	0.5	1	0.8	1	0	1	1	1	55.61002731	44.24215317	43.22582245	43.52007294	41.6798172	44.6139946	43.16243362	43.31698608	Asian or Pacific Islander	1	0.842536449	24.137037
76	M	White or Caucasian	38.01505818	36.93751173	0.973158147	0	0.005080256	0.005921502	0.00356512	0	0.007155344	0.00292616	0.00219347	0.023915693	0.5	0	0	1	0.333	1	0.75	0.6	0.25	0	1	1	0.75	43.74242783	37.95269775	37.24253845	37.55160904	40.88856125	38.34827805	36.80266953	36.86428833	White or Caucasian	1	0.970696747	27.403187
77	M	Multiracial or Biracial	32.69267625	31.39688497	0.930120897	0	0.013642639	0.01483656	0.010499704	0	0.013633436	0.016062957	0.001203806	0.053816146	0.75	0	0.6	0.75	0.666	1	0.5	0.4	0.5	1	1	1	1	38.05192947	34.44382858	34.84090424	34.84273529	35.61731339	35.4997139	34.40745926	34.51583862	Black or African American	1	0.394388884	27.439222
78	M	White or Caucasian	45.38261465	21.25472411	0.85725489	0	0.025825358	0.026090691	0.018241916	0	0.027437832	0.043738845	0.001410468	0.099006265	0.5	0	0.4	0.25	0.666	1	0.25	0	0.75	1	1	1	0.75	53.96601486	47.26002884	46.29175186	46.19804764	46.67058182	47.10731506	46.09265518	46.17396164	White or Caucasian	1	0.750977755	26.915628
79	M	White or Caucasian	34.70499658	30.25454152	0.931628665	0	0.013324257	0.014862251	0.009186794	0	0.015330452	0.01342637	0.002241212	0.054944965	0.25	0.5	0.6	0	0	0.5	0.25	0.6	0.25	0	1	1	0.5	42.55550003	33.46538925	33.46832657	33.54367065	31.89099503	35.19681549	33.4034996	33.41110229	White or Caucasian	1	0.414308757	25.866783
80	M	White or Caucasian	30.6255989	47.25057761	0.890034602	0	0.019776798	0.021867967	0.012562893	0	0.02621728	0.021699111	0.007841349	0.088266287	0.25	0.25	0	0.25	1	1	0.25	0.2	0.25	0	1	1	1	36.62966156	30.77381134	31.46421814	31.40500832	33.56413269	34.05026627	31.62253571	31.46640205	Asian or Pacific Islander	1	0.978925943	24.808775
81	M	White or Caucasian	43.96988364	21.26275992	0.730206764	0	0.039697292	0.044848952	0.02602762	0	0.042057463	0.117161909	0	0.152631327	0.25	0	0.4	0.75	0.666	0	0.5	0.6	0.25	1	1	1	1	41.97678375	42.10472107	41.22095108	40.93100357	41.60127258	42.87477112	41.5102005	41.35884094	White or Caucasian	1	0.890354037	23.879332
82	M	White or Caucasian	64.3449692	28.05503046	0.711077337	0	0.04114836	0.046646035	0.024484298	0	0.050498854	0.126145116	0	0.162777547	0.75	0	0.6	0.75	0.666	1	1	0.4	0.25	1	1	1	1	52.05427933	60.30102158	61.76850891	61.99469757	60.22362518	63.68749619	62.57927322	62.44564819	White or Caucasian	1	0.982355952	25.491549
83	F	White or Caucasian	30.49144422	25.74462891	0.895202853	0	0.019412232	0.02189696	0.01541085	0	0.01907491	0.023528997	0.005473199	0.08126815	0.75	0	0.4	0	0	0.5	0.25	1	0.5	1	-1	1	1	36.68940353	31.39111519	32.07983017	31.90808296	32.7766037	29.37382507	32.43710327	32.22020721	White or Caucasian	1	0.806629062	24.898434
84	M	Hispanic or Latino	27.73169062	33.44723183	0.737163218	0	0.039318817	0.040783544	0.02635936	0	0.038927337	0.117447723	0	0.145389059	0.5	0.5	1	0.75	0.333	1	0.75	0.6	0.25	0	1	1	0.25	36.79682541	25.77423286	25.18687057	25.2256794	26.69043159	26.9032135	25.2976017	25.07748985	Hispanic or Latino	1	0.525951743	27.908192
85	F	White or Caucasian	27.75633128	24.2344154	0.934573243	0	0.012843711	0.013338762	0.007713116	0	0.015265308	0.012252351	0.004013508	0.053174406	0.5	0.25	0.6	0.5	0.333	1	0.25	0.4	1	0	-1	1	1	46.57853699	64.68960571	65.66822815	66.05313873	64.59574127	61.84031296	65.52433777	65.56556702	White or Caucasian	1	0.737377524	21.610764
86	M	White or Caucasian	74.74606434	26.75778547	0.581172308	0	0.035083763	0.03476082	0.023931263	0	0.038270301	0.286781544	0	0.132046148	0.75	0	0.4	0.5	0.666	1	0.75	0.4	0.75	0.5	1	1	1	61.91450119	66.8476181	70.39155579	69.19410706	63.25004959	67.62215424	71.17985535	70.74286652	White or Caucasian	0	0.722941935	26.690668
87	M	Black or African American	24.92813142	20.08571429	0.982650367	0	0.003727034	0.00375204	0.002396525	0	0.004245127	0.002050251	0.001178655	0.015299381	0.5	0.75	0.4	0.25	0.666	0	0.25	0	0.25	0	1	1	1	41.42098236	24.49834251	27.59032631	27.53749084	31.54014206	23.90556145	27.90148926	28.0208931	Black or African American	1	0.980154335	28.27271
88	F	White or Caucasian	42.83641342	22.67170572	0.968212839	0	0.006931455	0.006938897	0.004591216	0	0.006677471	0.00472737	0.001920751	0.027059791	0.5	0.5	0.2	0.5	0.666	1	0.5	0.6	0.5	0	-1	1	1	44.91653442	43.09384537	43.19790268	43.11979675	46.95355988	43.42253876	42.51210022	42.64049149	White or Caucasian	1	0.918879151	22.588278
89	F	White or Caucasian	56.88158795	29.04958678	0.825593425	0	0.03104095	0.030234434	0.014008908	0	0.032883515	0.056929324	0.009309444	0.117477251	0.75	0.5	0.8	0.5	0.333	0.5	0.25	0.4	1	0	-1	1	0.75	78.73605347	62.42086029	60.6964035	60.66510773	63.3796196	60.67498016	60.18085861	59.94592667	White or Caucasian	0	0.590237975	23.639408
90	F	White or Caucasian	68.88980151	20.36911061	0.574009659	0	0.042810529	0.052268849	0.030100467	0	0.053321614	0.247488881	0	0.17850146	0.75	0.75	0.6	0.25	0.333	1	0.5	0.8	0.5	0	-1	1	0.5	60.70786667	69.72167969	69.94482422	70.22099304	70.9713974	72.85879517	69.22714996	69.43172455	White or Caucasian	0	0.687136531	21.729366
91	F	White or Caucasian	29.62628337	18.83688866	0.797787976	0	0.030740447	0.034969586	0.018139712	0	0.040468984	0.072355678	0.005537618	0.129856347	0.5	0.75	0.4	0.75	0.333	1	0.5	0.6	0.5	0	-1	1	1	39.24409866	31.93352509	31.18696022	31.40553093	32.72302246	31.69003487	30.91514587	31.06240273	White or Caucasian	1	0.722638369	23.051003
92	F	White or Caucasian	40.43531828	25.82185491	0.878044877	0	0.02296542	0.02566192	0.016850438	0	0.023016806	0.028642218	0.004818322	0.093312905	0.5	0.25	0.4	0.25	0.333	0.5	0.75	1	0.5	0	-1	1	1	41.10161591	41.68140411	41.51720047	41.7462616	41.70201492	41.94315338	40.65964508	40.85964966	White or Caucasian	1	0.907785892	24.692862
93	F	Hispanic or Latino	33.54414784	22.14033762	0.96397094	0	0.007564615	0.007643809	0.004973662	0	0.007488777	0.007313757	0.001044441	0.028715304	0.5	0.5	0	0.75	0.333	1	0.5	0	0.5	0	-1	1	0.75	39.98393631	32.01992035	32.5640831	32.66494751	33.27991486	27.76649666	32.51965332	32.47624207	Hispanic or Latino	1	0.907784104	23.560337
94	F	White or Caucasian	42.05612594	38.33881579	0.983031264	0	0.00351842	0.003763428	0.002754682	0	0.003573515	0.002339798	0.001018893	0.014628938	0.25	0.5	0.6	0.75	0	1	0.25	0.6	0.5	0	-1	1	1	50.8509407	40.24282837	40.61567307	40.42395782	41.58609009	40.36113358	40.87818146	40.91073608	White or Caucasian	1	0.711982667	23.52746
95	F	White or Caucasian	34.07255305	19.96686391	0.810171226	0	0.030757327	0.033569289	0.021294772	0	0.036663685	0.060069463	0.007474238	0.129759311	0.75	0.75	0.8	1	0.666	1	0.75	0.8	0.25	0	-1	1	0.5	44.49023819	36.19228745	35.20729828	35.24531174	33.36672592	37.69006729	35.00152206	35.10951996	White or Caucasian	1	0.836110592	23.86519
96	M	White or Caucasian	49.63723477	27.40588104	0.784083194	0	0.034538362	0.036886328	0.0218181	0	0.039605428	0.077847852	0.005220736	0.138068954	0.5	0.75	0.8	0.75	0.666	1	0.75	0.2	0.75	0	1	1	1	64.2866745	53.02809525	52.30637741	52.40660477	51.42234802	52.25505829	51.25875092	51.30880356	White or Caucasian	0	0.779574156	26.069237
97	M	White or Caucasian	38.35728953	28.36273222	0.779931693	0	0.03540659	0.034673575	0.02151683	0	0.03286018	0.090755811	0.004855322	0.129312497	0.5	0.5	0.4	0.75	0.666	0.5	0.5	0.6	0.5	0	1	1	0	47.55975723	41.01138687	41.08028793	40.55329132	39.48381424	38.69129181	41.96226883	41.55604553	White or Caucasian	0	0.278074026	27.42445
98	F	Hispanic or Latino	32.3449692	20.59570313	0.626845244	0	0.04069954	0.045760948	0.021171418	0	0.050640056	0.214882795	0	0.158271961	0.75	0.75	0.2	0.25	0.666	1	0.75	0	0.75	0	-1	1	1	36.90364075	33.88319778	32.55103683	32.51925278	32.38142776	33.28839111	32.64719772	32.60205841	Hispanic or Latino	1	1.094552517	23.874384
99	M	White or Caucasian	29.54688569	20.6721277	0.9412465	0	0.01213517	0.012112034	0.007615316	0	0.014055058	0.009989105	0.002846817	0.048764395	0.25	1	0	0	0.333	1	0.5	0.8	1	0	1	0	1	41.08768082	36.17157364	34.2533226	34.22345352	36.9821701	32.38519669	32.34640884	32.82747269	White or Caucasian	1	0.609278023	23.310263
100	F	White or Caucasian	58.94592745	26.94604492	0.949214357	0	0.010168403	0.011271806	0.006273892	0	0.012161971	0.008994448	0.001915123	0.041791195	0.5	0.5	0.2	0.5	0.333	1	0.25	0.2	0.75	0	-1	0	1	48.39466476	47.56613541	52.60644913	51.15693665	48.25709152	49.89762115	53.67961884	53.19239807	White or Caucasian	0	0.693024218	22.047762
101	M	White or Caucasian	41.48391513	25.01492195	0.663205336	0	0.037227018	0.039567092	0.028043051	0	0.040334198	0.191623305	0	0.14517136	0.75	0.25	0.4	0	0	0.5	0.75	0	0.25	0	1	1	1	43.96824265	45.02310944	42.88906479	43.14413834	41.1790123	48.81917191	41.86916733	42.17967987	White or Caucasian	1	0.987331033	27.11351
102	F	Asian or Pacific Islander	51.51540041	21.9458897	0.891610105	0	0.02073181	0.021066175	0.015290492	0	0.022038898	0.018778762	0.010483758	0.089611133	0.75	0.75	0.4	0.25	0.333	1	0.25	0.6	0.5	0	-1	1	1	48.0966835	50.28449249	51.25660706	51.00254059	48.74391937	52.37698364	51.67999268	51.55457687	Asian or Pacific Islander	1	1.046103835	26.115408
103	F	Asian or Pacific Islander	33.98220397	20.40419242	0.735995616	0	0.040004021	0.041011033	0.028133785	0	0.042763431	0.104495082	0.007597031	0.159509302	0.5	0.5	0	0.75	0.333	0.5	0.5	0.2	0.75	0	-1	1	1	39.52265167	32.9006958	32.00756073	31.75427246	35.7826004	33.03673553	32.39065933	32.27733231	Asian or Pacific Islander	1	0.933359385	21.432152
104	M	White or Caucasian	60.55852156	31.37770284	0.556415282	0	0.043818941	0.047280975	0.025372426	0	0.054852705	0.27225967	0	0.171325048	0.5	0.5	0.8	0.75	0	1	0.75	0.6	0.25	0	1	1	1	52.51032639	60.15296936	60.45589066	60.74629211	59.57770157	60.1302948	59.9560051	60.23754883	White or Caucasian	0	0.660169721	25.43651
105	F	Multiracial or Biracial	32.58590007	22.8269043	0.850013095	0	0.025442348	0.026051251	0.018192862	0	0.033086182	0.039635509	0.007578754	0.110351397	0.5	0.75	0.2	0.5	0.333	1	0.25	0.4	1	0	-1	1	1	41.98386765	32.33328247	32.20783997	32.03358078	32.20508194	32.12960434	32.6385231	32.54170609	Hispanic or Latino	1	0.954847276	22.576052
106	M	Hispanic or Latino	35.35386721	26.57844991	0.939591835	0	0.012194209	0.012576908	0.007471532	0	0.014184466	0.011838618	0.002142432	0.048569547	0.25	0.5	0.4	0	0.333	1	0.5	0.2	0.5	0	1	1	0.75	42.37611389	36.81066132	35.56045914	35.4716568	33.99811554	36.41067123	35.25611115	35.22712326	Hispanic or Latino	1	0.887628198	25.955044
107	F	Black or African American	29.5523614	41.19140625	0.83042344	0	0.028429764	0.031591439	0.022107404	0	0.038287905	0.039143743	0.010016306	0.130432817	0.25	0.5	0	0.25	0.333	1	0.75	0.4	0.5	0	-1	1	1	36.76162338	24.55331993	26.05304909	26.01622391	25.71055603	27.3984127	26.59564781	26.57910156	Black or African American	1	0.953612864	27.349562
108	M	Asian or Pacific Islander	23.16495551	24.51123714	0.975505716	0	0.005163975	0.005471816	0.003153231	0	0.005192558	0.004197693	0.001315011	0.020296591	0.5	0.25	0.4	0.75	0.666	0.5	0.5	0.2	0.5	0	1	0	0.5	34.21936417	23.21010208	25.3365593	25.19961166	26.32047272	24.76449013	25.38715553	25.42066574	Asian or Pacific Islander	1	0.96872443	25.080479
109	M	White or Caucasian	41.02669405	27.40588104	0.80541703	0	0.031505114	0.034530988	0.017764445	0	0.034919942	0.075862481	0	0.118720489	0.25	0.75	0.4	0.25	0.333	0.5	0.5	0.2	0	0	1	1	1	47.62672043	39.54238129	38.20780182	38.05614471	39.13392639	36.76550293	37.90139389	37.84079361	White or Caucasian	1	0.767378092	28.004793
110	F	White or Caucasian	62.47501711	24.02832031	0.370650088	0	0.034918615	0.039986241	0.019740125	0	0.029518584	0.505186347	0	0.124163565	0.75	0.75	0.8	0.75	0.666	1	0.75	0.8	0.75	0	-1	0	1	48.18997955	56.32176208	57.71128082	57.8733902	57.5254631	58.96967697	57.33677673	57.45478058	White or Caucasian	1	0.922234654	24.112265
111	F	Asian or Pacific Islander	54.88843258	23.17016602	0.720734607	0	0.038226541	0.045123351	0.024763134	0	0.035599491	0.133769129	0.001783746	0.145496263	0.5	0	1	0.75	0.333	1	0.5	0.2	0.25	0.5	-1	1	1	58.882267	57.46644974	58.86656189	58.76092911	56.02758026	58.87911224	58.13628387	58.27003098	Asian or Pacific Islander	0	0.87988925	22.78379
112	M	Middle Eastern or North African	34.63107461	26.54183673	0.960407228	0	0.008622518	0.008014624	0.004989884	0	0.010287052	0.006184578	0.001494115	0.033408193	1	0.5	0.8	0.75	0.666	1	1	0.8	0	0	1	1	0.75	36.68953323	37.19081116	38.45584869	38.32705688	37.84092331	40.23379517	37.98804855	38.22932816	Hispanic or Latino	1	0.944246352	23.737652
113	M	White or Caucasian	37.98767967	31.92690311	0.828681093	0	0.032157498	0.032275553	0.018276917	0	0.03525019	0.04599746	0.007361289	0.125321447	0.5	0.5	0.8	0.75	0	1	0.25	1	0.25	0	1	1	1	43.01491165	41.2932663	41.20681763	40.97727203	40.40584564	42.75657654	40.91057587	40.8519783	White or Caucasian	1	0.647203624	24.169413
114	F	White or Caucasian	35.2881588	21.79711914	0.996812275	0	0.00065196	0.000730964	0.000444592	0	0.000843411	0.000281775	0.000235022	0.002905949	0.75	0.75	0.6	1	0.333	0.5	0.75	0.4	1	1	-1	1	1	42.20522308	35.49055862	34.68148041	35.04745483	34.52713394	36.11668777	34.5668335	34.57767105	White or Caucasian	1	0.614785373	22.78417
115	F	White or Caucasian	55.67145791	26.62248521	0.525136921	0	0.047595829	0.047557397	0.026622363	0	0.061868167	0.291219323	0	0.183643756	0.5	0.75	0.4	0.75	0.333	0.5	0.25	0.4	1	1	-1	1	1	53.85949326	57.49359131	56.82117081	56.93642426	60.24578094	56.13662338	56.61494827	56.71499252	White or Caucasian	0	0.86625576	23.110567
116	M	White or Caucasian	60.71457906	26.779696	0.676180009	0	0.041421707	0.043697879	0.019913367	0	0.043106338	0.1756807	0	0.14813929	0.75	0.75	0.6	0.75	0.333	1	0.5	0.4	1	0.5	1	1	0.75	52.74893951	57.21690369	59.11385727	58.6607933	58.37861633	62.16643143	59.69849777	59.41488647	White or Caucasian	1	0.695273936	26.240982
117	M	White or Caucasian	65.52498289	27.43572084	0.691348221	0	0.043019476	0.041133326	0.028390028	0	0.044169158	0.149653149	0.002286642	0.15899863	0.75	0.75	0.6	0.75	0.333	0.5	1	0.4	0	1	1	0	1	59.24881363	66.58059692	66.88726044	67.15544128	67.85337067	69.81208038	66.58066559	66.5982666	White or Caucasian	0	0.951017082	24.477165
118	M	White or Caucasian	33.85626283	45.32334854	0.920227087	0	0.01593705	0.016607551	0.010152487	0	0.015910812	0.018431944	0.002733069	0.061340968	0.5	0.25	0.2	0.75	0.333	1	0.5	0.6	1	0.5	1	1	1	37.94818115	34.75644684	34.67347336	34.71351242	37.86750031	35.42965317	34.45576477	34.46064758	White or Caucasian	1	0.600431919	24.686907
119	F	White or Caucasian	56.76112252	26.55777778	0.848472375	0	0.027257329	0.026097354	0.016507078	0	0.031736747	0.040210199	0.009718918	0.111317425	1	1	0.4	0.25	0.333	1	0.75	0.4	0	1	-1	1	1	53.85968399	55.20005798	55.63595963	55.55571747	57.31181717	54.51124954	55.99399948	55.86565399	White or Caucasian	0	1.019866347	25.22501
120	M	Asian or Pacific Islander	22.61190965	26.38393695	0.927728763	0	0.012970498	0.014364448	0.009943622	0	0.018215271	0.013524348	0.00325305	0.058746889	0.5	0.5	0.4	0.25	0.333	0.5	0.5	0.6	1	0.5	1	1	1	35.22437286	16.8844471	20.78928947	20.558918	25.04665756	20.67718697	21.68904114	21.70068359	Other	1	0.926569164	28.606777
121	M	White or Caucasian	42.28884326	28.5885737	0.626045904	0	0.041978916	0.04878038	0.03112445	0	0.045659416	0.206410935	0	0.167543161	1	0.75	0.2	0.75	0.333	1	1	0.6	0	1	1	1	0.75	42.09167099	42.32584	41.98251343	41.62818527	43.52893829	41.94855118	42.31513214	42.18255234	White or Caucasian	1	0.675016582	26.031927
122	M	Asian or Pacific Islander	40.99110198	31.16440187	0.912601403	0	0.016680507	0.018693542	0.011971109	0	0.018097179	0.015981523	0.005974738	0.071417074	0.5	0.75	0.6	0.75	0.333	1	0.25	0	0	1	1	0	1	43.0832634	34.37421417	35.19911194	34.78388977	35.49981308	36.48629379	35.81669617	35.72728729	Asian or Pacific Islander	1	0.856669724	26.331158
123	M	Black or African American	23.86036961	19.47368421	0.828764589	0	0.030077469	0.032081425	0.021532306	0	0.031319983	0.050402225	0.005822003	0.120833187	0.5	0.5	0.8	0.75	0.666	1	0.75	0.8	0	1	1	1	0.75	34.39460373	23.04606628	22.93676758	23.43951416	23.53802872	24.01935387	22.80873299	23.06451797	Other	1	0.982806265	25.752
124	F	Asian or Pacific Islander	36.13141684	18.87939453	0.936679817	0	0.011892825	0.013563446	0.009142388	0	0.013631846	0.011228095	0.003861583	0.052092088	1	1	0.4	1	0.666	1	0.75	0.4	1	1	-1	1	0.75	40.26641846	34.76264572	34.90301132	34.65678024	35.99847031	33.21350861	35.43247986	35.2986908	Other	1	0.935080528	21.204645
125	M	White or Caucasian	65.76043806	28.47800926	0.197301156	0.024014633	0.000951383	0.007586608	0	0	0.031966985	0.738179236	0	0.040504975	0.5	0.75	0.2	0.25	0.333	1	0.75	0.2	1	0.5	1	1	1	49.87363052	59.66851044	63.4235611	62.99919891	61.52207184	67.14453125	64.64487457	64.54349518	White or Caucasian	0	0.959447265	25.279541
126	F	White or Caucasian	56.77754962	20.98025712	0.922443977	0	0.014934504	0.015565905	0.011302536	0	0.01556247	0.017338549	0.00285206	0.060217474	1	1	1	0.75	0.666	1	0.25	1	0	1	-1	0	0.25	53.42971802	54.58853531	54.99488831	54.73851395	53.90261841	52.84420776	56.67396927	56.29146957	White or Caucasian	0	0.475701153	23.431044
127	F	White or Caucasian	25.67830253	22.59412305	0.939493775	0	0.01185605	0.013303224	0.008684566	0	0.013063655	0.010856166	0.002742564	0.049650059	0.75	0.75	0.6	0.75	0.666	1	0.5	0.8	0	0.5	-1	1	0.5	41.21995926	25.4344902	25.17123032	25.25498199	28.01589966	28.08204269	25.54412842	25.59833527	White or Caucasian	1	0.718165755	25.662357
128	F	White or Caucasian	32.89801506	20.11706556	0.833887388	0	0.02910701	0.02950857	0.018478705	0	0.027512427	0.050402813	0.011103088	0.115709799	0.75	0.75	0.8	0.25	0.333	1	0.5	0.2	1	1	-1	1	0.5	43.46722794	36.18491364	34.65353394	35.03020477	38.05409241	34.96229935	34.22462082	34.37754059	White or Caucasian	1	0.595388472	23.00209
129	M	White or Caucasian	29.86995209	24.27378035	0.750926776	0	0.034335054	0.036221918	0.023269799	0	0.028408833	0.12683762	0	0.122235604	0.75	0.75	0.8	0.75	0.333	1	0.5	0.4	0	0.5	1	1	1	42.25376892	33.16355515	31.15616798	31.45371437	29.98928452	31.12939453	30.77384758	30.93478584	White or Caucasian	1	0.945004344	26.024652
130	F	White or Caucasian	39.34565366	57.58664146	0.881651092	0	0.02106961	0.023610637	0.015092204	0	0.026790222	0.024927933	0.006858302	0.093420975	0.25	0.5	0.4	0.5	0.333	1	0.5	0.4	0.5	0.5	-1	1	1	45.74882126	42.35534286	41.08727646	41.35311127	41.65475082	42.00870514	40.55358887	40.71471405	White or Caucasian	1	0.894309938	25.332367
131	M	White or Caucasian	42.89664613	22.31303313	0.540904279	0	0.042079304	0.044877408	0.027082723	0	0.045060944	0.299995342	0	0.159100379	0.75	0.75	0.8	0.75	0.333	1	0.75	0.4	0	1	1	1	1	48.95760727	44.7462883	43.47554398	43.37630081	45.40907669	43.89998245	43.38992691	43.42860413	White or Caucasian	1	0.815577507	25.702597
132	M	White or Caucasian	40.1889117	26.57844991	0.836195844	0	0.029718439	0.03052972	0.015838648	0	0.036871978	0.047330765	0.003514606	0.116473391	0.25	0.25	0.6	0.5	0.666	1	0.25	0	1	0.5	1	1	0.75	40.33996964	39.59806061	39.60741043	39.3388176	42.69448853	38.82244492	40.1944046	40.03353882	Middle Eastern or North African	1	0.60050714	25.364616
133	M	White or Caucasian	32.64613279	22.16250704	0.702595722	0	0.037649977	0.039739786	0.025484424	0	0.041958332	0.152571759	0	0.144832519	0.5	0.75	0.4	0.75	0.333	1	0.5	0.2	0	0.5	1	1	1	45.22761154	33.52535248	32.60194397	32.58786774	36.28371429	34.31948471	33.40073013	32.87322617	White or Caucasian	1	0.916360259	26.678886
134	M	White or Caucasian	34.28610541	34.35587246	0.630943415	0	0.042345386	0.042919457	0.023008792	0	0.041983342	0.218799608	0	0.150256977	0.25	0.25	0.4	0.5	0.333	1	0.25	0.2	0.25	1	1	1	1	44.05852127	38.18733597	35.71506882	35.78713989	37.0406723	38.65329361	35.42712402	35.50371552	White or Caucasian	1	0.544576526	28.411404
135	M	White or Caucasian	47.28268309	47.83356477	0.932425872	0	0.012979009	0.013683481	0.009661926	0	0.013300796	0.0168202	0.001128716	0.050753928	0.25	0.25	0.4	0.75	0.666	0	0.5	0.6	0.25	0	1	0	1	45.40573502	50.25234222	51.26551437	51.16386414	48.65173721	49.26564026	50.50380707	50.49174118	White or Caucasian	0	0.749863088	26.766844
136	M	White or Caucasian	49.99041752	39.368	0.515990334	0	0.031822205	0.037648612	0.021175531	0	0.040895701	0.352467618	0	0.131542049	0.25	0.5	0.2	0.75	0.666	1	0.5	0.6	0.25	0	1	0	0.75	60.80608749	53.77058029	53.46506119	53.52064896	55.76056671	54.70122147	53.27806854	53.25664902	White or Caucasian	0	0.919361055	26.691881
137	F	White or Caucasian	43.77549624	25.10186936	0.862226407	0	0.023565518	0.029838693	0.016935985	0	0.025673206	0.036987395	0.004772797	0.100786198	0.75	0.5	0.8	0.75	0.333	1	0.5	0.8	0	0.5	-1	1	0.75	48.42473602	41.09441376	39.77071762	39.90031052	42.0361824	44.58023071	39.70701599	39.72331238	White or Caucasian	1	0.882100046	25.138344
138	M	White or Caucasian	44.38877481	51.69117647	0.66647359	0	0.042841049	0.046908703	0.023294766	0	0.059947264	0.160534628	0	0.172991782	0.25	0.25	0.6	0.75	0.666	1	0.75	0.4	0.75	0.5	1	1	1	52.92908096	45.25835037	44.01564407	43.97925949	44.24837112	45.90794373	44.36346817	44.27886963	White or Caucasian	1	0.757061243	26.066795
139	F	White or Caucasian	34.02600958	17.76307967	0.761627299	0	0.031514711	0.036277245	0.021268368	0	0.040579878	0.108732499	0	0.129640202	0.75	0.75	0.4	0.75	0.666	1	0.5	0.2	1	1	-1	1	1	41.00880814	37.04499435	34.76153564	34.94155502	34.99198151	36.43564987	34.04842758	34.15528488	White or Caucasian	1	0.839844763	23.439554
140	F	White or Caucasian	62.57631759	27.97653061	0.695664427	0	0.041950957	0.0439122	0.023196591	0	0.047888643	0.147387182	0	0.156948391	0.75	0.75	0.8	0.75	0.666	1	0.5	0.4	0	0.5	-1	0	0.25	61.69884109	63.68886185	64.85364532	64.82520294	61.63253021	65.2638855	64.01602936	64.29959106	White or Caucasian	1	0.785899937	24.712128
141	M	White or Caucasian	40.82956879	27.89129141	0.730718188	0	0.040600733	0.044347538	0.0215725	0	0.055160571	0.107600471	0	0.161681341	0.5	0.75	0.2	0.75	0.666	0.5	0.75	0	1	0.5	1	1	1	45.4119339	46.73383331	43.86119461	44.43690872	53.20082474	43.75850296	42.6518364	42.94404602	White or Caucasian	0	0.713079512	23.641457
142	F	White or Caucasian	34.28884326	19.96686391	0.581392685	0	0.043518408	0.049275714	0.028935487	0	0.055585634	0.241292072	0	0.177315243	1	0.5	0	0.25	0.333	1	0.5	0.8	1	0.5	-1	1	0.75	40.40023422	39.97454071	37.45807266	37.42293167	41.17639542	38.45650101	37.20019531	37.28954697	White or Caucasian	1	0.926387072	22.93236
143	M	Multiracial or Biracial	27.37029432	20.08223684	0.793278977	0	0.030359053	0.035890514	0.020187937	0	0.04505278	0.069293787	0.005936953	0.137427236	0.5	1	0.8	0.75	0.333	1	0.25	0.8	0	0.5	1	1	1	32.5694046	26.70224953	26.66841507	26.82296753	29.49040794	25.34264374	26.49596786	26.5012188	Hispanic or Latino	1	0.965955317	26.210537
144	M	White or Caucasian	27.69609856	23.74577778	0.947381574	0	0.010644504	0.011357528	0.007229921	0	0.011851104	0.00899206	0.002543309	0.043626366	0.75	0.75	0.4	0.75	0.666	0	0.5	0.6	1	1	1	1	0.75	33.48287582	30.40018463	30.67081451	30.59669495	28.93731117	29.92110252	29.81213379	30.10654259	White or Caucasian	1	0.772088289	24.602358
145	M	Multiracial or Biracial	33.08692676	23.56244261	0.68124147	0	0.040368722	0.051076887	0.019388069	0	0.063544291	0.144380561	0	0.174377969	1	0.75	0.6	0.25	0.666	1	0.5	1	1	0.5	1	1	0.5	38.5842247	35.12129593	32.90764999	33.08319473	39.3263855	32.99457932	32.40353012	32.57170868	Hispanic or Latino	1	0.890702665	24.839043
146	M	White or Caucasian	42.56810404	23.01031541	0.995385938	0	0.00092452	0.001097806	0.000505153	0	0.001391385	0.000607862	8.73E-05	0.0040062	1	0.75	0.4	0.75	0.666	1	1	0.4	1	1	1	1	0.25	39.10947418	38.71144867	41.4552803	41.18611526	37.40139389	38.09502029	42.32742691	42.17478561	White or Caucasian	1	0.525046945	24.713217
147	M	Asian or Pacific Islander	28.13963039	18.80213018	0.550724297	0	0.043560481	0.048522205	0.022368371	0	0.062260782	0.272563864	0	0.176711839	0.75	0.75	0.2	0.5	0.333	1	0.5	1	1	1	1	1	0.75	38.6591568	32.17610168	29.96475792	29.93689346	34.37266159	31.59511566	29.95154953	29.87685776	Hispanic or Latino	1	0.890546262	25.10215
148	F	White or Caucasian	35.49075975	23.17016602	0.694046555	0	0.039394508	0.046240935	0.020126186	0	0.066062788	0.128273353	0.005855674	0.177680092	0.5	0.25	0.4	0.5	0.333	1	0.25	0.4	0	0.5	-1	1	1	37.07798004	36.55728531	35.19549561	35.27676773	36.22328186	32.33353806	34.64983749	34.75473785	White or Caucasian	1	0.830268741	23.02513
149	M	White or Caucasian	43.77002053	19.68916437	0.914775952	0	0.015944395	0.018069752	0.010450184	0	0.0207392	0.013709431	0.006311086	0.071514617	0.75	0.75	0.8	0.25	0.333	1	0.5	0.6	1	1	1	0	1	36.63875198	42.08389664	40.70904541	41.0181694	43.52914429	44.25680923	40.39295197	40.55187988	White or Caucasian	1	0.605997503	22.974943
150	F	Asian or Pacific Islander	23.72895277	23.02595112	0.519184684	0	0.046272052	0.055926311	0.034259802	0	0.061223811	0.283133341	0	0.197681975	0.75	0.75	0.2	0.75	0.333	0.5	0.5	0.8	1	0.5	-1	1	1	34.53730392	27.73317719	25.45545959	25.3939743	26.31258774	23.19655037	25.50095177	25.49653816	Asian or Pacific Islander	1	0.891552031	21.384125
151	M	White or Caucasian	34.26146475	53.89519009	0.92703711	0	0.012931104	0.016575162	0.009248521	0	0.02216845	0.008816321	0.003223331	0.064146569	0.25	0.25	0.6	0.75	0.666	1	0.5	0.6	0.25	0.5	1	1	0.25	36.72870255	34.00630951	37.66626358	37.44603729	40.26283646	34.23495483	37.62285233	37.78429413	White or Caucasian	1	0.569859684	29.738838
152	M	White or Caucasian	33.40999316	32.13714286	0.89730929	0	0.018187229	0.021006963	0.010275629	0	0.028913524	0.019280972	0.005026393	0.083409738	0.25	0.5	0.8	0.75	0.666	1	0.25	0.8	0	0	1	1	1	37.74653244	34.03739929	34.55643082	34.13211823	33.25053024	34.6030426	34.46512985	34.58996582	White or Caucasian	1	0.903538704	25.789026
153	F	White or Caucasian	34.52977413	22.67170572	0.893772933	0	0.019367927	0.02000724	0.011779967	0	0.029972264	0.018193287	0.006906382	0.08803378	0.75	1	0	0.5	0	1	0.25	0.2	1	1	-1	0	1	41.1788559	37.15777969	37.75350571	37.48071289	32.93622589	37.28094101	37.64569855	37.34419632	White or Caucasian	1	0.984429896	22.063532
154	F	Hispanic or Latino	35.76454483	22.96189349	0.901797133	0	0.016388557	0.023924738	0.013282487	0	0.026873532	0.013336805	0.004396747	0.084866062	0.5	0.75	0.8	0.75	0.666	1	0.25	0.6	0	1	-1	1	1	30.50925255	31.32240295	32.86399841	32.77174377	33.38450241	32.85028458	32.28217697	32.39289093	Hispanic or Latino	1	0.897698939	21.631744
155	F	White or Caucasian	38.51334702	22.59168242	0.786850206	0	0.036218546	0.041421117	0.022615453	0	0.043082872	0.062118587	0.00769322	0.151031207	0.75	0.75	0.2	0.75	0.666	0.5	0.75	0.4	1	0.5	-1	1	0.5	35.49883652	37.33792114	38.41933823	38.30205917	40.1536293	40.16141891	38.59757614	38.62382507	White or Caucasian	1	0.775714397	21.338741
156	F	White or Caucasian	45.90006845	22.46272189	0.795799634	0	0.028130936	0.041739014	0.021310525	0	0.043788439	0.06328186	0.005949592	0.140918506	0.75	1	0.4	1	0.666	1	1	0.6	1	0.5	-1	1	1	41.98966599	48.99635315	49.08354568	49.14567184	45.55849075	49.78615952	49.54345322	49.35199738	White or Caucasian	1	0.740229487	22.316317
157	M	White or Caucasian	40.37782341	25.62044444	0.809413476	0	0.028854348	0.034337985	0.017136927	0	0.045469608	0.057027597	0.007760058	0.133558927	0.75	0.5	0.6	0.75	0.666	1	0.75	0.8	1	1	1	1	1	45.57538605	44.790905	42.7947731	43.02043915	45.07886887	46.65616226	42.89902878	42.78649902	White or Caucasian	0	0.911658466	24.842134
158	M	White or Caucasian	35.94250513	33.37837838	0.631400316	0	0.050500643	0.061691425	0.029883405	0	0.061231984	0.164714211	0.000578016	0.203885473	0.5	0.5	0.8	0.5	0.333	1	0	0.4	0.25	1	1	1	0	35.36018753	38.40777969	36.52444077	36.75016785	37.0344429	38.52784729	36.31106567	36.31229401	White or Caucasian	1	0.426282942	25.268816
159	F	White or Caucasian	50.57631759	17.27599244	0.997087179	0	0.000570468	0.000749401	0.00040538	0	0.00087444	0.000197097	0.000116036	0.002715724	0.5	0.75	0.4	0	0	0.5	1	0.2	0.5	0.5	-1	1	1	54.5738945	54.18016052	53.83826828	53.73474503	53.06682205	48.48729706	54.5154686	54.11037445	White or Caucasian	0	0.881171227	21.830664
160	F	White or Caucasian	19.90691307	19.76427336	0.529847919	0	0.035528499	0.05425812	0.028445044	0	0.084084555	0.267835862	0	0.202316218	1	0.75	0.6	1	0.666	1	0.5	0.2	0.75	1	-1	1	1	35.73167038	24.19573975	20.99716949	21.02755165	25.08508682	21.68744659	20.7636795	20.60600662	White or Caucasian	1	0.633829117	22.632809
161	F	White or Caucasian	38.43394935	18.87939453	0.654181912	0	0.040912463	0.043579021	0.018742689	0	0.063881689	0.178702226	0	0.167115862	0.75	0.75	0.6	1	0.666	1	0.25	0.6	0.75	0.5	-1	1	1	39.70338821	41.19511414	39.6714859	39.77890778	41.38777542	34.81241226	39.06752396	39.22789001	White or Caucasian	1	0.985714912	23.742693
162	F	White or Caucasian	26.52703628	21.72668637	0.67139381	0	0.035624752	0.057387595	0.028617097	0	0.071864295	0.135112452	0	0.193493738	0.5	0.25	0.2	0	0.666	1	0.75	0	0.75	0.5	-1	1	1	38.3613472	33.53185654	30.00972748	30.30621338	34.16174698	32.12783051	29.15737343	29.30509377	White or Caucasian	1	0.750891566	22.350054
163	F	White or Caucasian	43.96167009	21.21436004	0.959344705	0	0.007171186	0.010292954	0.005975703	0	0.010735483	0.003419326	0.003060644	0.037235969	0.75	0.75	0.6	0	0	1	0.5	1	0.75	1	-1	1	1	40.18698883	43.77237701	44.68345261	44.87752151	42.56296158	51.0535965	44.44910431	44.50591278	White or Caucasian	1	0.979497194	22.837233
164	F	White or Caucasian	70.69130732	18.74666667	0.81621905	0	0.027332495	0.035267352	0.020295974	0	0.045266377	0.049467939	0.006150812	0.134313011	0.75	0.75	0.4	0	0.333	1	0.5	0.8	0.5	0.5	-1	1	1	50.91980743	68.75380707	68.19193268	69.07318878	64.81465149	74.4503479	67.70599365	68.05417633	White or Caucasian	0	0.970027149	20.908365
165	F	White or Caucasian	68.83778234	26.57844991	0.749705124	0	0.036936727	0.036941092	0.012549591	0	0.05689765	0.103160204	0.003809612	0.147134672	1	0.75	0.6	1	0.666	1	0.25	0.6	0.5	0.5	-1	0	0.75	65.43151093	65.59588623	66.90531921	67.12234497	70.338974	65.1021347	65.89619446	66.47225189	White or Caucasian	0	0.71671772	22.98308
166	F	White or Caucasian	65.51676934	19.73223435	0.57600206	0.002915485	0.034065046	0.065213163	0.031871711	0	0.080116573	0.209815961	0	0.211266494	0.5	0.75	0.6	1	1	0.5	0.75	0.8	0.75	1	-1	1	1	42.33014297	53.46416855	54.52528381	54.40257645	51.28358841	51.81727982	54.06090927	54.75340271	White or Caucasian	1	0.92820859	23.535385
167	F	Asian or Pacific Islander	23.16769336	20.48283039	0.313356217	0.02111332	0.016826055	0.031889339	0.009506166	0	0.043000777	0.564308127	0	0.101222336	0.75	0.5	0.4	1	0.666	1	0.5	0	0.75	0.5	-1	1	0.75	36.97274017	33.20120239	29.20302391	29.23437691	32.51985931	29.18774605	28.56301308	28.72332382	Asian or Pacific Islander	1	0.931371272	22.36955
168	F	White or Caucasian	65.31964408	26.25952148	0.759913231	0	0.034558386	0.048367329	0.02787307	0	0.051595538	0.076983552	0.000708894	0.163103216	1	1	0.4	1	0.666	1	0.5	0.8	0.5	0.5	-1	1	1	57.16318893	65.95692444	67.02827454	66.81945038	63.66724014	65.93052673	67.06607819	67.00743103	White or Caucasian	0	0.849011302	22.054863
169	F	White or Caucasian	36.42710472	21.26275992	0.882669698	0	0.020164962	0.026271349	0.015955266	0	0.024241904	0.02471438	0.005982441	0.092615922	0.75	0.5	0.4	0	0	1	0.75	0.2	0.5	1	-1	0	1	42.87717438	39.16275406	38.55344009	38.5138588	37.65860367	34.00476456	38.04083252	38.05103302	White or Caucasian	1	0.794724405	23.738674
170	F	White or Caucasian	49.5578371	22.67170572	0.909387547	0	0.015844821	0.019878186	0.010487559	0	0.023655668	0.015232838	0.005513381	0.075379616	0.75	1	0.8	1	0.666	1	0.5	0.8	0.75	0.5	-1	0	0.75	47.75487518	56.09752274	54.71512222	55.24446487	56.64538956	51.72863388	53.8352356	54.27157974	White or Caucasian	0	0.829885304	21.640928
171	F	Hispanic or Latino	46.83641342	29.62695109	0.96869602	0	0.00595291	0.007521839	0.004055961	0	0.008833782	0.003456967	0.001482522	0.027847014	0.5	0.25	0.2	0	0	0	0.5	0.8	0.5	1	-1	0	0.75	43.56190872	47.28898621	48.06469727	48.37330627	46.85988617	41.61365128	47.54645157	47.69220352	Hispanic or Latino	1	0.948270023	22.606607
172	F	White or Caucasian	33.4017796	24.88647461	0.787984692	0	0.034025193	0.03827463	0.024507381	0	0.040319631	0.063657743	0.01123073	0.148357565	0.75	0.75	0.4	1	0.666	1	0.25	0.6	0.75	0.5	-1	1	0.75	38.23381424	31.95444298	30.6876049	30.86846161	28.78788376	27.36857605	30.49075317	30.60165787	White or Caucasian	1	0.83481741	24.121805
173	F	White or Caucasian	54.25051335	19.75130073	0.521446413	0	0.028282859	0.038427003	0.024336698	0	0.043478933	0.344028094	0	0.134525493	0.75	0.75	0.6	0	0	1	0.5	0.2	0.5	1	-1	1	0.5	48.82131577	55.78164291	56.21634293	56.53887939	55.12312698	58.34061813	56.25497818	56.3232193	White or Caucasian	0	0.683415711	22.775934
174	M	White or Caucasian	41.76591376	25.10714286	0.775573237	0	0.033572999	0.042785525	0.026636734	0	0.045454251	0.067132646	0.008844608	0.157294117	0.75	0.75	0.4	0.25	0.333	1	0.25	0	0.25	0	1	1	0.75	43.59237289	44.61323547	43.02800369	43.32753372	47.39695358	43.46094894	42.3776741	42.56575394	White or Caucasian	1	0.410053134	26.032486
175	F	White or Caucasian	44.66803559	19.96686391	0.954199526	0	0.008408822	0.010563394	0.006261954	0	0.011778705	0.006433853	0.002353747	0.039366621	1	1	0.8	1	0.666	1	0.75	1	0.5	1	-1	1	0.5	46.29519272	43.40800858	42.38471222	42.52326202	41.01220322	44.95018768	41.66543961	41.80288315	White or Caucasian	1	0.799449921	21.963871
176	F	Hispanic or Latino	32.00821355	19.22265625	0.660702626	0	0.042052779	0.056968547	0.027144019	0	0.054936075	0.158195953	0	0.18110142	1	0.75	0.2	1	0.333	1	0.5	0.4	0.75	0.5	-1	1	0.75	35.36276245	32.83634949	32.54922867	32.16420746	31.90190315	29.23564529	32.95129013	32.77231979	Hispanic or Latino	1	0.444524705	23.137094
177	M	White or Caucasian	29.30869268	25.74462891	0.830924003	0	0.029104896	0.035748663	0.016060814	0	0.042714336	0.033974438	0.011472851	0.135101559	0.75	1	0.8	1	0.666	1	0.25	0	0.5	0.5	1	1	1	39.76608658	33.17725754	31.73325729	31.91364288	32.59153748	34.41441727	31.28145218	31.24495888	White or Caucasian	1	0.660740674	25.40901
178	F	White or Caucasian	65.93566051	22.12994083	0.712681326	0	0.033755717	0.049840785	0.031208592	0	0.050076361	0.12243722	0	0.164881454	0.75	0.75	0.8	1	0.666	0	0.5	0.4	0.75	0	-1	1	0.75	57.18408203	63.12255478	62.84524155	63.12279129	64.73921204	64.12338257	62.71488571	62.84589386	White or Caucasian	0	0.747096837	22.737043
179	F	White or Caucasian	38.29158111	32.0949707	0.774527322	0	0.033829783	0.04455512	0.022941117	0	0.057340535	0.043263365	0.023542758	0.182209313	0.5	0.5	0.8	1	0.666	1	0.5	0	0.25	0.5	-1	1	0.75	41.21207809	41.77735138	39.9995842	40.35630035	41.62496567	44.8110466	39.13907242	39.34177017	White or Caucasian	1	0.752330303	22.83116
180	M	White or Caucasian	71.6440794	28.24324324	0.906019457	0	0.016407569	0.020234489	0.011525154	0	0.022028029	0.018546849	0.005238453	0.075433694	0.75	0.75	0.8	1	0.666	1	0.5	0.8	0.75	0.5	1	1	0.75	59.18314743	63.3856163	63.87878799	63.81479263	62.59539795	62.0515976	63.78439331	64.24948883	White or Caucasian	0	0.942381978	24.998
181	M	White or Caucasian	38.17659138	26.06081081	0.655287337	0	0.044528651	0.057423684	0.032220013	0	0.059309637	0.14746364	0.003767038	0.197249023	0.5	0.75	0.4	0	0	1	0.5	0.6	0.5	1	1	0	0.25	38.45486069	39.61378098	38.77131271	38.65858078	42.35186386	40.32668686	39.62741852	39.48424149	White or Caucasian	1	0.474301279	24.451416
182	M	Hispanic or Latino	44.3340178	25.69355536	0.799683551	0	0.033629715	0.035424727	0.022559825	0	0.044637263	0.055304274	0.008760646	0.145012175	0.5	0.5	0.8	0	0	1	0.5	0.4	0.25	0.5	1	1	0.75	48.08729172	45.55279922	44.53382492	44.55270386	45.59577179	39.67076492	44.45680618	44.50282288	Hispanic or Latino	0	0.897889078	24.648672
183	M	White or Caucasian	44.58316222	23.42868478	0.981691666	0	0.0034886	0.004828783	0.002518656	0	0.004848528	0.002156044	0.000467723	0.01615229	0.5	0.5	0.2	0	0	0.5	1	0.4	0.5	0.5	1	0	1	46.19911194	44.65391159	44.9961319	44.6605072	46.0234642	40.80686188	45.41281509	45.17421722	White or Caucasian	0	0.509172618	24.45996
184	M	White or Caucasian	60.04928131	27.89129141	0.52218712	0	0.049022292	0.063085363	0.039532295	0	0.09305017	0.23312276	0	0.24469012	0.75	1	1	1	0.666	1	0.25	0.8	0.25	1	1	0	0	44.12327194	55.76675415	55.67580414	55.76657486	51.54230118	56.84805679	55.97984695	55.82051086	White or Caucasian	1	0.705119014	27.26771
185	F	White or Caucasian	26.83641342	21.03147763	0.779864469	0	0.02811429	0.04839907	0.027619845	0	0.050139495	0.057365282	0.008497548	0.162770249	0.75	0.25	0.6	0	0	1	0.5	1	0.5	0.5	-1	1	0.25	37.70756912	31.54926491	29.07512093	29.59218788	25.69777298	29.98391914	28.10595894	28.36554146	White or Caucasian	1	0.759106457	23.334238
186	M	Hispanic or Latino	37.3908282	23.74554325	0.849170124	0	0.017209901	0.038121973	0.020921814	0	0.046347331	0.028093134	0.000135723	0.122736742	1	0.75	0.4	1	0.666	1	1	0.4	0.25	0.5	1	0	1	40.5085144	40.80323792	39.65439987	40.06945038	39.00780869	45.59950256	38.87195969	39.24379349	Hispanic or Latino	1	0.759761333	25.113716
187	M	White or Caucasian	47.26625599	22.31303313	0.998753925	0	0.000203507	0.000309741	0.000139547	0	0.000451395	0.000108959	3.29E-05	0.001137116	0.75	0.75	0.6	0	0	1	0.25	0.8	0.25	0.5	1	1	0.75	48.88456726	46.54009628	46.95456314	46.94645691	51.02400589	44.48864746	47.27677536	47.12275314	White or Caucasian	0	0.714756489	22.953592
188	F	Hispanic or Latino	55.98083504	18.53613281	0.618349136	0	0.039879822	0.050879951	0.031939106	0	0.061079859	0.197872126	0	0.183778738	0.5	0.75	0.6	0	0	1	0.25	0.6	0.25	0.5	-1	1	1	47.92555237	57.41389084	57.85260391	58.04417419	61.27770615	55.27162552	57.97766495	57.89852524	Black or African American	1	0.833659053	21.599962
189	F	White or Caucasian	37.229295	21.72668637	0.984163174	0	0.00317009	0.003680222	0.001766788	0	0.004602791	0.001952734	0.000664201	0.013884093	1	0.75	0.4	1	0.666	1	0.75	0.4	0.75	1	-1	1	1	41.26033783	38.42957306	37.81031418	37.97233582	37.49256516	35.92378998	37.23490524	37.44694138	White or Caucasian	1	0.932016611	22.267855
190	M	Asian or Pacific Islander	42.4476386	22.44402436	0.863935407	0	0.021594935	0.026934236	0.014606644	0	0.040927097	0.030763948	0.001237732	0.105300645	1	0.75	0.8	1	0.666	0.5	0.5	0.6	0.5	1	1	1	1	41.78748322	42.3542366	42.31089401	42.28599167	46.65447617	48.2519722	42.02731705	42.05207825	Asian or Pacific Islander	1	0.785649657	22.126728
191	M	Asian or Pacific Islander	56.95277207	27.43572084	0.996832753	0	0.000675477	0.000808294	0.000453476	0	0.000758063	0.000471938	0	0.00269531	0.75	0.5	0	0	0	0	1	0.6	0.5	0.5	1	0	0.5	57.97678757	59.04792023	58.59700394	58.56247711	59.38350677	64.11466217	58.19728851	58.29965591	Asian or Pacific Islander	0	0.368379653	22.972385
192	M	Asian or Pacific Islander	40.43258042	22.65289792	0.950848413	0	0.006988149	0.012559659	0.005009514	0	0.018962662	0.005631604	0	0.043519983	1	1	1	1	0.666	1	0.5	0.8	0.25	1	1	1	1	38.20404434	40.96630859	42.97485733	42.02869797	36.99307632	40.6731987	43.63003922	43.75702667	Asian or Pacific Islander	1	0.914214611	25.662815
193	F	Hispanic or Latino	31.62491444	22.59412305	0.818375043	0	0.029344289	0.038442948	0.023594893	0	0.040395922	0.036968835	0.01287807	0.144656122	0.5	0.75	0.4	1	0.666	1	0.5	0.6	0.5	0.5	-1	1	0.75	34.87911606	28.77729797	28.86075211	29.02293968	30.58403778	28.62234497	28.20975494	28.36386871	White or Caucasian	1	0.866718531	22.547808
194	F	White or Caucasian	46.31348392	29.1183432	0.792061115	0	0.021095878	0.044559744	0.02574494	0	0.059316018	0.057222305	0	0.15071658	0.5	0.75	0.8	1	0.666	1	0.75	0.6	0.5	0.5	-1	1	1	44.19364548	54.97174454	55.0502739	55.0736618	57.56282043	56.70355606	54.65609741	54.96014023	White or Caucasian	1	0.73939991	21.061213
195	F	White or Caucasian	78.19301848	16.27653486	0.937198618	0	0.011244817	0.014004309	0.00650771	0	0.017523412	0.011189622	0.002331512	0.05161176	0.5	0.5	0.8	0.75	0.666	1	0.5	0.8	0.5	0.5	-1	1	0.75	58.77962112	74.45034027	74.79111481	75.49081421	72.15890503	70.53344727	75.23829651	75.28012848	White or Caucasian	0	0.794804752	20.106943
196	F	White or Caucasian	29.22108145	24.56060199	0.73598579	0	0.034827451	0.041781165	0.021506542	0	0.049522942	0.110735202	0.005640908	0.153279008	0.75	0.75	0.8	1	0.666	1	0.25	0.8	0.25	1	-1	1	1	38.7953186	32.35467911	31.14523888	31.4343338	32.83055496	31.14438438	30.81067467	30.86818695	White or Caucasian	1	0.974154413	23.32663
197	F	White or Caucasian	37.28952772	22.65527344	0.834562608	0	0.027865881	0.034067787	0.016121024	0	0.037544737	0.042256389	0.007581573	0.123181003	0.75	1	0.4	1	0.333	0.5	0.75	1	0.5	1	-1	1	1	34.9835968	34.65743637	34.82315445	34.74816132	36.4753685	33.86816788	34.81794357	34.7947998	White or Caucasian	1	0.908987641	21.254751
198	F	White or Caucasian	55.58658453	21.92470483	0.884609174	0	0.021170209	0.023961102	0.010457285	0	0.028133015	0.026520754	0.005148461	0.088870072	0.5	0.75	0.2	0	0.333	1	0.5	0.4	0.5	0.5	-1	1	1	44.17043686	55.19480896	56.66977692	56.57132721	50.02152634	54.27304459	56.9734726	56.93980026	White or Caucasian	1	0.48631081	20.424118
199	F	White or Caucasian	36.10403833	25.50524053	0.759217532	0	0.034878906	0.045062456	0.026091134	0	0.045396862	0.079303863	0.010049246	0.161478605	0.75	0.5	0	0.75	0.666	1	0.25	0.8	0.75	1	-1	0	1	36.03888702	36.8207283	36.32437897	35.93354034	32.93920135	37.60178375	36.24633789	36.1566124	White or Caucasian	1	0.765217304	21.62225
200	F	White or Caucasian	74.65845311	23.40105601	0.419725872	0	0.02963388	0.04365756	0.019384342	0	0.047722556	0.43987579	0	0.140398338	0.75	1	0.6	1	0.666	1	1	0.8	0.75	1	-1	1	0.5	52.86407089	67.23905182	70.4071579	70.31330109	71.75504303	74.23806763	70.24320221	70.65013123	White or Caucasian	0	0.847452104	23.32628
201	M	White or Caucasian	70.65845311	25.39718547	0.767313771	0	0.031670799	0.040212947	0.017987171	0	0.052787846	0.090027466	0	0.142658763	0.5	0.75	0.4	0.75	0.666	1	0.5	0.4	0.25	0.5	1	0	0.75	63.99524689	68.51449585	69.88619995	70.00922394	68.42139435	67.05529022	70.10871887	70.00971985	White or Caucasian	0	0.912653446	23.100885
202	F	White or Caucasian	74.00410678	25.50566893	0.494158888	0	0.03293464	0.042371701	0.011713266	0	0.070799365	0.34802214	0	0.157818973	0.75	0.75	0.8	0.75	0.333	1	0.75	0.8	0.25	0.5	-1	0	0.75	49.7532692	63.87545013	66.50311279	66.39083862	60.97816086	66.30052185	66.61426544	66.57905579	White or Caucasian	0	0.788347721	22.086317
203	F	White or Caucasian	73.97125257	26.51795005	0.927289828	0	0.011246425	0.016608932	0.008441785	0	0.018701781	0.017711249	0	0.054998923	0.75	0.75	0.4	1	0.666	1	0.5	0.8	0.25	0.5	-1	1	1	53.80768204	65.73732758	70.91828918	70.72276306	72.2973938	66.63887787	71.27848053	71.21499634	White or Caucasian	0	0.936355591	19.807281
204	M	White or Caucasian	34.83367556	23.56509516	0.779233282	0	0.033665373	0.03550946	0.016915596	0	0.041405426	0.080722618	0.012548245	0.1400441	0.75	0.75	0	1	0.333	1	0.5	1	0.5	1	1	0	0.75	50.99422455	34.52378082	33.80095291	34.04539108	34.12866592	34.50415421	33.57203293	33.45670319	White or Caucasian	0	0.448295593	26.834799
205	M	White or Caucasian	52.48733744	26.43079185	0.793698993	0	0.028754512	0.038213874	0.018443114	0	0.052097845	0.064224483	0.004567179	0.142076524	0.75	0.75	0.4	0.75	0.333	1	0.25	0.2	0.25	0	1	0	1	64.17868805	55.66717148	55.49939346	55.40359879	50.17739868	55.89175415	54.05475235	54.42148209	White or Caucasian	0	0.818858385	28.06476
206	M	Middle Eastern or North African	28.5174538	23.74577778	0.892826414	0	0.01726632	0.024581886	0.013371207	0	0.028454205	0.014408078	0.009091891	0.092765509	0.5	0.5	0	0.75	0.333	0.5	0.75	1	0.75	0.5	1	1	0.75	35.80264282	26.71763229	28.15987206	28.29644203	27.01275635	27.98776627	28.21774864	28.1374073	White or Caucasian	1	0.720277071	26.398375
207	M	Asian or Pacific Islander	22.65297741	21.52040816	0.870664683	0	0.021113829	0.025987084	0.016440212	0	0.036930343	0.018079768	0.010784081	0.111255549	0.5	0.75	0.6	0.75	0.666	1	0.25	0	0.25	1	1	1	0.75	31.67217255	22.82592392	24.2477932	24.34028053	28.73062515	24.86025238	24.1401577	24.21488953	Asian or Pacific Islander	1	0.890872061	26.343227
208	F	White or Caucasian	79.93976728	23.85668945	0.685182257	0	0.040086076	0.050521962	0.016980205	0	0.075172543	0.130969652	0.001087305	0.183848091	1	0.75	0.6	1	0.666	1	0.75	0.8	0.5	0.5	-1	1	1	55.71041107	72.816185	75.03108978	74.78720093	73.41768646	66.00403595	75.2024765	75.53544617	White or Caucasian	0	0.654592991	21.754507
209	M	White or Caucasian	19.54825462	23.73167438	0.87183379	0	0.021734476	0.023193803	0.013801689	0	0.044049811	0.02096894	0.00441749	0.10719727	1	0.75	1	0.75	0.666	1	0.25	1	0.75	1	1	1	1	29.34481812	18.30962753	18.66195107	19.22512817	22.56640816	25.09800911	18.50189018	18.58863449	White or Caucasian	1	0.799046814	24.402943
210	F	White or Caucasian	48.83504449	20.6721277	0.948912006	0	0.0084279	0.012206031	0.005459733	0	0.015643374	0.005918172	0.003432785	0.045169822	0.5	0.25	0.2	0	0	1	0.5	0.6	0.25	0	-1	1	0.75	44.8624115	47.69610977	46.73919296	46.78993607	48.31908798	43.67217636	46.26010132	46.33803558	White or Caucasian	1	0.924902201	20.030722
211	F	White or Caucasian	76.89801506	19.22265625	0.749230188	0	0.032212263	0.041506322	0.020356808	0	0.057078022	0.099616397	0	0.151153415	0.75	0.75	0.8	0.75	0.666	1	0.5	0.6	0.75	1	-1	1	1	52.14860916	73.3475647	75.13067627	74.86927032	78.24610901	74.08966064	75.63729858	75.20639801	White or Caucasian	0	0.842586398	20.640036
212	M	Asian or Pacific Islander	27.44695414	22.2377551	0.862309909	0	0.026762197	0.027333401	0.015903777	0	0.033292932	0.029453033	0.004944751	0.108237057	0.5	0.5	0.2	0.75	0.333	1	0.5	0	0.25	1	1	1	1	35.01660538	31.00218582	30.27688026	30.63189888	27.65473938	29.36191559	29.82780266	29.61345863	Asian or Pacific Islander	1	0.948782742	24.182524
213	M	White or Caucasian	42.62833676	29.00694307	0.692993671	0	0.036976649	0.051356003	0.022995272	0	0.069740478	0.125937927	0	0.181068402	0.25	0.5	0.2	0	0.333	0	0.5	0.2	0.25	0	1	0	0.25	47.94084167	45.86415863	44.76366043	44.47855377	45.17277527	45.2645874	44.50647736	44.6145134	White or Caucasian	1	0.442770243	25.930407
214	M	White or Caucasian	74.22861054	23.95938776	0.959216229	0	0.008623073	0.009103541	0.003451646	0	0.011420895	0.008184616	0	0.032599155	0.75	0.75	0.8	0.5	0.333	0.5	1	0.8	0.5	0.5	1	1	1	63.0017662	72.14802551	73.1372757	72.8097229	69.1255722	69.35194397	73.31331635	73.26773071	White or Caucasian	0	0.955282748	24.941334
215	M	White or Caucasian	19.70157426	23.73167438	0.992134381	0	0.001469844	0.00213245	0.001440049	0	0.00180581	0.000969438	4.80E-05	0.006896181	0.75	0.25	0.8	0.75	0.333	0.5	0.25	0.4	0.5	1	1	1	0.75	31.727808	18.30930519	20.64957809	20.64297104	22.29359245	21.00133324	21.19236565	21.12750626	White or Caucasian	1	0.676179707	26.744425
216	F	White or Caucasian	73.92744695	25.31631282	0.520300725	0	0.040367582	0.047087788	0.02137089	0	0.057431023	0.313441991	0	0.166257284	0.75	0.75	0.8	0.75	0.666	1	0.5	0.8	1	0.5	-1	1	1	54.64855957	69.7754364	73.74465179	73.38127899	71.72189331	73.81105042	74.66410828	74.7681427	White or Caucasian	0	0.767489612	21.565937
217	F	White or Caucasian	58.45037645	23.77471384	0.827835863	0	0.02218025	0.037287194	0.01985159	0	0.050319908	0.042525194	0	0.129638943	1	1	0.4	0.25	0.333	0.5	0.5	0.8	0.75	1	-1	0	0.5	47.61804581	58.39754486	60.80289459	60.7650032	55.05533981	51.15995407	60.66731262	60.82640839	White or Caucasian	0	0.826129019	22.744373
218	M	White or Caucasian	78.68856947	22.46272189	0.913665412	0	0.010216455	0.023937072	0.009667981	0	0.027775307	0.014737774	0	0.071596814	0.75	1	0.4	0.75	0.333	1	0.5	0.4	0.75	1	1	1	1	47.3951416	66.96012878	70.87921906	70.46166229	63.79378128	65.30596161	71.83692169	71.06987762	Hispanic or Latino	0	0.814880013	26.138388
219	M	White or Caucasian	72.03285421	34.66216216	0.290304013	0.013438634	0.022374199	0.037082546	0.010622787	0	0.055715418	0.570462403	0	0.12579495	0.5	0.5	0.2	0.25	0.333	1	1	0.4	0.75	0	1	0	1	47.0799942	62.0321579	66.77318573	66.56183624	58.95663071	72.4177475	67.89629364	67.38802338	White or Caucasian	1	0.810073137	25.169302
220	M	White or Caucasian	71.70431211	24.38979592	0.642625738	0	0.044819751	0.044467601	0.022145024	0	0.055267935	0.190673951	0	0.166700311	0.75	0.75	1	0.75	0.333	1	0.5	1	0.25	0.5	1	1	0.75	56.66026688	70.11396027	72.94470215	72.80819702	70.88293457	73.03047943	73.16455078	72.76994324	White or Caucasian	0	0.664111853	24.539003
221	M	White or Caucasian	74.69130732	22.3755787	0.30580702	0.01478846	0.023267837	0.026415509	0	0	0.053658586	0.576062588	0	0.103341932	0.75	0.75	0	0.75	0.666	1	0.75	1	1	0.5	1	1	1	57.26536179	69.03598022	69.87393951	69.68097687	66.81772614	71.29415894	69.59473419	70.08201599	White or Caucasian	1	0.855044067	24.966366
222	M	White or Caucasian	60.6899384	25.10216227	0.841571295	0	0.027040467	0.029948748	0.016556791	0	0.040519423	0.042883107	0.001480169	0.115545598	0.75	0.75	1	1	0	1	0.5	0.8	0.75	1	1	0	1	64.96482849	60.30478668	63.65842056	63.53250504	61.8913765	57.27695084	63.76955414	63.9271698	White or Caucasian	0	0.755894601	25.214334
223	F	Black or African American	68.82409309	29.78390533	0.710494564	0	0.036099108	0.043817634	0.020727153	0	0.057691404	0.131170136	0	0.158335299	0.5	0.75	0.4	0.25	0	1	0.5	0.2	0.25	0.5	-1	1	1	51.88154984	58.70757675	60.88293839	60.75418854	59.26906204	62.38217926	61.51381683	61.69247818	Black or African American	1	0.655640483	25.9333
224	M	White or Caucasian	57.47022587	21.28460208	0.785412814	0	0.027664815	0.039497498	0.017420788	0	0.056445136	0.073558949	0	0.141028237	1	0.75	0.8	0.75	0.666	1	0.75	0.4	0.75	1	1	0	1	59.56375122	61.08977509	61.41437912	61.5696907	58.58269119	64.66973877	60.90960312	61.41960144	White or Caucasian	0	0.844946682	25.111664
225	M	White or Caucasian	44.6844627	26.31756757	0.48204315	0	0.033208294	0.063876335	0.028338386	0	0.095238153	0.297295682	0	0.220661167	1	0.75	0.8	0.75	0.666	1	0.5	0.4	0.75	1	1	0	0.75	40.42313766	47.17376709	46.14297104	46.62907791	45.24762726	45.40151978	45.31045151	45.59010315	White or Caucasian	1	0.493319929	24.395985
226	M	Asian or Pacific Islander	44.94455852	22.2379149	0.800145711	0	0.032984325	0.038330345	0.024002214	0	0.042753746	0.049427738	0.012355921	0.150426551	0.5	0.75	0.4	0	0	0.5	0.75	0.2	0.25	0.5	1	1	1	41.15185165	44.06391525	44.29150009	44.31759262	44.73339844	42.50756836	44.55990982	44.52383041	Asian or Pacific Islander	1	0.691926479	24.399237
227	F	White or Caucasian	63.64681725	24.54321289	0.844868197	0	0.024247333	0.03302486	0.018518196	0	0.031610507	0.042919828	0.004811079	0.112211975	0.75	0.5	0.4	0.25	0.333	0.5	0.5	0.4	0.75	0.5	-1	0	0.75	50.9851265	59.29176712	59.87041092	60.18663025	61.62285233	58.94363403	59.38745499	59.44980621	White or Caucasian	0	0.941760719	23.97159
228	M	White or Caucasian	36.59958932	28.58217993	0.91569996	0	0.017129971	0.018294072	0.00976775	0	0.019265461	0.013782996	0.00605979	0.070517044	0.75	1	0.6	0.25	0.333	1	0.5	0	0.5	1	1	0	0.75	35.83649445	37.62642288	37.90753937	37.84902954	36.59260941	37.33345413	37.71720886	37.63850021	White or Caucasian	1	0.787326515	25.932442
229	M	White or Caucasian	72.76659822	25.7658179	0.600891743	0	0.041595453	0.046292757	0.021951807	0	0.067618951	0.221649288	0	0.177458969	0.75	0.75	0.8	0.75	0.666	0.5	0.5	0.6	0.75	1	1	0	0.5	59.3596344	71.24297333	74.2133255	73.76870728	71.18293762	79.59677124	75.10128021	74.42784882	White or Caucasian	0	0.641954184	24.53958
230	M	White or Caucasian	81.07597536	27.36591696	0.684196423	0	0.043846968	0.054153627	0.028084999	0	0.052125592	0.137592391	0	0.178211186	0.75	0.75	0.8	0.75	0.333	1	0.5	0.8	0.75	1	1	0	0.75	66.39098358	76.79798126	78.45753479	78.2705307	77.71787262	80.67140198	79.20687103	78.95729065	White or Caucasian	0	0.909500539	24.326662
231	M	White or Caucasian	42.34633812	35.15	0.60192382	0	0.043817611	0.055190172	0.026808203	0	0.090540438	0.181719756	0	0.216356424	0.5	0.75	0.4	0.75	0.666	1	0.5	0.6	0.5	0.5	1	0	0	40.86817551	42.58108521	40.9993248	40.76052094	40.9666481	42.92150116	40.30375671	40.41955185	White or Caucasian	1	0.360818923	25.789682
232	F	White or Caucasian	74.91307324	20.0683391	0.71278526	0	0.038835652	0.04178056	0.023384516	0	0.061781236	0.111780567	0.009652209	0.175434174	0.75	0.75	0.2	0.75	0.666	1	0.75	0.6	0.5	0.5	-1	1	0.5	54.28635025	64.68500519	68.61483765	68.86605072	60.37883759	70.10624695	69.47296906	69.29473877	White or Caucasian	0	0.44636035	20.95608
233	F	White or Caucasian	52.11772758	28.79332073	0.733258948	0	0.031204667	0.049189914	0.023772519	0	0.07028048	0.092293471	0	0.174447581	0.5	0.25	0.4	0.75	0.333	1	0.75	0.2	0.25	0.5	-1	0	0.5	39.32711411	48.93486786	51.28240585	50.54299927	48.19064713	49.94590378	52.93405151	52.60935974	White or Caucasian	1	1.006428838	22.827194
234	F	White or Caucasian	71.89596167	25.84015963	0.814152166	0	0.028233551	0.035547751	0.016810923	0	0.034733762	0.070521848	0	0.115325986	0.75	0.75	0.2	0.75	0.333	1	1	0.6	0.5	1	-1	1	1	81.81352997	69.70950317	72.70877838	72.91629791	68.93054962	71.86270905	72.15801239	72.36526489	White or Caucasian	0	0.789894164	20.662062
235	F	White or Caucasian	44.22176591	24.36357908	0.902044589	0	0.017802392	0.019385191	0.010720721	0	0.02847038	0.020890114	0.000686613	0.077065297	0.5	0.25	0.8	0.75	1	0.5	0.75	0.2	0.75	0	-1	0	1	54.32660675	49.0436554	48.97834396	48.6295929	51.71740341	49.4217186	49.32871246	49.23045731	White or Caucasian	0	0.771975994	22.57794
236	F	White or Caucasian	51.78097194	19.41902428	0.912169065	0	0.013779848	0.017429257	0.008110578	0	0.023521755	0.024989496	0	0.062841439	1	0.75	0.4	0.75	0.333	0.5	0.75	0.8	0.75	1	-1	0	1	61.06026077	54.64074707	53.12663269	53.82670593	59.49505234	46.59184265	51.64724731	52.40307236	White or Caucasian	0	0.842273712	21.518053
237	F	White or Caucasian	40.39972621	21.14167966	0.932192458	0	0.012060347	0.01478186	0.009863455	0	0.017768375	0.008967571	0.004365934	0.058839972	0.75	1	0.6	1	0	1	0.5	0.4	0.75	1	-1	1	0.5	38.97282791	38.97708893	38.84096146	39.16222763	42.31371689	38.04322052	37.78643417	38.14654541	White or Caucasian	1	0.698377728	21.70393
238	M	White or Caucasian	53.08966461	24.40487998	0.88961505	0	0.01918301	0.023251781	0.01570317	0	0.025841831	0.018815264	0.007589893	0.091569686	1	1	0.4	0.75	0.666	1	1	0.4	0.5	1	1	0	1	47.4480896	51.295578	52.49342728	52.59012604	56.06128311	52.73152924	52.25958633	52.34116745	White or Caucasian	0	0.517160773	24.697964
239	F	White or Caucasian	72.98288843	18.87939453	0.891525945	0	0.017751304	0.021564422	0.011094722	0	0.031089401	0.02406923	0.002904975	0.084404825	1	1	0.2	0.75	0.666	1	0.75	0.8	0.75	1	-1	0	0.5	56.84539413	66.37232971	66.68708801	66.74232483	67.56501007	68.40843201	66.95124054	66.79802704	White or Caucasian	0	0.643715024	20.263454
240	M	White or Caucasian	30.70773443	28.24324324	0.918727648	0	0.015593614	0.017581002	0.008959941	0	0.01916849	0.014643271	0.005326034	0.066629081	0.75	0.75	1	0.75	0.666	0.5	0.5	1	0.75	1	1	0	0	36.41109848	30.53350258	30.21144104	30.35007286	30.93457603	31.90430069	28.64211655	29.03981209	White or Caucasian	1	0.734623253	25.393848
241	M	White or Caucasian	38.54346338	20.22037197	0.820008702	0	0.030982795	0.034281591	0.020718307	0	0.033508134	0.058376765	0.002123706	0.121614532	0.25	0.5	0.4	0.75	0.666	0.5	0.5	0.4	0.25	1	1	0	1	45.86745071	44.42676544	41.49510574	41.22608566	44.14486694	42.94673157	39.80834961	40.17988968	White or Caucasian	1	0.782355487	25.022552
242	M	White or Caucasian	75.75359343	32.68706747	0.595775414	0	0.043079275	0.043951926	0.017433927	0	0.063385153	0.236374305	0	0.167850281	0.5	0.5	0.6	0.25	0.333	1	0.25	0.6	0.25	1	1	0	1	58.46972656	70.02864075	74.59279633	74.44509125	66.97673035	71.65575409	75.35977173	75.2838974	White or Caucasian	0	0.783316493	24.807316
243	M	White or Caucasian	34.53798768	23.73167438	0.944818816	0	0.011331819	0.0121357	0.00660813	0	0.014616216	0.0100553	0.000434019	0.045125884	0.5	0.5	0	0.75	0.666	0.5	0.5	0.4	0.5	0.5	1	0	0.5	46.82160568	43.35161209	39.82162476	40.73495483	46.21969223	41.41939926	37.52230453	38.18435669	White or Caucasian	0	0.810729921	23.288046
244	F	Asian or Pacific Islander	38.2642026	19.4834971	0.764812483	0	0.034870384	0.045820774	0.022037683	0	0.050038954	0.076026685	0.006393038	0.159160832	1	1	0.6	0.75	0.666	1	1	1	0.75	0.5	-1	1	1	38.08725739	41.2325592	39.34528732	39.77246475	42.03326035	39.79618835	38.88238907	38.85463333	Asian or Pacific Islander	1	0.630637586	21.229488
245	M	White or Caucasian	68.69267625	23.03465658	0.947365074	0	0.00954673	0.011937327	0.007965318	0	0.012938616	0.008653161	0.001593775	0.043981766	0.75	0.75	0.6	0.75	0.666	1	1	0.8	0.75	1	1	0	1	56.95434952	65.3568573	65.31207275	65.19859314	66.06234741	66.04354858	65.72209167	65.45614624	White or Caucasian	0	0.573011279	25.164644
246	M	White or Caucasian	75.28268309	29.59835153	0.860864992	0	0.023917477	0.029517749	0.017744859	0	0.029349438	0.032453487	0.006151998	0.106681521	0.5	0.5	0.4	0.75	0.666	0.5	0.25	0.6	0.25	0.5	1	0	0.75	61.73163223	68.16838074	69.59035492	69.48551178	64.82405853	71.44714355	69.83785248	69.79281616	White or Caucasian	0	0.767673075	25.590672
247	F	White or Caucasian	66.12457221	24.20798898	0.680051197	0	0.040002455	0.054336168	0.032972207	0	0.048459246	0.144178728	0	0.175770076	1	1	0.2	0.75	0	1	0.75	0.8	1	0.5	-1	1	0.75	54.6217308	66.45201874	67.10119629	67.09959412	66.87895966	69.20000458	66.14004517	66.51430511	White or Caucasian	0	0.804940104	22.369398
248	M	White or Caucasian	70.29431896	23.03465658	0.920180776	0	0.014578793	0.017502278	0.008962749	0	0.019648307	0.019127097	0	0.060692127	0.75	0.75	0.6	0.25	0.333	1	0.5	0.8	0.5	1	1	0	1	49.16736984	57.6600914	62.17307663	61.18373108	51.58562851	59.12302399	63.29129791	62.88321304	White or Caucasian	0	0.740470052	23.15876
249	F	White or Caucasian	74.90212183	24.62005543	0.107353398	0.014722719	0	0	0	0	0.024404449	0.853519434	0	0.024404449	0.75	0.75	0.6	0.75	0.666	0.5	0.5	0.6	0.75	0.5	-1	1	1	48.28919983	68.40473175	72.62168121	72.42334747	70.34320068	74.22673798	72.7430954	72.67858887	White or Caucasian	1	0.828078091	22.773073
250	F	White or Caucasian	73.68104038	21.63076923	0.406062895	0	0.031486229	0.030805271	0.009672713	0	0.036731828	0.485241064	0	0.108696042	0.75	0.75	0.8	0.75	0.666	1	1	0.6	0.75	0.5	-1	1	0.75	64.16464233	69.5795517	71.34000397	71.25754547	68.93926239	66.3979187	71.48420715	71.42237854	White or Caucasian	0	0.660691798	22.855011
251	M	Hispanic or Latino	46.59548255	25.79944455	0.823033188	0	0.031266528	0.034198622	0.020436742	0	0.0355903	0.043046056	0.012428564	0.133920756	0.25	0.5	0.8	0	0	1	0.25	0.2	0	0.5	1	1	0.25	45.72992706	47.43920517	46.35769653	46.79624557	46.95063019	46.98737335	45.34186554	45.55208588	Hispanic or Latino	1	0.484246016	26.063623
252	M	White or Caucasian	71.92881588	22.14870825	0.841638555	0	0.024427878	0.033598866	0.019206425	0	0.037199803	0.043928473	0	0.114432972	1	1	0.8	0.5	0.333	1	0.5	0.8	0.75	1	1	1	1	72.20215607	73.44187927	74.48964691	74.43122864	66.55638885	77.97956085	74.91048431	74.76790619	White or Caucasian	0	0.703640819	23.315567
253	M	White or Caucasian	19.04449008	17.7189666	0.625902489	0	0.039284655	0.056837439	0.028046633	0	0.069395628	0.180533156	0	0.193564355	0.5	0.25	0.4	0.25	0.333	1	0.25	0.6	0.25	0.5	1	1	0.75	30.46430779	19.00398445	18.75619125	18.96250534	19.69618607	17.53878784	18.88394165	18.6155777	White or Caucasian	1	0.902358711	27.129955
254	F	White or Caucasian	72.47638604	26.56840514	0.842580854	0	0.028631649	0.026097155	0.010022793	0.00124223	0.038924484	0.04864277	0.003858065	0.108776376	0.5	0.75	1	0.5	0.333	1	0.75	1	0.25	0.5	-1	0	0.5	65.71465302	69.8650589	72.04039001	72.03072357	72.63970947	78.87503052	73.04402924	72.67919922	White or Caucasian	0	0.761376977	21.188614
255	M	White or Caucasian	27.11841205	24.58699042	0.999852825	0	3.14E-05	3.51E-05	1.64E-05	0	4.36E-05	1.96E-05	1.14E-06	0.00012753	1	0.75	0.8	0.75	0.666	1	0.5	0	0.25	1	1	1	1	30.24632072	24.29697609	26.84304237	26.94230652	24.80105209	31.18167686	26.67140961	26.8132515	White or Caucasian	1	0.817772746	26.45061
256	M	White or Caucasian	81.94934976	20.18371177	0.597954004	0	0.045177125	0.045508058	0.022575832	0	0.072132427	0.216652554	0	0.185393442	0.75	1	0.4	0.75	0.666	1	0.75	0.4	0.25	1	1	1	0.5	57.977211	81.48799133	84.74189758	84.23747253	85.45041656	83.05736542	84.41514587	84.5990448	White or Caucasian	0	0.440303952	25.088663
257	M	Asian or Pacific Islander	25.31964408	28.88513514	0.807297673	0	0.030608225	0.033402678	0.01890722	0	0.040651596	0.061044406	0.008088201	0.131657921	0.75	0.75	1	0.75	0.333	1	0.75	1	0.25	1	1	1	0.75	34.51324081	26.20239258	25.538414	25.58852386	27.51641083	23.02263069	25.36091614	25.32305336	Middle Eastern or North African	1	0.947724462	24.325537
258	M	White or Caucasian	84.75290897	23.08594483	0.711480274	0	0.037032279	0.046534657	0.026021823	0	0.043172406	0.135758561	0	0.152761165	0.75	0.75	0.6	0.5	0.333	1	0.75	0.8	0.5	1	1	1	0.5	61.88972855	79.09838867	81.32460785	81.16687775	82.5425415	80.89260864	81.79277802	82.0592804	White or Caucasian	0	0.567978501	25.005451
259	F	White or Caucasian	73.51403149	18.96852071	0.849978715	0	0.020937104	0.02395327	0.016669858	0	0.040944885	0.047516169	0	0.102505117	0.5	1	0.6	0.75	0.333	1	0.75	1	0.75	1	-1	1	1	64.86412048	72.92180634	72.93916321	72.89412689	74.05297089	73.2175293	72.67848969	72.87698364	White or Caucasian	0	0.882799685	22.10278
260	M	Hispanic or Latino	26.84736482	22.88699853	0.780218314	0	0.0363013	0.039632165	0.01694399	0	0.056175003	0.065351087	0.005378142	0.154430599	0.5	0.25	1	0.75	0.333	1	0.25	0.4	0.25	1	1	0	1	41.4521904	30.95885468	27.94650078	28.69330978	30.59486008	32.10382843	26.66246033	27.07912827	Hispanic or Latino	1	0.853167355	25.080624
261	M	White or Caucasian	42.77891855	27.19400913	0.825555402	0	0.025441285	0.029930082	0.016316535	0	0.047866427	0.042388108	0.012502162	0.13205649	1	0.5	1	1	0.666	1	0.25	1	0.5	0.5	1	0	0.75	38.3245163	43.78694916	44.85293961	44.68619919	44.34014511	45.36802292	45.40228271	45.26861954	White or Caucasian	0	0.76283443	23.842308
262	M	White or Caucasian	50.31074606	27.97404844	0.425535062	0	0.039502955	0.041524661	0.018791431	0	0.065895465	0.408750426	0	0.165714512	0.75	0.75	0.4	0.25	0	0.5	0	0.2	0.5	0.5	1	1	1	46.38222122	52.77183914	54.01168442	54.23098373	56.69528198	57.23983002	54.14016724	54.23777008	White or Caucasian	0	0.976837993	25.119957
263	M	White or Caucasian	75.23887748	22.31303313	0.845840401	0	0.027692569	0.024805894	0.004148477	0.002951871	0.042957652	0.051603136	0	0.102556462	0.75	0.75	0.8	0.75	0.666	1	1	0.6	0.25	1	1	1	0.75	64.0943985	66.36534119	68.41928101	68.3775177	71.42962646	68.41721344	68.8928833	68.87533569	White or Caucasian	0	0.720594406	24.363539
264	M	White or Caucasian	38.9650924	24.99555556	0.648652715	0	0.037989638	0.051656843	0.029639833	0	0.064810895	0.162206262	0.005043814	0.189141023	0.75	0.5	0	0.75	0.333	1	0.75	0.6	0.25	1	1	1	0.25	43.32244873	43.05553055	40.42049026	40.88789368	48.66288376	43.00901031	39.3716011	39.73899841	White or Caucasian	1	0.838094711	25.091415
265	M	White or Caucasian	73.229295	23.87746294	0.516165202	0	0.039894333	0.038194184	0.013908231	0	0.047725707	0.344112343	0	0.139722455	0.75	0.75	0.2	0.25	0.666	1	1	0.8	0.75	1	1	1	0.75	59.87318039	67.57356262	70.93553162	70.77175903	71.21624756	70.56145477	71.27914429	71.28029633	White or Caucasian	0	0.571282148	26.06114
266	F	Hispanic or Latino	72.50924025	19.3855359	0.353745239	0	0.022427113	0.033035624	0.010431309	0	0.04121459	0.539146125	0	0.107108636	0.75	1	0.4	1	0.666	1	0.75	0.8	0.75	1	-1	1	1	48.23257065	64.86148071	67.6313324	67.48151398	67.53720856	66.09887695	67.8425827	67.84671783	Asian or Pacific Islander	1	0.944550931	22.20315
267	F	White or Caucasian	50.11909651	25.01492195	0.678398306	0	0.041819609	0.049669244	0.024566481	0	0.055277759	0.145753548	0.004515054	0.175848146	0.75	0.75	0.6	1	0.666	1	0.25	0.8	0.75	0.5	-1	0	0.75	52.47748184	46.82174301	46.96475601	46.06582642	49.58760452	47.58919907	47.89731979	47.48017502	White or Caucasian	1	0.528932393	23.377443
268	F	White or Caucasian	49.19370294	23.80489116	0.656728806	0	0.045051481	0.049364647	0.030581175	0	0.055156533	0.163117358	0	0.180153836	0.5	0.75	0.6	0	0	1	0.5	0.6	0.75	0.5	-1	1	0.75	43.14533615	49.10622406	48.23677444	48.16629791	46.93288422	46.68715668	47.88289642	47.96728134	White or Caucasian	1	0.810637712	22.63616
269	F	White or Caucasian	70.2587269	33.06234883	0.983840074	0	0.002839539	0.003864841	0.002205563	0	0.004770067	0.000892736	0.001587181	0.01526719	0.75	0.75	0.8	0.75	0.666	1	0.75	0.8	0.25	0.5	-1	1	0.5	51.84814835	60.26162338	62.36397552	62.02063751	58.34072495	62.79418564	62.28179169	62.0778389	White or Caucasian	1	0.825641811	21.099419
270	M	Black or African American	19.90143737	20.80306122	0.955437372	0	0.009100856	0.009979676	0.005311972	0	0.010351056	0.007518751	0.002300318	0.037043877	1	0.75	0.4	0.75	0.666	0.5	0.25	0.6	0.5	1	1	1	1	31.28624344	17.53365135	18.62778664	18.87274551	20.89029312	18.78961182	18.444561	18.6458416	Black or African American	1	0.99160713	24.756838
271	F	White or Caucasian	75.69883641	26.56840514	0.803469915	0	0.029395866	0.037179116	0.019610273	0	0.036794644	0.063984638	0.009565547	0.132545447	0.5	0.75	0.8	0.75	0.666	1	1	1	0.75	0.5	-1	0	0.5	75.72826385	74.75834656	75.75848389	75.77089691	80.06134796	78.30397034	75.71766663	75.58789063	White or Caucasian	0	0.935539603	21.91195
272	M	White or Caucasian	74.68309377	25.8244898	0.655823015	0	0.04263318	0.051292139	0.020278448	0	0.061535102	0.168438115	0	0.17573887	1	1	0.2	0.25	0	1	1	1	0.75	0.5	1	1	1	62.11065292	67.4274292	71.29439545	71.27590179	68.84394073	66.25554657	72.62715912	72.3290863	White or Caucasian	0	0.700096846	24.509222
273	M	White or Caucasian	67.53456537	23.42868478	0.98613055	0	0.002922992	0.0026896	0.001219429	0	0.003706284	0.003331145	0	0.010538305	0.75	1	0.4	0.25	0.666	1	0.25	0.4	0.75	1	1	0	1	58.64644241	66.62417603	70.94058228	70.26581573	73.7009201	65.77442932	71.68457794	71.57083893	White or Caucasian	0	0.856841266	21.681215
274	M	Asian or Pacific Islander	30.02053388	22.496	0.856104717	0	0.02487279	0.028922534	0.01609026	0	0.032440575	0.041569123	0	0.102326159	0.75	0.5	0.6	0.75	0.666	1	1	0.2	0.5	1	1	1	1	34.37880325	31.12298203	31.33424568	30.96713066	29.8445015	33.78691864	31.11519241	31.18425179	Asian or Pacific Islander	1	0.945250034	24.9533
275	M	White or Caucasian	79.41683778	25.8244898	0.99323076	0	0.001212659	0.001566487	0.000854207	0	0.002324654	0.000811232	0	0.005958007	0.75	0.75	1	1	0.666	1	0.5	0.6	0.75	1	1	0	0.75	62.44245529	71.77801514	75.69824982	75.80163574	75.04019928	74.90631104	75.66638184	75.86459351	White or Caucasian	0	0.874141514	23.459295
276	M	Asian or Pacific Islander	41.06502396	23.96057028	0.766934251	0	0.034662507	0.041796388	0.018586943	0	0.060549751	0.070739703	0.006730457	0.162326046	0.75	0.75	0.4	0.5	0.666	0.5	0.5	0.6	0.75	1	1	0	1	40.73725128	42.64303207	44.65496826	44.3547287	44.25500107	40.7221756	45.08333206	45.06640244	Hispanic or Latino	0	0.910361052	23.14284
277	M	White or Caucasian	37.08145106	26.31756757	0.919305334	0	0.01602722	0.015305345	0.009544379	0	0.020469683	0.013518551	0.005829489	0.067176115	0.5	0.75	0.6	0.75	0.333	1	0.5	1	0.25	1	1	0	0.5	36.99289322	39.14860153	38.92250443	39.16463852	36.46892548	36.46651077	38.08908463	38.2833786	White or Caucasian	1	0.690357029	25.445517
278	F	White or Caucasian	59.64681725	19.043618	0.738635249	0	0.035415742	0.045678206	0.021797177	0	0.054940655	0.093971537	0.009561434	0.167393214	1	0.75	0.8	0.5	0.666	1	0.5	0.4	0.75	1	-1	0	0.5	54.20044327	58.41989517	58.78848648	58.66233063	59.43787003	56.43164444	58.93127823	58.86982346	White or Caucasian	0	0.870981753	22.435333
279	M	White or Caucasian	57.18275154	23.01031541	0.636712073	0	0.049326233	0.049014961	0.019247353	0	0.061895605	0.180518141	0.003285634	0.182769786	1	1	0.4	0.75	0.666	1	0.75	0.4	0.75	1	1	0	0.75	44.99629593	48.79942322	50.27933884	49.72716904	48.50936127	49.08174133	51.0494194	50.68145752	White or Caucasian	0	0.847865939	25.45992
280	F	White or Caucasian	33.33333333	18.51491535	0.949718763	0	0.009474073	0.01196209	0.006997016	0	0.012381174	0.006838983	0.002627901	0.043442254	0.75	0.75	0.4	0.75	0.666	1	0	0.2	0.75	0.5	-1	0	1	42.23398972	36.56608963	34.21660614	35.03181458	34.97400284	38.05041885	33.18667221	33.51856613	White or Caucasian	1	0.940184772	20.67925
281	M	White or Caucasian	71.45790554	25.10714286	0.470081186	0	0.040902199	0.042282361	0.011448827	0	0.066255821	0.369029606	0	0.160889208	0.75	0.75	0.6	0.75	0.666	1	0.25	0.4	1	0.5	1	1	0.75	50.69881439	68.01687622	71.62745667	72.17542267	65.33869171	67.97250366	72.00216675	71.92987061	White or Caucasian	0	0.849776745	23.633287
282	M	White or Caucasian	39.41683778	27.66435185	0.871673889	0	0.022076049	0.027280917	0.016580144	0	0.024765504	0.032761427	0.00486207	0.095564685	0.25	0.75	0.2	0.75	0.666	1	0.5	0	0.5	0.5	1	0	0.5	42.8502388	42.39718246	42.53627777	42.41448212	42.90826035	40.97822189	42.45150757	42.41101837	White or Caucasian	0	0.66821146	26.779602
283	F	Asian or Pacific Islander	29.44284736	26.92265054	0.882390868	0	0.021994137	0.024179579	0.01366628	0	0.027533417	0.029312232	0.000923486	0.088296899	0.25	0.25	0.8	0.75	0.333	1	1	1	0.75	1	-1	1	1	33.46918488	26.68682098	27.91761971	28.01746941	27.67983246	28.61473846	27.97227478	27.86445808	Asian or Pacific Islander	1	0.949715495	22.489523
284	M	White or Caucasian	81.22655715	21.89273356	0.928749471	0	0.012055577	0.016332315	0.007583234	0	0.021451227	0.013828176	0	0.057422353	1	1	0.4	0.75	0.333	1	1	0.8	0.5	1	1	1	0.5	81.08889008	73.01815796	77.01737976	77.06130981	78.00079346	80.72444153	77.84866333	77.65058136	White or Caucasian	0	0.843726397	23.419159
285	F	White or Caucasian	74.25598905	21.29798817	0.69859963	0	0.036237095	0.04360421	0.020995281	0	0.067960016	0.12550396	0.007099807	0.17589641	1	0.75	0.6	0.75	0.666	1	0.75	0.6	0.5	1	-1	0	1	64.72722626	77.35869598	79.95066071	79.98430634	78.06098938	77.66462708	81.10217285	80.79294586	White or Caucasian	0	0.600267708	21.16503
286	F	White or Caucasian	78.62286105	21.3030303	0.592292099	0	0.036120389	0.049866661	0.027557287	0	0.064823371	0.229340193	0	0.178367708	0.75	0.75	0.4	0.25	0.333	1	0.5	0.6	0.5	0.5	-1	0	0.5	63.75782394	72.11666107	75.54106903	75.6400528	69.07956696	74.16072083	75.54092407	75.57006073	White or Caucasian	0	0.867234588	23.177322
287	M	Asian or Pacific Islander	38.63381246	23.01031541	0.619297444	0	0.043526058	0.053829958	0.022917788	0	0.071002787	0.189425965	0	0.191276591	0.75	0.5	0.4	0.75	0.333	1	0.75	0	0.75	1	1	0	1	42.49045563	44.11895752	42.21530151	42.07364655	46.12531662	38.94616318	41.24378204	41.35964584	Asian or Pacific Islander	1	0.971642375	23.516304
288	M	A race/ethnicity not listed here	35.72621492	21.92470483	0.951230006	0	0.009119022	0.011978205	0.006682174	0	0.011055648	0.007240772	0.002694173	0.041529222	0.5	0.75	0	0.75	0.333	1	0.25	0.4	0.75	0.5	1	0	1	38.50180054	34.3157196	35.04233932	35.07681656	34.25147629	38.46244431	35.04966354	34.85756683	Other	1	0.862291574	25.368052
289	M	White or Caucasian	53.54962355	23.73167438	0.766626546	0	0.035693137	0.038660668	0.016547912	0	0.052229812	0.084059057	0.006182868	0.149314397	1	0.75	0.4	1	0.666	1	0.75	0.8	0.75	1	1	0	1	46.69166565	51.42234039	51.28850937	51.28436279	51.3469429	54.05094147	51.23749161	51.47359085	White or Caucasian	0	0.496052921	25.644524
290	M	White or Caucasian	34.81177276	18.5785108	0.97689728	0	0.004759339	0.004951942	0.002509645	0	0.00672208	0.002480932	0.001678782	0.020621788	0.75	0.5	0.6	0.75	0.666	0	0.75	0.4	0.75	0.5	1	1	0.75	42.25988007	33.22432327	33.49818802	33.63832855	32.04401398	34.00072861	33.35448837	33.39383698	White or Caucasian	1	0.86194855	25.13612
291	F	Multiracial or Biracial	35.77823409	26.25952148	0.620742612	0	0.046696319	0.056178289	0.025250227	0	0.076223679	0.166055136	0.00885374	0.213202253	0.75	0.75	0.6	0.75	0.333	1	0.5	1	0.75	0.5	-1	0	0.5	36.2214241	36.20655823	36.11544418	36.06787109	35.04398727	35.28560257	36.63182068	36.33961868	White or Caucasian	1	0.545454443	22.139637
292	F	White or Caucasian	29.96577687	22.48364258	0.555212916	0	0.029795226	0.061689517	0.025069243	0	0.064676192	0.263556907	0	0.181230178	0.5	0.5	0.6	0.75	0.666	1	0.5	0.6	0.5	0.5	-1	1	0.5	38.00449753	35.48976898	32.81157684	32.97977448	35.53635788	34.46650696	32.62644577	32.6845932	White or Caucasian	1	1.050196171	22.794607
293	F	White or Caucasian	51.56194387	24.12662722	0.844775779	0	0.026473441	0.028600164	0.013803669	0	0.037039085	0.039372083	0.009935779	0.115852138	0.5	0.75	0.6	1	0.666	1	0.25	0.4	0.75	1	-1	0	1	49.82501221	50.71691513	51.66188431	51.46785736	48.97422409	49.19371033	51.63560867	51.67156601	White or Caucasian	0	0.953742146	22.773258
294	F	White or Caucasian	29.08966461	20.59570313	0.666584749	0	0.047047539	0.056344372	0.027426122	0	0.055282476	0.147314741	0	0.18610051	1	0.5	0.6	0.75	0.333	1	0.5	0.4	0.25	1	-1	1	1	35.85577393	28.19357681	27.64286041	27.85106277	24.69616699	24.90932274	27.12452507	27.23108101	White or Caucasian	1	0.763181031	23.230125
295	M	White or Caucasian	30.90485969	34.66349481	0.927825567	0	0.011002204	0.017348546	0.011411059	0	0.019299662	0.009374849	0.003738112	0.062799584	0.25	1	0.4	0.75	0.333	1	0.5	0.2	0.5	0.5	1	1	0.75	32.92643738	28.82378578	31.57474899	31.45859146	31.10799026	34.51152802	31.16540909	31.43758583	White or Caucasian	1	0.503096223	24.905445
296	M	Asian or Pacific Islander	35.58932238	26.57844991	0.849105479	0	0.027096305	0.027553549	0.012291605	0	0.0333287	0.047041592	0.003582771	0.10385293	0.75	1	0.8	0.75	0.333	0.5	0.25	0	0.5	1	1	0	0.25	43.0538826	37.63111115	37.84127426	37.21182632	33.90195465	37.21641922	38.49752045	38.25878906	Asian or Pacific Islander	1	1.001108408	26.54366
297	M	Asian or Pacific Islander	49.53593429	22.31201172	0.958244948	0	0.008624919	0.009197821	0.004485566	0	0.009952628	0.007934369	0.001559748	0.033820683	0.5	0.75	0.4	0.75	0.333	0.5	0.5	0.4	0.75	0.5	1	0	0.25	46.17059708	47.33880997	47.00117493	47.0054512	46.49154282	49.32720566	46.21581268	46.32403564	Asian or Pacific Islander	0	0.954307616	23.670807
298	F	White or Caucasian	53.29774127	18.07529844	0.538212907	0	0.044434506	0.048490167	0.025616491	0	0.066137099	0.277108831	0	0.184678262	1	1	0.6	1	0	1	1	0.6	0.5	0.5	-1	1	1	50.34775162	54.66872025	53.62680817	53.76418686	54.25203323	55.90559769	52.38705063	52.83530045	White or Caucasian	0	1.003962636	22.597952
299	F	White or Caucasian	43.82477755	25.74462891	0.72848063	0	0.036511483	0.047482001	0.024330509	0	0.056109561	0.107085818	0	0.164433553	0.5	0.75	0.8	0.25	0.333	1	0.5	0.6	0.25	0.5	-1	0	1	43.85345078	41.80304718	41.32720184	40.84708405	41.83954239	41.3052063	42.18408585	41.82217789	White or Caucasian	1	0.692227066	21.917498
300	F	Asian or Pacific Islander	54.65297741	18.89277076	0.650413399	0	0.04014123	0.04955857	0.033282208	0	0.058248869	0.166943051	0.001412673	0.18264355	0.5	0.75	0.4	0.25	0.333	0.5	0.5	0.8	0.5	0.5	-1	0	1	46.61814499	54.94196701	56.2196312	56.36359787	49.75752258	52.82826996	57.27713776	56.96435928	Asian or Pacific Islander	1	0.907531381	21.583555
301	F	White or Caucasian	41.07323751	19.36836735	0.962097996	0	0.006833412	0.009265125	0.005420641	0	0.009553641	0.005728884	0.001100299	0.032173119	1	1	0.6	1	0.333	1	0.75	0.6	1	1	-1	0	0.5	46.00971985	45.32115555	44.11394882	44.33055115	47.98038101	48.5719223	43.3955574	43.7349472	White or Caucasian	0	0.835011721	22.253593
302	M	White or Caucasian	59.56194387	28.05503046	0.90989282	0	0.018249213	0.018346318	0.010953235	0	0.020208321	0.015707247	0.006642846	0.074399933	0.5	0.5	0.6	0.75	0.666	1	0.75	0.6	0.5	1	1	0	0.25	62.55648041	59.55174637	61.29098129	61.48306656	60.36357117	55.92971802	61.47359085	61.36293793	White or Caucasian	0	0.001415409	25.63839
303	F	White or Caucasian	53.41820671	22.67132491	0.674751228	0	0.038520527	0.044120587	0.025264994	0	0.053694354	0.163648309	0	0.161600463	0.5	0.5	0.2	0.25	0	1	0.5	0.2	0.5	0.5	-1	1	1	51.90562057	56.14920425	56.50099564	56.11713409	57.95476913	56.40819931	56.68307495	56.44347	White or Caucasian	1	1.113243461	24.591309
304	F	White or Caucasian	41.32238193	29.83410494	0.987755997	0	0.002441996	0.003114678	0.001886482	0	0.002777723	0.001447074	0.000576048	0.010796928	0.5	0.5	0.4	0.25	0	0	0.25	0.6	0.25	0.5	-1	0	1	41.85321426	37.41245651	38.93790436	38.88209534	37.59122086	41.77018356	38.44308472	38.30073547	White or Caucasian	1	0.744559944	24.465403
305	F	White or Caucasian	43.18412047	20.65748393	0.917571566	0	0.01516227	0.017565556	0.009015664	0	0.020176291	0.016544559	0.003964095	0.065883874	0.75	0.5	0.6	0.75	0.666	1	0.5	0.8	0.75	1	-1	0	1	48.84564972	43.0532074	40.66659164	40.69629669	44.36169815	36.0245285	40.59794235	40.54719543	White or Caucasian	1	0.739267647	22.539404
306	M	Hispanic or Latino	28.44079398	22.7314025	0.906845993	0	0.01693637	0.020054807	0.01220521	0	0.020743101	0.01712826	0.006086259	0.076025747	1	0.75	0.6	0.75	0.333	1	0.5	0.2	0.25	1	1	1	0.75	42.22748184	27.41973305	28.53531456	28.45133972	31.31195831	26.80293846	29.05056381	29.07397652	Hispanic or Latino	1	0.949572504	27.73978
307	M	Asian or Pacific Islander	45.25941136	23.29467456	0.895706471	0	0.021672674	0.019803458	0.007486465	0	0.028349705	0.024799087	0.002182138	0.079494441	0.75	0.5	0.4	0.75	0.333	1	0.5	0.8	0.25	1	1	1	0.5	36.79153442	40.73706436	43.7652359	43.13110733	41.00936508	43.02665329	44.32941437	44.40799713	Asian or Pacific Islander	1	0.879885137	23.769886
308	F	White or Caucasian	30.39561944	25.68322566	0.801536526	0	0.023898607	0.041201456	0.017341377	0	0.057746805	0.05827523	0	0.140188244	0.75	0.5	0.8	0.75	0.666	1	1	0.6	0.5	1	-1	1	0.75	36.20672989	36.75336838	35.04161072	35.27354431	36.46429825	38.30422592	34.30031967	34.4896431	White or Caucasian	1	0.717550933	21.904196
309	M	White or Caucasian	60.93086927	27.25918367	0.612208883	0	0.041143465	0.055346598	0.035018731	0	0.060714744	0.19556758	0	0.192223538	0.75	1	0.4	0.75	0.333	1	0.5	0.6	0.25	1	1	1	0.75	54.37599945	61.04194641	59.38047409	59.72040939	58.76099777	58.80821228	59.04883194	59.0304985	White or Caucasian	1	0.877982497	25.57064
310	M	White or Caucasian	44.66529774	27.19400913	0.955407631	0	0.00902178	0.008641208	0.003615051	0	0.012105724	0.011208606	0	0.033383763	0.75	0.75	0.2	0.75	0.333	1	0.5	0.6	0.75	1	1	1	1	38.93691254	46.20239639	46.97565079	46.31375122	44.95391464	45.77714539	48.11509705	47.51041412	White or Caucasian	1	0.919718683	25.169752
311	F	Hispanic or Latino	47.67419576	24.20798898	0.91973915	0	0.013189148	0.01808581	0.01120862	0	0.020976236	0.011441165	0.00535987	0.068819685	0.5	0.5	0.4	0.25	0.333	1	0.25	0.4	0.5	0.5	-1	0	0.5	50.31261826	53.82898331	52.40746307	52.78705597	56.72362137	50.62672043	51.47331238	51.83417892	White or Caucasian	0	0.715259969	23.997211
312	M	Hispanic or Latino	36.77481177	26.57432432	0.439721795	0	0.027431342	0.046278352	0.015315673	0	0.063969067	0.407283772	0	0.152994433	0.75	0.25	0.4	0.25	0	1	0.5	0.6	0.5	1	1	1	0.75	38.57239914	39.37194061	36.74842453	37.04846573	37.92841339	37.64377975	35.64279556	35.86619949	White or Caucasian	1	0.89041239	25.98323
313	F	White or Caucasian	47.43874059	21.62548828	0.963903184	0	0.006876122	0.007786603	0.003558434	0	0.011006913	0.00452282	0.002345924	0.031573996	1	1	0.6	0.75	0.333	1	0.5	0.6	0.75	1	-1	1	0.75	53.82930756	50.50553513	49.06955719	49.34059906	53.62327957	48.8302803	47.99150848	48.11135864	White or Caucasian	0	0.809545696	23.047571
314	M	Hispanic or Latino	53.48391513	21.95081633	0.209062752	0.024434534	0.007313126	0.019371938	0.002351011	0	0.024692975	0.712773664	0	0.05372905	0.75	0.75	0.6	0.5	0.333	1	0.75	0.4	0.75	1	1	0	1	40.88210297	50.70357513	51.75486374	51.56255722	52.23177719	50.29449463	52.37851334	52.1579628	Other	1	0.787119806	24.284534
315	F	White or Caucasian	50.63381246	25.17630854	0.700211264	0	0.044362102	0.048075022	0.026080615	0	0.056985085	0.113191694	0.011094218	0.186597043	0.5	0.75	0.4	0.75	0.666	1	0.25	0.6	0.5	0.5	-1	0	0.75	42.4193306	51.58514786	51.72386551	51.88386917	46.83415985	53.50308609	51.63388824	51.59365845	White or Caucasian	0	0.777925372	21.67634
316	M	White or Caucasian	33.5523614	22.73934047	0.911235075	0	0.012127318	0.023392289	0.01340234	0	0.022676717	0.015387815	0.001778448	0.073377111	1	1	0.8	1	0.666	1	0.5	0.8	0.25	0	1	0	0.75	36.4162178	38.2456398	36.04507065	36.78801346	37.19177246	37.96326447	34.08336258	34.91387939	Hispanic or Latino	1	0.73854655	24.829567
317	M	White or Caucasian	40.51471595	24.40514168	0.917127554	0	0.014618543	0.017587036	0.010337081	0	0.02072167	0.016517476	0.003090641	0.066354971	0.75	0.5	0.6	1	0.666	1	0.75	0.6	0.5	1	1	0	0	40.88877106	42.4756546	42.34301376	42.47245026	42.18743515	44.32914734	42.00023651	42.21636581	White or Caucasian	1	0.492527187	24.318977
318	M	White or Caucasian	55.39767283	28.69387755	0.872944106	0	0.022173944	0.027004549	0.015413861	0	0.028719003	0.026516365	0.007228172	0.100539529	1	0.5	0.4	0.75	0.666	1	0.5	0.6	0.5	1	1	0	0.25	54.90745544	56.51727676	56.96596909	56.84199905	56.12621689	57.39598846	56.65236664	56.60053253	White or Caucasian	0	0.486026168	27.397951
319	F	White or Caucasian	43.55099247	25.60353798	0.451115932	0	0.029389527	0.0387821	0.012560901	0	0.057231263	0.410920276	0	0.137963792	0.5	0.75	0.4	0.75	0.333	1	0.75	1	0.75	1	-1	0	0.5	45.9467659	47.90206909	45.71585083	46.05121231	43.9479866	46.3807373	44.390625	45.01844406	White or Caucasian	1	0.770969391	23.94168
320	F	White or Caucasian	41.49760438	21.45385742	0.471412659	0	0.041203225	0.048460579	0.014751768	0	0.091595677	0.332576092	0	0.196011249	0.75	0.75	1	1	0.333	1	0.75	0.8	0.75	1	-1	0	1	45.17469788	47.16229248	45.11071014	45.60783386	47.1293602	43.23482513	44.5945282	44.68915558	White or Caucasian	0	0.798838317	23.213242
321	F	Hispanic or Latino	35.72073922	21.9458897	0.629532741	0	0.044975145	0.053486228	0.03502086	0	0.063544433	0.168608338	0.004832255	0.201858921	0.75	0.75	0.4	0.75	0.333	1	0.5	0.4	0.75	1	-1	0	0.75	38.56586838	39.92818832	37.55478287	37.30962753	37.6961441	39.81610107	36.2881813	36.40306091	White or Caucasian	1	1.032311797	22.451937
322	F	White or Caucasian	29.26214921	22.67132491	0.880116405	0	0.020836276	0.024581418	0.010750504	0	0.030969505	0.028543789	0.004202103	0.091339806	0.5	0.5	0.4	0.75	0.666	0.5	0.5	0.6	0.25	1	-1	0	1	37.63036346	29.91635132	30.54733849	30.61768341	31.44035912	30.29124069	30.42406464	30.39887619	White or Caucasian	1	0.624053776	22.351595
323	F	Multiracial or Biracial	41.77412731	27.26371732	0.616300464	0	0.04356495	0.053840222	0.019542084	0	0.060204503	0.206547777	0	0.17715176	0.5	0.75	0.6	0.5	0.666	1	0.5	0.6	0.5	0.5	-1	0	1	39.47021866	42.03060913	40.93482208	40.82344818	38.12442017	38.94752502	39.82749176	40.09613419	White or Caucasian	1	0.787985861	22.50611
324	M	White or Caucasian	25.45653662	29.00561523	0.96217562	0	0.007314804	0.008717327	0.004996007	0	0.009731712	0.006314071	0.00075046	0.031510309	0.25	0.25	0	0.5	0.333	1	0.25	0	0.25	0.5	1	0	1	34.69735336	28.18325996	27.50781631	27.9699707	28.09970093	24.6739502	26.39218903	26.59963036	White or Caucasian	1	0.85299629	26.743872
325	F	Hispanic or Latino	30.30527036	17.71227009	0.944715729	0	0.011067424	0.012862702	0.007606897	0	0.011759424	0.011026747	0.000961076	0.044257524	0.75	0.75	0.6	0.75	0.333	0.5	0	0	0.75	0.5	-1	1	0.75	37.17154312	28.42465782	31.07028008	30.78394699	29.93756104	26.50728989	31.62030411	31.33314896	Hispanic or Latino	1	0.742082179	24.506218
326	F	Asian or Pacific Islander	36.36687201	21.81097386	0.632461652	0	0.043746755	0.054139548	0.023963053	0	0.05888371	0.176061931	0.010743351	0.191476418	1	0.75	0.6	0.75	0.666	1	0.5	0.8	0.75	1	-1	0	0.25	39.43664932	36.05975723	34.60161972	34.37971497	34.658741	35.4820137	34.60992432	34.57676697	Asian or Pacific Islander	1	0.750927567	20.920689
327	F	White or Caucasian	36.30390144	19.76427336	0.910419567	0	0.015210717	0.021187209	0.013088231	0	0.019692368	0.016308986	0.004092922	0.073271447	0.75	0.75	0	0.75	0.666	1	0.25	0	0.75	1	-1	1	1	39.17096329	36.6182785	37.3956871	37.35995865	34.07234573	37.44543076	37.41794586	37.49052048	White or Caucasian	1	0.828301191	21.836
328	F	White or Caucasian	34.56810404	22.43273646	0.868101929	0	0.022440458	0.027863821	0.012158007	0	0.03638157	0.026946044	0.00610817	0.104952026	0.5	0.75	0.6	0.75	0.333	0.5	0.25	0.8	0.75	0.5	-1	0	1	40.38188171	35.57735825	33.90491867	34.31869507	30.08986855	40.81534576	33.3192482	33.53184509	White or Caucasian	1	0.310897231	22.668003
329	F	White or Caucasian	45.16906229	20.79881657	0.719522324	0	0.040777157	0.045552845	0.032005921	0	0.051870157	0.098179638	0.012091959	0.182298039	0.75	0.75	0.4	0.75	0.333	1	0.5	0.6	0.75	1	-1	1	0.75	39.8313179	42.46018219	42.27526093	42.33631134	42.93812561	46.55769348	42.13217163	42.22577667	White or Caucasian	1	0.816182613	22.146536
330	F	White or Caucasian	45.16906229	20.79881657	0.950903856	0	0.009259569	0.011564375	0.006553851	0	0.013619538	0.007111511	0.0009873	0.041984633	0.75	0.75	0.4	0.75	0.333	1	0.5	0.6	0.75	1	-1	1	0.75	37.79200745	40.68065643	42.62457657	42.58828354	41.49964905	43.96040726	41.8021698	42.2746315	White or Caucasian	1	0.873345792	20.691202
331	M	Hispanic or Latino	22.74606434	24.27378035	0.293716891	0.013832086	0.023164526	0.029487638	0.009206688	0	0.041760017	0.588832154	0	0.10361887	0.75	0.75	0.4	0.75	0	1	0.25	0.6	0.25	1	1	1	0.5	39.40295792	31.13971519	25.21590996	25.91624832	30.05861092	27.85968781	24.21131897	24.47737122	Asian or Pacific Islander	1	0.576262593	26.284328
332	M	Hispanic or Latino	22.74606434	24.27378035	0.938874839	0	0.012081512	0.013169774	0.007839904	0	0.01357409	0.009807502	0.00465238	0.051317659	0.75	0.75	0.4	0.75	0	1	0.25	0.6	0.25	1	1	1	0.5	36.24473953	22.44672203	21.3836422	22.42075729	26.62021828	23.45155144	20.66482925	20.75321579	Hispanic or Latino	1	0.437898517	26.236622
333	F	Asian or Pacific Islander	44.76933607	19.13491124	0.795881398	0	0.035790871	0.035675001	0.020945784	0	0.040950472	0.067858002	0.002898473	0.136260601	0.75	1	1	0.25	0.333	1	0.5	0.4	0.5	0.5	-1	0	1	46.4651947	50.27580261	48.36304855	48.69691086	46.93502426	46.1456871	47.57995987	47.79688644	Asian or Pacific Islander	0	0.944597244	23.471905
334	F	Asian or Pacific Islander	44.76933607	19.13491124	0.837607213	0	0.029777477	0.029975462	0.019951309	0	0.030124588	0.04819993	0.004364021	0.114192856	0.75	1	1	0.25	0.333	1	0.5	0.4	0.5	0.5	-1	0	1	48.44680405	50.53107452	48.70317459	49.13533783	50.18574142	48.56600189	48.42961502	48.43761063	Asian or Pacific Islander	0	0.725848496	23.165716
335	F	Asian or Pacific Islander	35.26078029	22.49458302	0.631874198	0	0.040914229	0.05277017	0.032137646	0	0.060083681	0.182220076	0	0.185905726	0.75	0.75	0.4	0.75	0	1	0.5	0.8	0.5	1	-1	1	0.75	39.70911789	38.16491318	35.39862061	35.30715561	35.40576553	35.35446167	35.36539078	35.39099503	Asian or Pacific Islander	1	0.733847857	21.711939
336	F	Asian or Pacific Islander	35.26078029	22.49458302	0.604509038	0	0.047414636	0.050257312	0.024672136	0	0.052017187	0.221129691	0	0.174361272	0.75	0.75	0.4	0.75	0	1	0.5	0.8	0.5	1	-1	1	0.75	42.4340477	38.51487732	34.99055862	35.16086197	35.77953339	37.35702515	34.71724319	34.97074127	Asian or Pacific Islander	1	0.894265652	22.428541
337	M	Multiracial or Biracial	42.21492129	28.47800926	0.87024821	0	0.02417886	0.024548726	0.016178426	0	0.028097968	0.028715934	0.008031877	0.101035856	0.5	0.75	0.8	1	0.333	1	0.25	1	0.75	1	1	0	1	48.59368515	43.45274353	43.02270889	42.97574997	42.5422821	43.67790222	43.26089859	43.32780075	White or Caucasian	1	0.652923822	26.059134
338	M	Multiracial or Biracial	42.21492129	28.47800926	0.606599583	0	0.049099663	0.050861782	0.023785675	0	0.061340505	0.208312791	0	0.185087625	0.5	0.75	0.8	1	0.333	1	0.25	1	0.75	1	1	0	1	46.22768784	43.43821335	42.50771713	42.04631042	45.34234238	44.5992012	43.19022751	42.91886139	White or Caucasian	1	0.459699452	26.22358
339	M	White or Caucasian	59.46885695	23.28922833	0.356619019	0.008878351	0.030196861	0.037136486	0.024305523	0	0.030999801	0.51186396	0	0.12263867	1	1	0.4	0.75	0.666	1	0.5	0.4	0.75	1	1	0	1	49.40895081	53.75624084	55.59041977	55.21358109	54.59785843	55.32878494	56.2058754	56.00603485	Middle Eastern or North African	0	0.903561592	25.811857
340	M	White or Caucasian	59.46885695	23.28922833	0.481010761	0	0.032362645	0.039523056	0.024048495	0	0.046527584	0.376527458	0	0.14246178	1	1	0.4	0.75	0.666	1	0.5	0.4	0.75	1	1	0	1	49.47854233	52.96121979	55.16389465	54.52780533	55.40166092	54.70069504	55.92893982	55.72874069	White or Caucasian	0	0.853621185	25.864336
341	M	Asian or Pacific Islander	40.26557153	19.36836735	0.893347166	0	0.020876884	0.020012048	0.011560918	0	0.023017727	0.023435285	0.007749973	0.08321755	0.75	1	0.6	0.75	0.333	0.5	0.75	0.8	0.5	1	1	0	0.75	44.25025558	36.98856735	39.73321915	39.57437134	35.83443451	39.42658997	40.99654388	40.85565567	Other	1	0.824410081	27.665312
342	M	Asian or Pacific Islander	40.26557153	19.36836735	0.687265933	0	0.042511449	0.039530853	0.027295688	0	0.049664124	0.153731953	0	0.159002115	0.75	1	0.6	0.75	0.333	0.5	0.75	0.8	0.5	1	1	0	0.75	44.32821655	38.54029465	39.76630783	39.3939209	38.57791901	38.20956039	40.95689774	40.5750618	Other	1	0.977196455	27.220873
343	M	White or Caucasian	58.08350445	25.8244898	0.724539869	0	0.036929454	0.051569133	0.025962979	0	0.061314328	0.096054312	0.003629925	0.179405818	0.75	0.75	0.4	1	0.666	1	0.5	0.4	0.25	1	1	0	0.75	68.30788422	60.56998444	59.97651291	59.86183167	62.57511139	67.87306213	60.25403595	60.14404297	White or Caucasian	0	0.457064122	24.06536
344	M	White or Caucasian	58.08350445	25.8244898	0.728953529	0	0.041969463	0.045598469	0.02500247	0	0.053833551	0.096553081	0.008089437	0.17449339	0.75	0.75	0.4	1	0.666	1	0.5	0.4	0.25	1	1	0	0.75	54.15804672	54.45814896	54.57001495	54.2060318	53.95214081	54.04446411	54.66342926	54.73338699	White or Caucasian	0	0.246149689	24.463417
345	M	White or Caucasian	52.03011636	25.8244898	0.972210732	0	0.005995412	0.006406828	0.004147719	0	0.006328506	0.00394932	0.000961483	0.023839948	0.5	0.75	0.4	0.75	0.666	1	0.25	1	0.5	1	1	1	0	46.68140793	50.11396027	50.78613281	50.12394333	47.79449463	47.5009346	51.45337296	51.28164673	White or Caucasian	1	0.151082635	27.222536
346	M	White or Caucasian	52.03011636	25.8244898	0.88180649	0	0.022662319	0.024814049	0.016043154	0	0.023319937	0.027593418	0.003760633	0.090600092	0.5	0.75	0.4	0.75	0.666	1	0.25	1	0.5	1	1	1	0	45.317379	50.49547958	51.31173706	50.82563019	47.55430984	50.85109329	51.49214554	51.49797058	White or Caucasian	1	0.260976672	27.103104
347	M	White or Caucasian	52.14236824	32.25328947	0.662878757	0	0.047182273	0.046888894	0.022863704	0	0.059247531	0.160938841	0	0.176182402	0.5	0.5	0.8	0.75	0.333	1	0.25	0.6	0.5	0.5	1	0	0	41.98684692	48.73166656	50.47809219	50.09131622	48.24907303	47.49684525	51.72726059	51.23248291	White or Caucasian	1	-0.023949116	26.12696
348	M	White or Caucasian	52.14236824	32.25328947	0.916345754	0	0.018008117	0.016707114	0.010367235	0	0.016910483	0.015337111	0.006324186	0.068317135	0.5	0.5	0.8	0.75	0.333	1	0.25	0.6	0.5	0.5	1	0	0	43.50434113	50.05216599	50.83810043	50.52763367	47.68306351	47.95192337	51.5149231	51.24452591	White or Caucasian	1	0.121021755	26.563091
349	M	Multiracial or Biracial	29.63449692	22.24604444	0.72731002	0	0.037039643	0.046387185	0.027155324	0	0.054263981	0.104969603	0.002874244	0.167720377	1	0.75	0.8	0.75	0.666	1	0.75	0.8	0.5	1	1	1	0	40.80635452	36.43338013	32.09047318	32.80735016	34.84223557	31.90867233	31.43588829	31.49189186	Hispanic or Latino	1	0.349306464	23.89519
350	M	Multiracial or Biracial	29.63449692	22.24604444	0.794043174	0	0.035418781	0.035200166	0.018432482	0	0.044156398	0.072748998	0	0.133207828	1	0.75	0.8	0.75	0.666	1	0.75	0.8	0.5	1	1	1	0	40.64373779	35.0803566	31.57269859	32.38392639	35.50312042	35.51552963	30.25510406	30.59517288	Hispanic or Latino	1	0.102142595	23.842833
351	M	White or Caucasian	49.46748802	31.00819156	0.777383496	0	0.038033707	0.037659069	0.020772735	0	0.045394884	0.08075611	0	0.141860395	1	0.75	0.4	0.75	0.666	1	0.25	0.2	0.25	1	1	1	0	46.96145248	49.08247757	48.90281296	48.69035339	49.02730179	47.75388718	48.57532501	48.63658905	White or Caucasian	1	0.336575568	26.249956
352	M	White or Caucasian	49.46748802	31.00819156	0.692939046	0	0.042728699	0.044306749	0.024750691	0	0.049399419	0.145875397	0	0.161185557	1	0.75	0.4	0.75	0.666	1	0.25	0.2	0.25	1	1	1	0	45.47171021	49.47748947	50.01396561	49.91688538	47.66310501	48.32345581	49.943367	50.06464005	Middle Eastern or North African	1	0.281943023	25.639107
353	F	White or Caucasian	36.1889117	21.03147763	0.86296532	0	0.024181058	0.028486464	0.017910666	0	0.024806287	0.03569495	0.005955256	0.101339731	0.75	0.5	1	0.75	0.666	1	0.25	0.8	0.5	0.5	-1	1	0.25	41.98252106	37.25175095	36.48856735	36.52311325	37.23221207	36.57351303	36.42720413	36.48204422	White or Caucasian	1	0.297521591	23.315058
354	F	White or Caucasian	36.1889117	21.03147763	0.762881146	0	0.036550335	0.039305334	0.027997555	0	0.038311156	0.094777872	0.000176601	0.142340982	0.75	0.5	1	0.75	0.666	1	0.25	0.8	0.5	0.5	-1	1	0.25	43.83625031	37.95083237	36.95905304	36.73261261	36.71800613	35.39549255	37.19122696	36.96913528	White or Caucasian	1	0.513799548	24.295393
355	M	Multiracial or Biracial	48.30390144	25.37001559	0.79590056	0	0.033880242	0.039104452	0.021599761	0	0.042510402	0.056266999	0.010737585	0.147832441	0.75	0.5	0.6	0.5	0.333	1	0.5	0.8	0.25	1	1	0	0	53.72216034	49.52104187	49.00106812	48.91625977	46.64583969	47.79652023	48.88241577	48.95965195	Other	0	0.221473902	25.65019
356	M	Multiracial or Biracial	48.30390144	25.37001559	0.861660125	0	0.025491559	0.028270682	0.013444673	0	0.035560025	0.030762966	0.00480997	0.107576909	0.75	0.5	0.6	0.5	0.333	1	0.5	0.8	0.25	1	1	0	0	53.34755325	48.67080307	47.05764389	47.19779205	48.08403015	47.75380325	46.15355301	46.56925201	Other	0	0.10709352	26.036228
357	M	White or Caucasian	52.13141684	24.80090073	0.684703607	0	0.046255919	0.048574277	0.026141216	0	0.057902093	0.136422888	0	0.178873505	0.75	0.75	1	0.75	0.666	1	0.25	0.6	0.75	1	1	1	0.75	49.07792282	50.54692841	51.42710495	51.1770668	48.94981766	49.41524887	51.03568649	51.18603516	White or Caucasian	0	0.537429571	26.025358
358	M	White or Caucasian	52.13141684	24.80090073	0.882088637	0	0.0215289	0.025772038	0.014524949	0	0.025310422	0.023834626	0.006940427	0.094076737	0.75	0.75	1	0.75	0.666	1	0.25	0.6	0.75	1	1	1	0.75	55.1288414	48.92001724	51.07423782	50.90270996	50.14466858	52.07247543	51.56796265	51.39147186	White or Caucasian	0	0.460761935	26.25656
359	F	White or Caucasian	33.86721424	18.70384305	0.494012119	0	0.0374931	0.039457427	0.024000346	0	0.058468756	0.346568252	0	0.159419629	0.25	0.5	0.2	0.5	0.666	1	0.25	0.4	0.75	0	-1	1	1	49.36717606	41.40427399	38.08775711	37.97414398	43.10836792	42.27718353	37.02082062	37.2656517	White or Caucasian	0	0.748142719	23.29115
360	F	White or Caucasian	33.86721424	18.70384305	0.944033643	0	0.01125435	0.012361923	0.006691916	0	0.013045235	0.010290607	0.002322326	0.04567575	0.25	0.5	0.2	0.5	0.666	1	0.25	0.4	0.75	0	-1	1	1	48.56666946	41.40916443	38.21699142	38.55819321	44.77815247	39.77736282	37.27911758	37.75482941	White or Caucasian	0	0.804153204	21.92214
361	M	White or Caucasian	40.83778234	28.47800926	0.98711311	0	0.002646819	0.003169089	0.00169498	0	0.003229078	0.001311435	0.000835489	0.011575455	0.5	0.25	0.2	0.75	0.666	0.5	0.25	1	0.25	0	1	1	0	44.83709717	43.93091965	43.98493576	43.87136078	45.5662117	44.79069519	43.69116592	43.90333557	White or Caucasian	0	-0.071499221	27.27464
362	M	White or Caucasian	40.83778234	28.47800926	0.97798304	0	0.004252135	0.005558044	0.003243245	0	0.006061129	0.002485868	0.00041654	0.019531092	0.5	0.25	0.2	0.75	0.666	0.5	0.25	1	0.25	0	1	1	0	39.97027969	43.55567551	44.13182449	43.92459869	48.18576431	44.24744797	44.35110092	44.1582222	White or Caucasian	1	0.139193982	26.142042
363	F	White or Caucasian	40.10130048	24.68912591	0.943179161	0	0.011493807	0.012770056	0.009619915	0	0.010862185	0.009467041	0.002607834	0.047353797	0.5	0.5	0	0.75	0.333	0.5	0.5	0.8	0.25	0.5	-1	1	1	42.02837753	41.77542877	41.02865601	40.86959839	42.26812744	42.6154213	39.35489655	39.71041489	White or Caucasian	1	0.869026959	22.69013
364	F	White or Caucasian	40.10130048	24.68912591	0.85445188	0	0.025897308	0.031521225	0.020327789	0	0.021236589	0.043101228	0.003463981	0.102446892	0.5	0.5	0	0.75	0.333	0.5	0.5	0.8	0.25	0.5	-1	1	1	43.49856567	41.75178528	39.6309433	40.11175919	41.56373978	39.74281693	38.67284775	39.01773453	White or Caucasian	1	0.862059414	22.962637
365	F	Hispanic or Latino	58.75427789	18.57971847	0.532851464	0	0.044390004	0.042733762	0.021331131	0	0.060722223	0.297971416	0	0.169177121	1	1	0.4	0.75	0.333	1	0.5	0.6	0.5	0.5	-1	1	0.75	53.11278534	57.85848618	57.65521622	57.70122147	60.50948715	59.73823929	57.33806229	57.45926666	Hispanic or Latino	1	0.808689356	22.792183
366	F	Hispanic or Latino	58.75427789	18.57971847	0.666112355	0	0.024444104	0.062868849	0.026160731	0	0.079166938	0.141247023	0	0.192640621	1	1	0.4	0.75	0.333	1	0.5	0.6	0.5	0.5	-1	1	0.75	49.55001068	56.42387772	57.36366653	56.90567398	56.37788391	51.62302399	57.77286911	57.56650543	Hispanic or Latino	1	0.69668746	21.65849
367	M	Asian or Pacific Islander	38.73785079	23.80396525	0.900497391	0	0.018167869	0.019729234	0.012051959	0	0.024018936	0.023044656	0.002489956	0.076457953	1	1	0.2	0.75	0.333	1	0.75	1	0.5	0.5	1	1	0.5	42.46675491	39.36468887	39.07108688	38.81190109	38.05804825	38.34156799	38.65198517	38.77951431	Asian or Pacific Islander	1	0.60375452	24.446499
368	M	Asian or Pacific Islander	38.73785079	23.80396525	0.93818544	0	0.013298215	0.01359542	0.007760206	0	0.013783425	0.011323132	0.002054162	0.050491428	1	1	0.2	0.75	0.333	1	0.75	1	0.5	0.5	1	1	0.5	42.97038269	39.46563721	39.83349228	39.69901657	39.10511398	41.66729736	39.60290527	39.68793869	Asian or Pacific Islander	1	0.406892419	24.539677
369	F	White or Caucasian	20.98015058	17.16308594	0.942065564	0	0.010873432	0.013311363	0.008216121	0	0.013939433	0.008470056	0.003124031	0.049464381	0.5	0.75	0.2	1	0.333	1	0.5	0.6	0.5	0.5	-1	1	1	29.15553284	17.74263573	20.61203575	20.62535095	21.03424835	24.09702301	20.53191757	20.45927811	White or Caucasian	1	0.940520048	24.29356
370	F	White or Caucasian	20.98015058	17.16308594	0.916444362	0	0.015895141	0.017508695	0.011966949	0	0.017368046	0.017639146	0.003177661	0.065916492	0.5	0.75	0.2	1	0.333	1	0.5	0.6	0.5	0.5	-1	1	1	30.03667259	18.05916214	20.85164833	21.07467461	25.80576706	21.23289299	20.94438744	21.08334351	White or Caucasian	1	0.983495235	24.211819
371	M	White or Caucasian	32.41889117	23.12109968	0.843216478	0	0.027132162	0.028704895	0.015836088	0	0.03950277	0.041299456	0.00430815	0.115484066	0.75	0.5	0.2	0.5	0.666	0.5	0.75	0.4	0.5	0.5	1	1	0	38.42525101	33.43603134	32.54878616	32.53440857	36.0791626	33.7468338	31.67085648	31.95189857	White or Caucasian	1	0.214086786	25.276163
372	M	White or Caucasian	32.41889117	23.12109968	0.984588165	0	0.003219128	0.003476523	0.002185101	0	0.003808143	0.001844994	0.000877946	0.013566841	0.75	0.5	0.2	0.5	0.666	0.5	0.75	0.4	0.5	0.5	1	1	0	40.50471115	32.44764328	32.48787689	32.71684265	34.53129578	31.26466179	32.12342834	32.28962326	White or Caucasian	1	0.323568732	25.935219
373	M	Native American or Alaskan Native	62.26146475	19.36639118	0.795558368	0	0.034055187	0.037207922	0.018401668	0	0.041865022	0.070687039	0.002224794	0.133754592	0.75	0.75	1	0.75	0.666	1	0.75	0.8	0.25	1	1	1	0.25	55.18715286	65.24980164	63.05049515	63.78199005	67.71269989	61.26904678	61.91103363	62.09630966	White or Caucasian	0	-0.007375129	25.55221
374	M	Native American or Alaskan Native	62.26146475	19.36639118	0.937964835	0	0.010732771	0.015371878	0.00953031	0	0.01404253	0.011567135	0.000790541	0.050468029	0.75	0.75	1	0.75	0.666	1	0.75	0.8	0.25	1	1	1	0.25	55.09979248	67.57458496	65.39123535	65.92771149	60.98501587	62.70343781	64.48267365	64.76997375	White or Caucasian	0	-0.084633023	25.68533
375	F	White or Caucasian	19.62765229	23.95938776	0.962460439	0	0.007320002	0.008306723	0.005433587	0	0.010306506	0.003290522	0.00288222	0.034249038	0.75	0.5	0.4	0.75	1	0	0.25	0.2	0.75	0.5	-1	1	1	32.02333832	18.45044136	21.05369759	21.53949738	23.5690155	24.04611015	20.85133171	21.11009407	White or Caucasian	1	0.913483799	24.95168
376	F	White or Caucasian	19.62765229	23.95938776	0.954428736	0	0.008868773	0.010518086	0.006842548	0	0.010720773	0.005815494	0.00280559	0.03975577	0.75	0.5	0.4	0.75	1	0	0.25	0.2	0.75	0.5	-1	1	1	31.31979179	18.93132973	21.89674377	22.36793327	23.59696388	19.83096313	22.3134594	22.08438683	White or Caucasian	1	0.926749349	24.746271
377	M	White or Caucasian	33.16358658	22.24604444	0.861847704	0	0.023949774	0.031694343	0.018704573	0	0.033570301	0.026915755	0.003317551	0.111236541	0.5	0.75	0.4	0.75	0.333	0	1	1	0.75	0.5	1	1	0.25	37.90819168	36.4871788	35.69609451	35.26029587	33.77067566	34.69949722	34.7228775	34.99369812	White or Caucasian	1	0.887840033	25.04818
378	M	White or Caucasian	33.16358658	22.24604444	0.688000836	0	0.03969238	0.056225144	0.034830129	0	0.059921409	0.118031359	0.003298743	0.193967805	0.5	0.75	0.4	0.75	0.333	0	1	1	0.75	0.5	1	1	0.25	38.42921066	36.90696335	35.58655548	35.67987442	37.61288071	34.28792953	35.60282135	35.44438934	White or Caucasian	1	0.344673276	26.219728
379	M	White or Caucasian	55.58384668	29.41122449	0.691090916	0	0.03972523	0.043677116	0.026765384	0	0.044833349	0.153908005	0	0.155001079	0.5	0.75	0.6	0.75	0.666	1	0.5	0.4	0.25	0.5	1	1	0	57.30321121	57.04834747	55.19472885	55.2284317	61.70298767	58.03930283	55.10906982	54.99201202	White or Caucasian	1	0.32160005	25.79038
380	M	White or Caucasian	55.58384668	29.41122449	0.643701957	0	0.046640799	0.045839063	0.023466901	0	0.060685254	0.178230578	0.001435449	0.178067466	0.5	0.75	0.6	0.75	0.666	1	0.5	0.4	0.25	0.5	1	1	0	57.68566132	56.8742981	56.11262894	56.11328125	59.7268219	55.6857338	56.45454407	56.23614883	White or Caucasian	1	0.215218157	26.003836
381	F	White or Caucasian	57.05407255	17.3813491	0.551545926	0	0.041771925	0.045489631	0.01823385	0	0.053851961	0.289106708	0	0.159347366	1	0.75	0.6	0.25	0.333	1	0.5	0.4	0.75	1	-1	1	1	50.82309723	57.14796448	56.47305679	56.76314926	59.8002243	59.45832443	56.19057846	56.28009415	White or Caucasian	1	0.804021776	21.799503
382	F	White or Caucasian	57.05407255	17.3813491	0.465398679	0	0.031910247	0.03856059	0.019318612	0	0.046237168	0.398574705	0	0.136026617	1	0.75	0.6	0.25	0.333	1	0.5	0.4	0.75	1	-1	1	1	50.34623337	57.05875397	56.8015213	56.79267883	59.78170395	54.92450333	56.45636368	56.43273163	White or Caucasian	1	0.995398283	21.687582
383	F	Hispanic or Latino	53.60711841	28.31527778	0.865320952	0	0.022186525	0.026819572	0.016675057	0	0.028269509	0.0332793	0.007449086	0.101399748	0.5	0.75	1	0.75	0.333	1	0.5	0.4	0.75	0.5	-1	1	0.75	51.81238174	58.23697662	57.69162369	58.17213821	56.60737228	55.97005844	56.47190475	56.83522034	Hispanic or Latino	1	0.933396578	23.394705
384	F	Hispanic or Latino	53.60711841	28.31527778	0.7912627	0	0.029501655	0.035412176	0.019367843	0	0.045099824	0.076455218	0.002900584	0.132282082	0.5	0.75	1	0.75	0.333	1	0.5	0.4	0.75	0.5	-1	1	0.75	49.96356964	59.00808334	58.10278702	58.97562027	53.73926163	57.88666916	57.06734085	57.28451538	Hispanic or Latino	1	0.824087501	23.618124
385	F	Hispanic or Latino	43.02806297	26.07202365	0.784074273	0	0.032826672	0.037685925	0.02274685	0	0.045330033	0.072347846	0.004988402	0.143577881	0.75	0.5	0	0.25	0.333	1	1	0.4	0.25	1	-1	1	0.75	40.90821457	37.72766113	39.55570602	39.24482727	35.62994766	35.36758804	40.23935699	40.06956863	Hispanic or Latino	1	0.852327108	22.820906
386	F	Hispanic or Latino	43.02806297	26.07202365	0.536868931	0	0.043766611	0.05136251	0.032055821	0	0.046778125	0.289168001	0	0.173963068	0.75	0.5	0	0.25	0.333	1	1	0.4	0.25	1	-1	1	0.75	44.28256989	41.02332687	40.92230988	40.12480164	41.69565201	40.29454041	41.48548508	41.34352875	Hispanic or Latino	1	0.871606529	23.77138
387	M	White or Caucasian	36.20807666	23.01031541	0.977333003	0	0.004891804	0.005034948	0.002133165	0	0.007006999	0.002264403	0.001335679	0.020402595	0.75	0.5	0.6	0.75	0.666	0	0.75	1	0.5	0.5	1	1	0.75	41.57162857	33.6064415	35.33257675	34.74504089	31.82497406	35.4046402	35.93536377	35.52886963	White or Caucasian	1	0.787113309	25.83591
388	M	White or Caucasian	36.20807666	23.01031541	0.958929056	0	0.00889655	0.009386462	0.0024704	0	0.01344309	0.006874442	0	0.034196502	0.75	0.5	0.6	0.75	0.666	0	0.75	1	0.5	0.5	1	1	0.75	38.74116898	34.58401489	36.49767685	36.30534744	35.84974289	35.58922958	37.63821793	37.13678741	White or Caucasian	1	0.923648119	26.02133
389	M	White or Caucasian	40.90622861	25.8244898	0.926155655	0	0.01399472	0.015396363	0.009990315	0	0.016534427	0.015096315	0.002832204	0.05874803	1	0.75	0.8	0.75	0.666	1	0.5	0.8	0.25	1	1	1	0	42.01094055	41.75434113	40.90853882	40.79351807	43.24747467	41.29017639	41.49296188	41.21235275	Middle Eastern or North African	1	-0.03610158	25.955454
390	M	White or Caucasian	40.90622861	25.8244898	0.860267453	0	0.024629754	0.027692011	0.016864415	0	0.025655395	0.040577999	0.004312973	0.099154548	1	0.75	0.8	0.75	0.666	1	0.5	0.8	0.25	1	1	1	0	45.73072052	42.41186905	40.83286667	40.54058075	42.51490784	40.91556549	40.58055496	40.56751633	White or Caucasian	1	0.252410948	25.993202
391	M	Multiracial or Biracial	34.99794661	26.57844991	0.846557226	0	0.025869197	0.030651421	0.017910698	0	0.027837433	0.04303102	0.008143004	0.110411754	0.75	0.5	0.4	0.75	0.333	1	0.5	0.8	0.25	1	1	1	0	44.08263016	38.78577042	36.1380806	36.06200409	37.15688705	38.59425354	34.23084259	34.68684387	Asian or Pacific Islander	0	0.065767169	26.305843
392	M	Multiracial or Biracial	34.99794661	26.57844991	0.784111488	0	0.036921978	0.035807418	0.018960277	0	0.034454056	0.084978067	0.004766716	0.130910444	0.75	0.5	0.4	0.75	0.333	1	0.5	0.8	0.25	1	1	1	0	40.58142471	37.77463913	36.90446091	36.74351501	39.70172119	37.15044022	36.80265045	36.81213379	Asian or Pacific Islander	1	0.308314145	25.442047
393	M	White or Caucasian	24.36960986	21.01948302	0.826934368	0	0.028951038	0.034532674	0.019936341	0	0.03952091	0.044384524	0.005740146	0.128681108	1	1	1	1	0.666	0	0.5	0.6	0.25	1	1	1	1	33.92421341	24.79653931	25.57443428	25.36497116	26.49330521	26.38934135	25.53705406	25.49310493	White or Caucasian	1	0.790036917	24.56773
394	M	White or Caucasian	24.36960986	21.01948302	0.804501456	0	0.031501913	0.036607479	0.021910486	0	0.036786275	0.068335308	0.000357082	0.127163236	1	1	1	1	0.666	0	0.5	0.6	0.25	1	1	1	1	34.93040848	25.73203278	25.50821495	25.45699883	26.33447647	23.7634964	25.6169796	25.57127953	White or Caucasian	1	0.494053662	25.107069
395	M	White or Caucasian	43.33196441	29.14189189	0.997026196	0	0.000502127	0.000849951	0.000474648	0	0.00084789	8.78E-05	0.000211411	0.002886027	0.25	0.5	0.6	0.25	0.333	1	0.75	0.2	0.25	1	1	1	0	48.40566635	44.77045059	42.7987175	42.49816895	47.38152695	43.20217514	42.37722778	42.16194916	White or Caucasian	0	0.462154746	28.1026
396	M	White or Caucasian	43.33196441	29.14189189	0.732700886	0	0.038074281	0.043630945	0.024784581	0	0.051879824	0.100610488	0.008318995	0.166688626	0.25	0.5	0.6	0.25	0.333	1	0.75	0.2	0.25	1	1	1	0	50.13009262	45.68576813	42.14367294	42.59731293	44.11568832	47.65645599	41.26510239	41.64178848	White or Caucasian	1	0.257431924	27.187317
397	M	White or Caucasian	45.2019165	22.2377551	0.4215454	0	0.027324197	0.039096651	0.012654538	0	0.065078105	0.43430111	0	0.144153491	0.75	0.75	0.2	1	0.666	0.5	0.75	0.8	0.25	1	1	0	0	44.37335205	46.45461655	47.21546555	46.9769516	47.3231163	45.2934494	47.44527817	47.3030777	White or Caucasian	0	0.297159195	25.023842
398	M	White or Caucasian	45.2019165	22.2377551	0.542483812	0	0.024159755	0.058059261	0.043186519	0	0.068699826	0.263410827	0	0.194105361	0.75	0.75	0.2	1	0.666	0.5	0.75	0.8	0.25	1	1	0	0	46.52639389	47.08673859	48.596035	48.47826767	48.86803055	46.64691925	48.69116592	48.6784668	White or Caucasian	0	0.43680802	25.105389
399	F	Hispanic or Latino	37.07597536	17.94813222	0.86273697	0	0.022098655	0.027893362	0.015922325	0	0.034426164	0.030288823	0.006633702	0.106974207	0.5	0.75	0.6	1	0.666	1	0.25	0.6	0.5	0.5	-1	1	1	38.76008224	34.04546356	36.13202667	35.79053497	32.06084061	34.89079666	36.63384628	36.27589035	Hispanic or Latino	1	0.893011212	23.417406
400	F	Hispanic or Latino	37.07597536	17.94813222	0.825349206	0	0.027884602	0.03490278	0.022609894	0	0.036548013	0.043421084	0.009284421	0.13122971	0.5	0.75	0.6	1	0.666	1	0.25	0.6	0.5	0.5	-1	1	1	36.81981659	34.5781517	36.66371536	36.4823761	34.86762238	35.90351868	36.82663345	36.71938705	Hispanic or Latino	1	0.940347373	23.421846
401	M	Asian or Pacific Islander	33.01300479	22.51118827	0.962178753	0	0.008176988	0.008325973	0.005156157	0	0.007399528	0.007413082	0.00134952	0.030408166	0.75	0.5	0.6	0.75	0.666	0.5	1	0.4	0.75	0.5	1	1	1	45.28757477	32.75707626	33.5932312	33.37932587	32.1111412	31.97216797	33.97935867	34.03730774	Asian or Pacific Islander	1	0.680284202	26.78209
402	M	Asian or Pacific Islander	33.01300479	22.51118827	0.890161795	0	0.021743234	0.02217227	0.015139713	0	0.020489426	0.028940366	0.001353196	0.080897839	0.75	0.5	0.6	0.75	0.666	0.5	1	0.4	0.75	0.5	1	1	1	41.93532562	33.76087952	34.07814407	33.79214096	32.90575027	33.23695755	34.32164383	34.38077545	Asian or Pacific Islander	1	0.6269961	26.229885
403	M	White or Caucasian	32.35865845	23.73167438	0.891245147	0	0.020170764	0.022098943	0.013912912	0	0.024877676	0.021349275	0.006345282	0.087405578	1	0.75	0	0.75	0.666	1	0.5	0.6	0.5	1	1	1	0.75	49.13212967	37.19236755	33.76941681	34.0838356	37.67379761	35.70122528	33.1146431	33.40251923	White or Caucasian	1	0.590345263	26.182032
404	M	White or Caucasian	32.35865845	23.73167438	0.781025521	0	0.034395512	0.038613587	0.027062123	0	0.038280067	0.073221006	0.007402184	0.145753473	1	0.75	0	0.75	0.666	1	0.5	0.6	0.5	1	1	1	0.75	48.94760513	38.19813538	34.81550217	35.54515076	35.76670456	36.61783981	34.29085922	34.58115005	White or Caucasian	1	0.350624204	26.74801
405	F	White or Caucasian	27.75906913	34.76631767	0.943253148	0	0.010723645	0.012323359	0.007900509	0	0.015205781	0.00839161	0.002201948	0.048355242	0.25	0.25	0.2	0.25	0.333	1	0.25	0.6	0.5	0.5	-1	1	1	34.79137039	28.38245773	30.49837875	30.28405571	30.80582237	29.70092773	30.75647736	30.69675827	White or Caucasian	1	0.9123106	24.324076
406	F	White or Caucasian	27.75906913	34.76631767	0.93454968	0	0.012640729	0.014022467	0.0090337	0	0.016048065	0.011152613	0.002552745	0.054297707	0.25	0.25	0.2	0.25	0.333	1	0.25	0.6	0.5	0.5	-1	1	1	34.87279892	30.32560539	31.63430595	31.87648201	28.7984314	31.7545414	31.25181389	31.33606529	White or Caucasian	1	0.810736597	24.69568
407	M	White or Caucasian	33.2073922	26.57844991	0.388547724	0	0.032669987	0.031691816	0.014300432	0	0.041187773	0.491602268	0	0.119850009	0.75	0.75	0.6	0.75	0.666	1	0.75	0.8	0.5	0.5	1	1	0	45.75558472	38.17489624	35.87214279	35.49928665	31.48631096	34.41732025	35.26891708	35.29448318	White or Caucasian	1	0.366221547	27.313538
408	M	White or Caucasian	33.2073922	26.57844991	0.948395541	0	0.009008565	0.012153644	0.007722331	0	0.01320688	0.005504252	0.004008788	0.046100208	0.75	0.75	0.6	0.75	0.666	1	0.75	0.8	0.5	0.5	1	1	0	47.67860794	34.31185913	34.94487381	35.23971558	32.73095322	33.42112732	34.662323	34.91966248	White or Caucasian	1	0.20368275	28.482567
409	F	White or Caucasian	60.96646133	23.10899654	0.86638228	0	0.02318694	0.024681495	0.015257396	0	0.0283563	0.039518449	0.002617141	0.094099271	0.75	0.75	0.4	0.25	0.333	1	0	0.4	0.75	1	-1	0	0.75	57.02618027	65.20941162	64.13607025	64.16605377	66.29872131	64.74208832	64.62507629	64.45842743	White or Caucasian	0	0.97502327	21.227804
410	F	White or Caucasian	60.96646133	23.10899654	0.863923277	0	0.024206657	0.026593003	0.013063572	0	0.031198601	0.037956841	0.003058048	0.098119882	0.75	0.75	0.4	0.25	0.333	1	0	0.4	0.75	1	-1	0	0.75	60.48195267	64.93789673	62.67305374	63.08993149	64.56311035	65.70037842	62.52971649	62.53314972	White or Caucasian	0	0.968854666	20.64323
411	M	White or Caucasian	33.54962355	41.85511891	0.573672053	0	0.039616166	0.045827954	0.028695308	0	0.057422795	0.254765724	0	0.171562223	0.5	0.25	0.2	0.75	0.666	0.5	1	0.6	0.75	1	1	1	0.75	42.86116791	35.61937332	32.21223068	32.4272728	34.59144974	35.5356369	31.75499344	31.9069519	White or Caucasian	1	0.790228128	25.868675
412	M	White or Caucasian	33.54962355	41.85511891	0.625240733	0	0.044764586	0.048797206	0.028890538	0	0.046155996	0.20615094	0	0.168608327	0.5	0.25	0.2	0.75	0.666	0.5	1	0.6	0.75	1	1	1	0.75	43.84132767	36.75445557	33.03314209	33.46191025	37.50850296	36.07674789	32.66487885	32.74771881	White or Caucasian	1	0.789166868	26.538733
413	F	White or Caucasian	60.82135524	25.01492195	0.930303035	0	0.013530973	0.015016883	0.00826001	0	0.017062239	0.012136177	0.003690683	0.057560787	0.75	0.5	0.8	0.25	0	1	0	0.4	0.75	0.5	-1	1	1	58.0976944	59.55082703	57.90217209	57.73606491	59.03874969	59.61041641	57.37399673	57.33742142	White or Caucasian	0	0.638964832	22.985464
414	F	White or Caucasian	60.82135524	25.01492195	0.951368091	0	0.009154664	0.011151021	0.006482499	0	0.013396211	0.003946152	0.004501362	0.044685757	0.75	0.5	0.8	0.25	0	1	0	0.4	0.75	0.5	-1	1	1	57.66102219	60.09414673	58.40881729	58.21535873	59.56321716	58.57655716	57.37371063	57.51432419	White or Caucasian	0	0.78762871	23.254179
415	F	White or Caucasian	80.24640657	17.93367347	0.455269515	0	0.036641557	0.039265779	0.024553446	0	0.032698096	0.411571606	0	0.133158879	1	0.5	0.8	0.75	0	1	0	1	1	0.5	-1	1	1	57.56183624	75.93544006	77.68069458	78.12328339	76.53533936	79.18895721	77.61188507	77.45886993	White or Caucasian	0	0.937747717	22.849236
416	F	White or Caucasian	80.24640657	17.93367347	0.47844873	0	0.040010088	0.038583386	0.023130667	0	0.037397143	0.382429987	0	0.139121284	1	0.5	0.8	0.75	0	1	0	1	1	0.5	-1	1	1	56.1891861	74.9706192	77.00005341	77.63549042	79.89472198	81.95222473	77.61142731	77.34725952	White or Caucasian	0	0.808773756	22.787027
417	M	White or Caucasian	45.38809035	27.89129141	0.824020701	0	0.028159378	0.03285065	0.017850555	0	0.039306274	0.044982663	0.012829779	0.130996636	0.75	1	0.6	0.5	0.333	1	0	0.6	0.25	1	1	1	0.5	44.63407135	43.46293259	43.45756149	43.15616608	44.06390762	41.00532532	43.6567421	43.76928711	White or Caucasian	1	0.541426897	27.069296
418	M	White or Caucasian	45.38809035	27.89129141	0.427296301	0.009133294	0.038913296	0.043565735	0.017367242	0	0.069978498	0.393745635	0	0.16982477	0.75	1	0.6	0.5	0.333	1	0	0.6	0.25	1	1	1	0.5	41.96300507	44.09468842	44.2419548	43.80995178	43.93091583	41.74671555	44.99407578	44.6161232	White or Caucasian	1	0.392793834	26.40266
419	F	White or Caucasian	80.84599589	23.40894901	0.622611909	0	0.037247156	0.038464267	0.0218398	0	0.048877972	0.230958895	0	0.146429196	0.75	1	0.6	0.25	0.333	1	0	0.6	0.5	1	-1	0	0.5	82.94616699	74.88842773	76.10424042	75.77464294	76.91768646	78.04585266	77.69913483	77.04543304	White or Caucasian	0	0.759092987	23.684036
420	M	White or Caucasian	40.73374401	22.7314025	0.936749467	0	0.012367716	0.013036556	0.010136438	0	0.014815613	0.009260552	0.003633658	0.053989981	0.75	0.75	0.2	0.25	0	1	0	0.4	0.75	1	1	1	1	42.00906372	42.1688652	42.42327499	42.47525787	41.00786209	40.25383759	42.53889847	42.36488342	White or Caucasian	1	0.933229089	25.388702
421	M	White or Caucasian	92.21081451	18.79260414	0.428073551	0	0.026849653	0.024828033	0.007678858	0	0.045507237	0.467062667	0	0.104863782	1	0.75	0.8	0.75	0.666	1	0.75	0.8	0.5	1	1	1	0.75	64.63890839	83.76630402	86.68846893	86.14056396	85.04846954	82.70762634	86.79745483	86.79834747	White or Caucasian	0	0.893176675	23.905634
422	F	White or Caucasian	91.85215606	14.07373047	0.91632791	0	0.013690995	0.016043904	0.008844867	0	0.022739115	0.020795255	0.001557953	0.062876835	0	0.5	0.6	0.75	0.666	0.5	0.25	1	0.5	0.5	-1	1	1	88.18614197	88.09346008	88.69882202	89.07753754	85.11933136	89.67880249	88.48090363	88.64277649	White or Caucasian	0	0.71343112	20.74453
423	M	White or Caucasian	89.87542779	28.12608131	0.815898699	0	0.029654376	0.034938543	0.017735295	0	0.036759387	0.064489714	0.000523987	0.119611586	0.5	0.75	1	0.75	0.666	1	0.25	1	0.5	0.5	1	1	1	85.25313568	88.23731232	89.18618011	90.16602325	90.32337952	87.94804382	89.6456604	89.38954926	White or Caucasian	0	0.947334409	23.152529
424	M	Hispanic or Latino	88.21629021	19.36639118	0.770458152	0	0.033614593	0.036629704	0.019056081	0	0.038655043	0.101586427	0	0.127955421	0.75	0.75	0.8	1	0.666	1	1	0.8	0.75	0.5	1	0	1	78.69325256	83.49933624	85.62734985	85.84644318	84.49304962	84.31858826	86.1697464	86.02828979	White or Caucasian	0	0.539012134	24.72816
425	M	White or Caucasian	86.98425736	25.10714286	0.93541787	0	0.012691674	0.013663387	0.006598806	0	0.018170004	0.011763931	0.001694328	0.052818199	0.75	0.75	0.6	0.25	0.333	1	0.5	0.6	0.75	0.5	1	0	0.75	78.8894577	86.35695648	86.4118576	87.32099152	79.06677246	87.27518463	85.77662659	86.01482391	White or Caucasian	0	0.832680285	23.681684
426	M	White or Caucasian	86.58453114	20.98025712	0.366358521	0	0.031468226	0.03375157	3.97E-05	0	0.047146312	0.521235652	0	0.112405827	1	0.75	0.8	0.75	0.666	1	1	1	0.75	1	1	1	0.75	52.95789337	77.99739838	81.8483429	82.14341736	86.59037018	78.72475433	83.42815399	82.94761658	Middle Eastern or North African	0	0.748297572	23.658257
427	F	White or Caucasian	86.42847365	23.02595112	0.890459923	0	0.020336466	0.020671695	0.014539876	0	0.023178328	0.023833498	0.006980215	0.085706579	0	0.25	0.4	0.25	0.333	0.5	0.25	0.4	0.25	0	-1	1	1	69.82665253	81.48542023	79.75389099	80.38857269	81.70677948	83.83087158	79.88422394	79.77706909	White or Caucasian	0	0.812769532	22.059242
428	M	White or Caucasian	86.22587269	19.76427336	0.524241663	0	0.027711196	0.038820126	0.019148755	0	0.046359652	0.343718607	0	0.13203973	0.75	0.75	0.6	0.75	0.666	1	0.25	0.8	0.5	1	1	1	0.5	70.75772858	80.48002625	82.45658112	82.30104065	84.00062561	76.94818878	82.88620758	82.55612183	White or Caucasian	0	0.829973936	24.26216
429	F	White or Caucasian	60.72553046	24.32525952	0.955481339	0	0.009238719	0.009987863	0.005422024	0	0.009723918	0.007798757	0.00234738	0.036719904	0.5	0.75	0.4	0.75	0.666	1	0.75	0	0.75	0	-1	0	0.5	53.72682953	64.94322205	64.42431641	64.77524567	64.71434784	63.17792511	63.85982132	64.096138	White or Caucasian	0	0.682113349	21.910973
430	M	White or Caucasian	45.27857632	24.26542353	0.945910004	0	0.01090497	0.012045067	0.007695571	0	0.012894652	0.008990867	0.00155887	0.04509913	1	0.75	1	1	0.333	1	0.5	1	0.25	0	1	1	0.75	36.07450867	34.45407104	40.17183304	39.96395111	34.97256088	39.15221405	42.51098633	41.9406395	White or Caucasian	1	0.577124834	27.783043
431	F	White or Caucasian	79.34839151	19.85055096	0.591167478	0	0.033696135	0.046269268	0.023345862	0	0.048770234	0.256751024	0	0.152081498	0.75	0.5	0.8	0.75	0.333	0.5	0.25	0.4	1	0.5	-1	1	0.5	68.0785141	74.39501953	79.03084564	78.32546234	72.56430054	75.55110168	79.28121185	79.53364563	White or Caucasian	0	0.769194305	22.68512
432	F	White or Caucasian	37.96851472	22.31201172	0.880432244	0	0.020688262	0.023360971	0.012238985	0	0.030599487	0.02831662	0.00436343	0.091251136	0.75	0.5	0	0.25	0.666	1	0.5	0.2	0.5	1	-1	1	0.75	38.31467819	37.38663101	37.73098373	37.86138153	38.79405212	38.15281296	37.17281342	37.31453705	White or Caucasian	1	0.705861866	22.702723
433	F	White or Caucasian	75.44147844	22.65222222	0.842971241	0	0.025103989	0.028512225	0.016403399	0	0.03139927	0.053381617	0.00222826	0.103647142	0.25	0.5	0.6	0.75	0.333	0.5	0.25	0.4	0.25	0.5	-1	0	0.5	74.80543518	74.97343445	74.86488342	75.4286499	73.07794189	74.80828857	74.53960419	74.69509888	White or Caucasian	0	0.52402997	22.448994
434	F	White or Caucasian	75.8384668	22.10996327	0.862240477	0	0.022880497	0.029500592	0.017828101	0	0.028546604	0.035065798	0.003937932	0.102693725	1	0.75	0.6	0.75	0.666	1	0.75	0.4	0.5	1	-1	1	1	57.59548187	69.65528107	70.24937439	70.16613007	68.12607574	71.71136475	70.78865814	70.74273682	White or Caucasian	1	0.602455735	22.146416
435	F	Multiracial or Biracial	74.94045175	22.49453694	0.783749337	0	0.031121246	0.038586034	0.020826597	0	0.047487699	0.070257543	0.007971543	0.14599312	1	0.75	0.8	0.5	0.333	1	1	0.6	0.75	1	-1	1	1	54.35799789	70.60571289	73.86431122	73.57168579	66.92073822	69.59494781	73.9618988	74.01753235	Asian or Pacific Islander	0	0.966951072	22.330708
436	F	White or Caucasian	74.72142368	24.32336108	0.627192543	0	0.03419383	0.042186707	0.01041795	0	0.057080055	0.228928915	0	0.143878542	0.5	0.75	1	1	0.666	1	0.75	1	0.75	1	-1	0	0.5	65.27035522	69.89653015	74.86499786	74.1676712	72.04508209	75.56716919	76.63407135	76.32064819	White or Caucasian	0	0.94711715	23.175632
437	M	White or Caucasian	61.54414784	25.8244898	0.837672845	0	0.029080822	0.027446669	0.013756876	0	0.034616934	0.051764513	0.005661342	0.110562642	1	0.75	0.4	0.75	0.666	0.5	0.5	0.4	0.75	1	1	0	0.75	56.93303299	54.73371124	54.62495804	54.61059189	57.05841827	56.78569412	54.42316055	54.55313492	White or Caucasian	0	0.837407351	25.44449
438	M	White or Caucasian	41.83436003	24.40514168	0.78532412	0	0.034271509	0.03671131	0.022187612	0	0.040607384	0.075300901	0.005597164	0.139374979	0.75	0.75	0.8	0.75	0.666	1	0.75	1	0.25	1	1	1	1	46.96763992	40.85887909	39.73030472	39.71340942	39.68421173	41.26891327	39.5856781	39.43281937	White or Caucasian	1	1.003754735	26.144793
439	M	White or Caucasian	49.97946612	26.9722449	0.937942505	0	0.011970084	0.013357048	0.008343488	0	0.01410725	0.009614963	0.004664662	0.052442532	0.75	0.75	0.8	0.75	0.333	1	0.25	0.8	0.5	1	1	0	0.75	52.26492691	52.27691269	50.27167511	50.47005844	52.98432541	55.74208069	50.18426132	50.13400269	White or Caucasian	0	0.5779531	23.059538
440	M	White or Caucasian	70.06433949	20.67186456	0.761335168	0	0.038816459	0.038522403	0.01710756	0	0.049125247	0.095093162	0	0.143571669	1	0.75	0.6	1	0.666	1	0.5	0.8	0.5	1	1	1	0.5	57.99365997	68.03797913	68.82261658	68.90738678	71.29058075	68.02073669	69.23011017	69.02761078	White or Caucasian	0	0.302515388	24.57177
441	M	White or Caucasian	76.13689254	22.59412305	0.601107214	0	0.045875638	0.050874341	0.022257234	0	0.063079775	0.216805798	0	0.182086988	0.75	1	0.8	0.75	0.333	1	0.5	0	0.75	0.5	1	1	0.25	52.27573395	68.12613678	69.20584106	69.72770691	70.31208801	68.23052979	70.27267456	70.04524994	White or Caucasian	1	0.939126134	24.732536
442	M	White or Caucasian	51.25256674	25.08777006	0.681080002	0	0.039137549	0.044303963	0.021555576	0	0.054791691	0.159131218	0	0.15978878	1	0.75	0.6	0.75	0.333	1	0.5	0.4	1	1	1	1	1	55.00906372	55.11927795	52.17749405	52.3494873	57.71672821	52.87284088	50.40341187	50.78821564	White or Caucasian	0	0.974448323	24.709196
443	M	Asian or Pacific Islander	45.95208761	25.38948962	0.950138416	0	0.010044631	0.009714146	0.006539479	0	0.012124462	0.010529884	0.000908983	0.0393317	0.75	0.75	0.4	1	0.666	1	0.5	0.6	0.75	1	1	1	0.5	55.58255386	49.99343491	48.75072098	48.57175446	48.70258331	47.26597595	47.38082123	47.81682205	Asian or Pacific Islander	0	1.115562797	25.251217
444	M	Hispanic or Latino	61.17453799	23.67244898	0.911935481	0	0.018364849	0.016942417	0.008666833	0	0.019168805	0.020756816	0.004164799	0.067307703	0.5	0.75	0.8	1	0.666	0.5	0.5	0.6	0.75	0.5	1	1	0.75	60.40232086	64.21471405	60.77127838	61.15734863	63.37720871	59.29232407	60.42988968	60.65066147	White or Caucasian	0	0.96956867	23.75645
445	F	Hispanic or Latino	52.03559206	17.50634766	0.816117943	0	0.029243232	0.031224777	0.020817842	0	0.035067571	0.065607608	0.001921027	0.118274449	0.75	0.75	0.8	0.75	0.666	1	0.5	0.6	0.75	0.5	-1	1	1	50.52521515	53.9204216	53.01491928	53.30599213	52.78873062	50.7501297	52.53034592	52.60783768	Hispanic or Latino	1	0.698980153	22.642378
446	F	White or Caucasian	40.5284052	22.10454179	0.904960077	0	0.016460942	0.019768231	0.011750865	0	0.020278273	0.020073	0.006708612	0.074966923	0.75	0.75	0.6	0.75	0.666	1	0.75	1	0.75	1	-1	1	0.5	50.6224556	43.34784317	42.35855865	42.38538742	43.81066895	43.75806808	42.10102081	42.11982727	White or Caucasian	1	0.420745492	23.77849
447	F	White or Caucasian	56.96919918	21.3030303	0.901796889	0	0.017918052	0.021105864	0.014167388	0	0.022351515	0.01579842	0.006861871	0.082404691	1	1	0.8	0.75	0.666	1	0.5	1	1	1	-1	1	1	54.06731033	54.00011826	55.42802048	54.48182678	51.60164642	54.67617035	55.76151276	55.53971863	White or Caucasian	0	0.674917281	21.710985
448	M	Hispanic or Latino	45.04859685	30.26990128	0.875942299	0	0.023219754	0.023357802	0.011295331	0	0.033328052	0.029127367	0.003729395	0.094930334	0.75	1	0.8	0.75	0.333	1	0.25	0.6	0.25	1	1	0	0.75	47.76220322	43.17257309	42.6460762	42.54237366	42.87681198	44.97839355	42.18205643	42.25699234	Hispanic or Latino	1	0.911643386	25.705198
449	M	White or Caucasian	47.67145791	29.28585598	0.835381891	0	0.02861072	0.031440127	0.018886397	0	0.030658918	0.053220062	0.001801885	0.111398047	1	0.75	0.6	0.75	0.666	1	0.75	0.8	0.5	1	1	1	0.75	58.72315598	52.07161331	51.01125717	50.7551651	47.79712677	55.11164093	50.99137497	51.17178345	White or Caucasian	0	0.290887535	29.327274
450	F	White or Caucasian	59.93155373	23.12828402	0.843292628	0	0.028418101	0.028059756	0.013888481	0	0.036682133	0.044425228	0.005233673	0.112282144	0.75	0.5	0.6	0.75	0.333	1	0	0.6	0.75	1	-1	0	0.75	58.2366066	61.63549805	60.82910538	60.70049286	59.36305237	59.45099258	59.81804276	60.13490295	White or Caucasian	1	0.973332465	23.527203
451	F	White or Caucasian	51.09650924	21.58012487	0.853938853	0	0.026289101	0.028617595	0.018067473	0	0.026968388	0.040676039	0.00544255	0.105385108	0.75	0.75	0.6	0.75	0.666	1	1	0.8	0.75	0.5	-1	1	0.75	47.78610992	50.37693787	47.99676895	48.6802063	47.51950455	47.85675049	47.13787842	47.56553268	White or Caucasian	1	0.762784779	23.92214
452	M	Asian or Pacific Islander	42.57084189	22.70773001	0.897526006	0	0.019794302	0.019570157	0.011782497	0	0.02232062	0.022401832	0.006604586	0.080072162	1	1	0.8	0.75	0.333	1	1	1	0.5	1	1	1	0.75	45.48550034	42.77223969	41.21681976	41.60055161	42.47139359	43.45220184	41.06467056	40.95099258	Asian or Pacific Islander	1	0.994912148	24.519924
453	F	White or Caucasian	63.62765229	24.02832031	0.665390701	0	0.041171261	0.041618186	0.020420847	0	0.043441268	0.187957737	0	0.146651562	0.5	0.75	0.4	0.25	0.333	1	0.75	0.8	0.25	0.5	-1	1	0.75	52.77049255	60.71718216	62.07437515	62.03097534	55.50904083	59.80485535	62.72714996	62.41270447	White or Caucasian	1	0.870713353	24.289463
454	M	White or Caucasian	61.58521561	23.32997269	0.875350778	0	0.02272445	0.023467844	0.015706633	0	0.029037306	0.026894927	0.006818062	0.097754296	0.75	1	0.6	1	0.666	1	0.75	0.6	0.5	0.5	1	1	0.25	51.25931168	61.87825394	61.77423477	61.92518616	62.89210129	59.8036499	60.30581665	60.69100952	White or Caucasian	1	0.619982183	26.811258
455	M	White or Caucasian	63.4880219	22.95510204	0.705082952	0	0.040583185	0.044669102	0.02730501	0	0.046120727	0.136107582	0.000131443	0.158809466	1	0.75	1	0.75	0.666	1	0.5	0.6	1	1	1	1	0.75	55.46702194	65.69356537	66.52729034	66.58432007	61.50661469	61.82465744	65.22550201	65.67475891	White or Caucasian	1	0.904145956	23.980623
456	F	White or Caucasian	36.25188227	20.35865449	0.836743233	0	0.028578824	0.03385925	0.022720868	0	0.026714257	0.044637076	0.006746493	0.118619691	0.75	0.5	0.4	0.75	0.666	0	0.5	0.8	0.75	1	-1	1	1	42.68796158	40.47740173	38.79726791	38.67588043	41.0788269	40.21716309	37.15929031	37.72260284	White or Caucasian	1	0.882285953	22.886778
457	F	White or Caucasian	48.7063655	22.04476644	0.91530153	0	0.016231405	0.017712617	0.009540544	0	0.021046604	0.014482446	0.005684855	0.070216024	0.5	0.5	0.4	0.25	0.333	1	1	0	0.75	0.5	-1	1	0.5	47.38602829	47.32310486	45.01843643	45.21197891	47.66138458	44.79695892	44.5028038	44.65561295	White or Caucasian	1	0.91228199	23.694822
458	F	White or Caucasian	55.33196441	24.27378035	0.498282148	0	0.038829057	0.04596787	0.012958948	0	0.063971928	0.33999005	0	0.161727803	0.5	0.5	0.8	0.75	0.333	1	1	0.6	0.75	1	-1	1	0.75	46.57962418	56.2448082	54.81288147	55.62638092	55.55129623	55.5062294	53.6950264	53.88859558	White or Caucasian	0	0.961336315	23.087036
459	F	White or Caucasian	53.70020534	28.69387755	0.85796556	0	0.024127398	0.027036794	0.01912085	0	0.024776173	0.043356914	0.003616311	0.098677526	0.75	0.5	0.6	0.75	0.666	0.5	0.5	0.8	0.5	0.5	-1	1	1	52.77293777	59.1872673	55.89042282	55.92306519	55.59822845	53.0219574	54.63038635	55.05519104	White or Caucasian	1	0.735899925	24.352968
460	F	Multiracial or Biracial	21.62354552	25.10714286	0.794069926	0	0.033176863	0.035791942	0.022123228	0	0.039317075	0.075520966	0	0.130409108	1	0.5	0.4	0.75	0.666	1	0.5	0.8	1	1	-1	1	1	39.2732811	41.87138748	39.78262711	39.74467468	44.17181396	41.48956299	38.36573029	38.63606644	White or Caucasian	1	0.704935074	22.656109
461	M	White or Caucasian	60.12594114	21.69753086	0.759477248	0	0.036113553	0.037325617	0.021869805	0	0.036469208	0.101792967	0.006951603	0.138729786	0.75	0.75	0.8	0.75	0.333	1	0.5	0.8	0.5	1	1	1	0.75	52.61916351	59.31125641	58.08069992	58.07181168	56.92998505	58.34152222	56.30120087	56.86513519	White or Caucasian	0	0.971606612	24.07409
462	F	White or Caucasian	45.62080767	22.31303313	0.662794165	0	0.041351008	0.043800697	0.03028483	0	0.044338887	0.177430413	0	0.159775422	0.75	0.75	0.6	1	0.666	1	1	0.6	0.5	1	-1	1	1	50.12685776	48.9192276	47.99766159	47.75431061	45.02074432	52.89113998	48.77401352	48.60508728	White or Caucasian	1	0.646202445	23.67756
463	F	White or Caucasian	54.46680356	20.79881657	0.894792638	0	0.018511615	0.019807944	0.01278509	0	0.024477376	0.026438947	0.003186391	0.078768415	0.75	0.75	0.4	0.75	0.666	0.5	0.75	0.2	0.75	1	-1	0	0.5	53.45916367	60.98500443	59.02191544	59.29409409	57.29856491	61.80405426	57.97169876	58.31458664	White or Caucasian	1	0.874465466	23.484392
464	M	Asian or Pacific Islander	57.63175907	23.67244898	0.880634493	0	0.021377357	0.025426092	0.014156759	0	0.026592411	0.029024614	0.002788273	0.090340893	0.75	0.75	0	0.5	0.666	1	0.75	0.6	0.75	1	1	1	0.75	50.41114426	58.24157715	58.96501923	59.02018738	57.69841766	59.79505539	58.8576889	58.86299896	Asian or Pacific Islander	1	0.977307081	22.606398
465	M	White or Caucasian	56.183436	22.65289792	0.36514549	0.00251134	0.024079163	0.033365291	0.016366376	0	0.039084415	0.519447924	0	0.112895246	1	0.75	1	0.25	0.333	1	0.5	0.6	0.5	1	1	1	0.25	51.8134079	57.36408615	57.77091217	58.10149765	54.96502686	58.88277817	57.42172623	57.72029877	Middle Eastern or North African	1	0.536168396	25.885801
466	F	White or Caucasian	59.08281999	19.36639118	0.814246127	0	0.029213309	0.033747394	0.018124306	0	0.037491766	0.058754203	0.008422895	0.12699967	0.5	0.75	0.4	0.75	0.333	1	0.25	0.4	0.5	1	-1	1	0.5	67.46311188	65.61531067	60.61571884	61.55413437	65.23304749	65.57023621	60.11442947	60.24637222	White or Caucasian	0	0.440036714	22.08414
467	M	Multiracial or Biracial	31.77823409	27.31674018	0.626712333	0	0.035832957	0.038974506	0.022476318	0	0.035786627	0.24021726	0	0.133070407	1	0.75	0.8	0.75	0.666	1	0.5	0.6	0.75	1	1	1	1	38.18591309	31.45797729	32.04327393	31.36911392	30.73846054	28.86566734	32.71392822	32.49816132	White or Caucasian	1	0.973951399	26.219614
468	M	White or Caucasian	54.74058864	24.20798898	0.864617527	0	0.026893785	0.02471755	0.009692052	0.002369565	0.030224381	0.038729215	0.002755924	0.096653257	0.75	0.75	0.6	0.75	0.666	1	0.5	0.4	0.5	0.5	1	1	1	48.79879379	52.6117897	54.14975357	53.36159134	51.37947464	49.49808502	55.57823181	55.14273071	White or Caucasian	1	0.955107749	24.801426
469	F	Hispanic or Latino	56.69267625	19.85055096	0.7295335	0	0.036283797	0.042478709	0.023808311	0	0.040142047	0.123420762	0.004332874	0.147045738	1	0.75	0.6	1	0.666	1	0.5	0.8	0.75	1	-1	1	0.75	55.15980911	59.64976883	58.51649094	59.15719604	56.65461349	59.61217117	57.44488907	57.72551727	White or Caucasian	1	0.760144413	23.028734
470	M	White or Caucasian	49.41273101	27.06185121	0.936842029	0	0.012608886	0.013379271	0.008667195	0	0.014615219	0.01163707	0.00225033	0.051520901	0.5	0.75	0.4	0.75	0.666	1	0.75	0.6	0.25	1	1	0	0.5	45.76184845	48.53171921	50.09003067	49.65061569	49.50392914	50.11743546	50.35652161	50.3010025	White or Caucasian	1	0.36985141	26.15461
471	M	White or Caucasian	70.86926762	21.69753086	0.915103759	0	0.01599262	0.017401576	0.011727246	0	0.021340165	0.015314685	0.003119948	0.069581556	1	1	0.8	0.75	0.333	1	1	1	0.75	1	1	0	1	69.36118317	64.6137085	69.88032532	69.11938477	62.3315773	67.96244049	70.80041504	70.51412201	White or Caucasian	0	0.73656863	26.312634
472	M	White or Caucasian	50.44490075	24.27322199	0.788913553	0	0.035991175	0.03479988	0.020604157	0	0.040479737	0.076157802	0.003053695	0.134928645	0.75	0.75	0.8	0.75	0.666	1	0.75	0.6	0.5	1	1	1	0.5	57.92213058	53.63264465	53.05783081	53.53201675	51.98347855	57.06052017	52.66241455	52.78162003	White or Caucasian	0	0.78249532	25.18012
473	F	White or Caucasian	40.03832991	20.65748393	0.904770979	0	0.017747872	0.019843464	0.01154835	0	0.022030509	0.020708116	0.003350708	0.074520905	0.75	0.75	0.6	0.75	0.666	1	0.5	0.4	0.75	1	-1	1	1	45.71575546	41.24458694	40.06851578	40.51695251	43.0067482	41.54006195	39.86880112	39.81620026	White or Caucasian	1	0.691669405	22.589384
474	M	Hispanic or Latino	37.14168378	33.27810651	0.931127268	0	0.013143052	0.013428458	0.003242749	0.000494521	0.023833371	0.013712374	0.001018207	0.055160358	0.5	0.75	0.6	0.75	0.666	1	1	0.8	0.5	1	1	1	0.75	46.98550034	37.07215118	35.48108292	35.51535034	39.33025742	37.26897049	35.73720169	35.64225388	Hispanic or Latino	1	0.678357542	25.872803
475	M	Middle Eastern or North African	39.84120465	24.13513514	0.827185882	0	0.030730187	0.031477107	0.017194809	0	0.03242544	0.060986575	0	0.111827543	1	1	0.4	1	0.666	1	1	0.4	0.5	1	1	1	1	43.74674988	42.91368484	43.29829407	42.91695786	38.52280045	44.33237076	42.83427429	42.90014267	Middle Eastern or North African	1	0.533896148	24.615084
476	M	White or Caucasian	47.94524298	23.74554325	0.728167392	0	0.039745949	0.033575582	0.012416996	0.006795311	0.051476602	0.127254174	0.000567993	0.144578434	1	0.75	0.4	0.5	0.333	1	1	0.6	0.5	1	1	1	1	47.97429276	47.31113052	47.11106491	47.08700562	43.4412384	48.57544708	47.22909546	47.26675034	White or Caucasian	1	0.594198763	25.324364
477	M	White or Caucasian	42.79534565	22.2377551	0.882682888	0	0.02162488	0.023500486	0.014271023	0	0.023544306	0.030735163	0.003641254	0.086581949	1	0.5	0.8	0.75	0.666	1	0.75	1	0.5	1	1	1	1	42.51261902	44.40702057	43.10673904	43.46086502	42.05872726	46.42128754	42.48479843	42.76300812	White or Caucasian	1	0.727960289	26.094122
478	M	White or Caucasian	54.02053388	24.96367347	0.90253103	0	0.018730731	0.019677374	0.010678097	0	0.022633666	0.022835207	0.002913895	0.074633763	1	1	0.8	1	0.666	1	0.5	0.8	0.25	1	1	1	0.5	56.68870544	54.82840347	56.09751129	55.62841797	51.53310013	56.40413666	56.70545197	56.51780319	White or Caucasian	1	0.839878857	25.26766
479	F	White or Caucasian	57.0568104	21.9458897	0.516981416	0	0.034172317	0.03904198	0.024009184	0	0.042584335	0.343210767	0	0.139807816	0.75	0.75	0.8	0.25	0.333	1	0.5	0.8	1	1	-1	1	1	47.47330856	53.52705002	54.65443039	54.22226715	53.39255905	55.1307869	55.20981979	55.18302155	White or Caucasian	1	0.913041532	24.98019
480	M	White or Caucasian	27.47980835	26.38393695	0.777387899	0	0.032953262	0.037339253	0.025615737	0	0.051983844	0.065540306	0.009179698	0.157071795	0.75	0.25	0.6	0.75	0.666	1	0.75	0.2	0.5	1	1	1	0.75	36.37216568	28.53793144	28.73577881	28.78898811	28.52316093	27.77770424	27.5311203	27.84587479	White or Caucasian	1	0.97726047	25.930763
481	F	White or Caucasian	37.68104038	23.7238292	0.920114504	0	0.016570197	0.016613114	0.010395511	0	0.017943443	0.015119729	0.003243502	0.064765767	0.5	0.5	0.4	0.25	0.333	0	0.75	0.2	0.5	0.5	-1	1	0.75	46.32709122	43.26080322	40.69369125	40.80606079	40.58358383	40.76846695	38.59230804	38.97913361	White or Caucasian	1	0.888228297	22.92422
482	M	Asian or Pacific Islander	33.33880903	22.70773001	0.982137427	0	0.003677891	0.003898505	0.001867909	0	0.005384263	0.001903206	0.001130799	0.015959367	0.75	0.25	0.2	0.5	0.666	1	0.75	0.6	0.5	0.5	1	1	1	39.48853683	37.45583725	36.78727341	37.36287308	36.753582	41.89612961	35.49368668	35.93402863	Asian or Pacific Islander	1	0.778315842	23.33504
483	M	White or Caucasian	70.02600958	28.47800926	0.908822776	0	0.016947174	0.018407807	0.013239475	0	0.019985983	0.018789038	0.003807746	0.072388186	1	1	0.4	0.75	0.666	1	0.75	0.8	0.5	1	1	1	0.25	65.31583405	72.01735687	71.07771301	71.0700531	65.87566376	68.34280396	70.63378143	70.78575897	White or Caucasian	0	0.447943062	27.17766
484	M	White or Caucasian	52.3559206	27.6123785	0.886485838	0	0.020471494	0.021913247	0.013127738	0	0.026040401	0.024069742	0.007891541	0.08944442	0.5	0.75	0.6	0.5	0.333	0.5	0.5	0.8	0.25	0	1	1	0.75	50.8498764	50.99806595	51.76280212	51.43920898	45.13140869	49.93605042	52.07219315	52.01916504	White or Caucasian	1	0.566627562	26.06715
485	M	White or Caucasian	61.00479124	27.33346558	0.780083805	0	0.034475517	0.037252101	0.022810393	0	0.035825154	0.089016099	0.000536931	0.130900096	1	0.75	0.6	0.5	0.333	1	0.5	0.8	0.5	0.5	1	1	0.5	55.72308731	59.00191498	59.76147079	59.5214653	56.34121704	56.83075714	59.89964676	59.85970306	White or Caucasian	0	0.961561203	24.943872
486	M	Hispanic or Latino	50.10814511	23.96057028	0.990075189	0	0.002047965	0.002309279	0.001471377	0	0.002478748	0.001181176	0.000436266	0.008743635	0.75	1	0.4	0.75	0.666	1	0	0.8	0.5	1	1	1	0.25	66.25849915	53.91485596	51.43941116	51.81598663	51.89522171	55.1867485	50.84865189	51.03614044	White or Caucasian	0	0.858126342	26.465002
487	M	White or Caucasian	29.62354552	20.6721277	0.808986354	0	0.030343379	0.03336732	0.018441841	0	0.032612315	0.071049243	0.005199547	0.119964404	0.75	0.75	0.2	0.75	0.666	1	0.5	0.6	0.5	0.5	1	0	0	42.72554398	35.6449852	33.0256958	33.54560852	36.02373886	37.5783577	32.30106735	32.51872253	White or Caucasian	1	0.183271289	26.23791
488	F	Asian or Pacific Islander	45.58521561	24.04660239	0.8725647	0	0.022742092	0.024950522	0.016874828	0	0.031235613	0.026366261	0.005265984	0.101069039	0.5	0.5	0.8	0.75	0.333	0.5	0.5	1	0.75	1	-1	1	1	36.5007782	41.45492935	42.02046585	42.17338943	39.76884842	42.32572556	41.44585419	41.64041138	Asian or Pacific Islander	1	0.898975194	22.309948
489	F	White or Caucasian	64.15879535	20.36911061	0.498203797	0	0.044788191	0.043443275	0.013536482	0	0.0547522	0.345276055	0	0.156520147	1	1	0.8	1	0.666	1	0.75	1	0.75	1	-1	1	1	52.24608994	64.7696228	65.62834167	66.03652954	62.95469666	69.09537506	65.40248871	65.5575943	White or Caucasian	0	0.718200028	22.521324
490	M	Asian or Pacific Islander	45.2347707	23.02094008	0.603063182	0	0.050613982	0.056643564	0.030551047	0	0.055482474	0.203645751	0	0.193291067	0.75	0.5	0.4	0.75	0.666	1	0.75	0.8	1	0.5	1	1	0.75	48.97548294	46.836483	46.45932007	46.17723846	48.02295303	45.90493774	47.25362396	46.98328781	Other	1	0.9887532	24.917965
491	M	Hispanic or Latino	35.53730322	31.16673875	0.760140732	0	0.035801968	0.043051524	0.023323563	0	0.044926289	0.090762962	0.001992962	0.149096307	0.5	0.5	0.6	0.75	0.333	1	0.25	0.2	0.25	0	1	1	1	47.18792343	36.16975403	33.97229004	34.07072067	35.1800499	33.48599625	33.61125565	33.81673431	Hispanic or Latino	1	0.726657391	27.0207
492	F	White or Caucasian	55.26351814	20.4660355	0.829600265	0	0.029441312	0.029699852	0.01633744	0	0.037241786	0.04921129	0.008468056	0.121188445	1	1	0.8	0.75	0.666	1	0.75	1	1	1	-1	1	0.5	49.97313309	54.88188934	53.76285172	53.58805847	54.52714539	52.71199036	52.05025482	52.39364243	White or Caucasian	1	0.521677256	22.797636
493	F	White or Caucasian	44.183436	24.20798898	0.884924305	0	0.02045413	0.023006505	0.01550029	0	0.022011342	0.029254013	0.004849417	0.085821683	1	0.75	0.4	0.25	0.333	1	0.5	0.8	0.75	1	-1	1	0.75	50.00400925	43.15200424	42.3886795	42.41210175	41.59178543	41.74006271	42.51063919	42.41100693	White or Caucasian	1	0.5647282	24.693668
494	M	White or Caucasian	82.00684463	27.89129141	0.694767092	0	0.035787377	0.039122166	0.020527028	0	0.041470001	0.168326336	0	0.136906572	0.75	0.75	1	0.75	0.333	1	0.25	1	0.75	0.5	1	1	1	103.2102585	85.08465576	84.18089294	84.31339264	87.65229797	80.5045166	83.23866272	83.73268127	White or Caucasian	0	0.865996957	26.249884
495	M	Hispanic or Latino	39.86310746	25.37001559	0.822703422	0	0.030064516	0.032294526	0.019603214	0	0.035986603	0.058614146	0.000733572	0.118682432	1	1	0.4	0.75	0.666	1	0.75	0.2	0.25	1	1	1	1	51.40520477	42.57552338	41.18118286	41.52152252	43.49053955	41.0296402	40.58812332	40.46274567	Hispanic or Latino	0	0.957850218	24.89419
496	M	White or Caucasian	70.00958248	20.08571429	0.954008767	0	0.009021886	0.009658778	0.006036545	0	0.011686706	0.00680562	0.002781698	0.039185613	0.75	0.75	0.4	0.75	0.666	0.5	0.75	0.8	1	1	1	1	0.75	66.14663696	67.3070755	68.87586975	68.89337921	64.18477631	67.44947052	67.70204163	68.07785034	White or Caucasian	0	0.936717391	22.79576
497	M	White or Caucasian	60.11498973	27.79996142	0.561670156	0	0.043440915	0.046720256	0.019044524	0	0.059893884	0.269230267	0	0.169099578	0.75	0.75	0.8	0.75	0.666	0.5	0.5	0.8	0.5	0.5	1	0	0.5	61.24733353	64.48848724	65.86327362	66.10412598	63.07934189	69.0611496	65.33469391	65.34642029	White or Caucasian	0	0.515040219	26.468985
498	M	Middle Eastern or North African	34.32991102	23.12088889	0.349429619	0.000359413	0.055230263	0.045621059	0.018057147	0	0.053551523	0.477750975	0	0.172459992	0.75	0.75	0.2	0.75	0.333	0.5	1	0.6	0.5	1	1	1	1	53.30680466	49.09555435	46.42170715	47.07001495	42.17728806	48.04479218	44.79678345	45.31877899	Middle Eastern or North African	1	0.843009889	26.10963
499	M	Asian or Pacific Islander	31.72895277	19.15614187	0.93669874	0	0.012573803	0.013213737	0.009002434	0	0.014278728	0.013898406	0.000334153	0.049402854	0.75	0.5	0.4	0.75	0.666	0.5	0.5	0.6	0.5	0	1	1	1	42.54004288	40.34492493	36.41129684	36.76349258	40.89699173	42.18407822	35.19962692	35.53913498	Asian or Pacific Islander	1	0.771932125	24.512281
500	F	White or Caucasian	72.55852156	25.96930281	0.393788479	0	0.028673723	0.037254081	0.017742919	0	0.03935493	0.483185868	0	0.123025652	1	0.75	0.8	0.75	0.333	1	1	1	0.75	1	-1	0	0.5	59.38334274	69.55287933	73.90982056	73.53458405	71.02631378	76.07796478	74.87165833	74.41403198	White or Caucasian	0	0.877747059	23.927046
501	F	White or Caucasian	60.5229295	20.22915354	0.996836703	0	0.000677873	0.000697347	0.000435248	0	0.000835718	0.000361551	0.000155559	0.002801745	1	1	1	1	0.666	1	1	1	0.75	1	-1	1	0.5	61.99702835	63.31241608	63.03509521	62.82836533	63.65701675	61.81349182	63.37960434	63.20056915	White or Caucasian	1	0.339072019	21.088442
502	F	White or Caucasian	67.6550308	20.17332415	0.557776382	0	0.038520912	0.044820522	0.030674756	0	0.038565573	0.289641855	0	0.152581763	1	0.75	0.6	0.75	0.666	1	0.5	0.6	0.5	1	-1	1	0.75	51.24897003	64.49377441	64.40213013	65.43967438	60.59398651	66.95840454	63.99192047	64.24797058	White or Caucasian	0	0.759261549	23.819654
503	M	Asian or Pacific Islander	53.43463381	23.40105601	0.963789696	0	0.007395095	0.008496799	0.005193788	0	0.007665069	0.005922696	0.001536857	0.030287608	0.75	0.75	0.6	0.5	0.333	0	1	0.6	0.5	0.5	1	1	1	42.27574539	51.0956955	52.72607803	52.77299881	49.10382462	48.37050247	52.43419266	52.55519867	Asian or Pacific Islander	1	0.989322782	23.492136
504	M	Hispanic or Latino	31.78918549	22.8049308	0.92277017	0	0.014935551	0.016969036	0.009406752	0	0.019016336	0.01248944	0.004412716	0.064740391	0.75	0.75	0.2	1	0.666	0.5	0.75	0.4	0.5	1	1	0	0.5	32.27188492	29.41197586	29.847929	30.23031807	28.93581009	31.70298958	29.12469101	29.25320244	Hispanic or Latino	1	0.714431643	25.281357
505	F	White or Caucasian	64.04928131	24.11717532	0.967019349	0	0.007187967	0.007169095	0.002543464	0.00016101	0.008887739	0.004451343	0.002580033	0.028529308	0.75	0.75	0.4	0.75	0.666	1	0.5	0.2	0.75	1	-1	1	0.5	56.38391876	64.52503967	61.39297104	61.27600861	64.06019592	57.65642548	60.83943176	60.71950912	White or Caucasian	1	0.426966846	22.07326
506	F	White or Caucasian	40.45174538	19.10581421	0.95249724	0	0.008753918	0.010711731	0.004846087	0	0.013105621	0.006991119	0.003094283	0.040511641	1	0.75	0.6	0.75	0.333	1	0.75	0.8	0.75	1	-1	1	0.75	50.26692963	46.85290146	42.2424469	42.85082245	49.70975113	45.64676666	41.89686584	41.88482285	White or Caucasian	1	0.410354733	23.007034
507	M	White or Caucasian	60.94729637	25.49459877	0.867217188	0	0.024595219	0.025610816	0.016996287	0	0.023129946	0.035158838	0.007291706	0.097623974	0.5	0.75	0.6	0.25	0.333	1	0.5	0.4	0.75	1	1	1	0.25	56.24199295	58.8576622	58.24045181	58.09592056	58.37918854	57.77514648	57.21243286	57.47914124	White or Caucasian	0	0.81936568	25.82828
508	M	White or Caucasian	64.79397673	21.52040816	0.938713342	0	0.012626221	0.012906286	0.007367435	0	0.013337046	0.01504967	0	0.046236988	1	1	0.4	0.75	0.333	1	0.5	0.4	0.5	0.5	1	1	1	63.24739075	62.71611404	63.26934433	63.21652985	61.65908813	61.92908478	62.5828476	62.61752319	White or Caucasian	0	0.785678864	26.543894
509	F	White or Caucasian	53.14168378	17.02578125	0.540212164	0	0.039000641	0.043614146	0.027438816	0	0.052590583	0.297143651	0	0.162644185	1	0.75	0.6	0.75	0.333	1	0.75	0.8	0.25	1	-1	1	0.75	54.17097092	53.15732956	53.03690338	52.46878815	52.94609451	52.60464096	53.34178925	53.25405121	White or Caucasian	1	0.921168387	24.820833
510	M	Multiracial or Biracial	52.26830938	21.95081633	0.882568289	0	0.021904955	0.022270334	0.011277125	0	0.025195681	0.028208454	0.008575163	0.089223257	0.5	1	0.6	0.75	0.666	1	0.25	0.6	0.5	0.5	1	1	1	58.23347855	52.13438797	48.70022964	49.33434677	52.02314758	52.42065811	48.06452942	48.17156219	Asian or Pacific Islander	1	0.679516494	23.893995
511	F	White or Caucasian	38.01779603	19.043618	0.965140389	0	0.006197379	0.007825161	0.006765805	0	0.008056358	0.003703424	0.002311484	0.031156187	0.5	0.5	0.4	0.75	0.666	0.5	0.5	0.2	0.5	0.5	-1	1	0.75	38.48154831	37.70107269	38.72706985	38.92284393	40.99583054	39.8616066	38.14442062	38.19805908	White or Caucasian	1	0.898214459	21.570349
512	F	White or Caucasian	62.72416153	20.93896484	1	0	0	0	0	0	0	0	0	0	1	0.75	0.4	0.75	0.666	1	1	1	0.75	1	-1	0	0.75	61.65808868	67.2703476	63.12414551	64.05704498	70.87192535	65.08361816	62.21022797	62.42448425	White or Caucasian	0	0.755858481	21.844381
513	M	White or Caucasian	41.91101985	25.7658179	0.90464702	0	0.018045884	0.020162682	0.011930791	0	0.022750518	0.018991864	0.003471241	0.076361116	0.75	0.75	0.2	0.75	0.333	1	0.5	0.4	0.75	1	1	1	1	44.84152222	45.17403412	43.4511528	43.8902626	39.99492264	44.37271118	43.08493423	43.0438385	White or Caucasian	1	0.985946059	25.564451
514	F	White or Caucasian	40.66803559	22.86433504	0.78283189	0	0.035581758	0.040277995	0.022818854	0	0.04049246	0.070756399	0.007240644	0.146411712	0.5	0.75	0.6	0.5	0.333	1	0.5	0.6	0.75	0.5	-1	1	0.5	45.58841324	42.93282318	41.00049973	41.06299973	40.80272293	41.67461014	41.23138046	41.16105652	White or Caucasian	1	0.634086847	22.877218
515	M	Asian or Pacific Islander	59.14031485	26.1446281	0.636203299	0	0.042546245	0.044126733	0.023010055	0	0.050879125	0.203234542	0	0.160562158	0.5	0.75	0.4	0.5	0.333	0.5	0.75	0.4	0.25	0.5	1	1	0.75	51.60589981	62.03423691	62.10795212	62.53613281	61.81482315	63.15196228	61.30839157	61.49554062	Other	1	0.972689569	27.48134
516	F	White or Caucasian	61.45927447	22.50086505	0.959062755	0	0.008524085	0.008933972	0.006282441	0	0.008520337	0.006971217	0.001705193	0.033966028	0.75	0.75	0.4	0.75	0.666	1	0.75	0.4	0.75	1	-1	1	0.5	50.06573868	62.03087997	62.10614777	62.27149963	62.37267685	60.66980362	60.59028244	60.89875412	White or Caucasian	1	0.865522683	23.554958
517	F	White or Caucasian	36.98288843	21.45488973	0.987525764	0	0.002525683	0.002757754	0.001888496	0	0.002944537	0.001914943	0.000442822	0.010559293	0.5	0.75	0.6	0.75	0.333	0.5	1	0.6	0.75	0.5	-1	1	1	47.30516052	32.33966446	33.00753784	32.6596756	33.59158707	32.80732346	33.93634415	33.50507355	White or Caucasian	1	0.690243244	24.830778
518	F	White or Caucasian	50.05612594	23.62861111	0.505291971	0	0.037573687	0.043557866	0.029182005	0	0.048889456	0.335505014	0	0.159203015	0.5	1	0.4	0.75	0.666	1	0.25	0.6	0.75	0.5	-1	0	1	47.53115845	53.8239975	54.500103	54.23890686	53.99435043	55.06127548	54.88116074	54.67931747	White or Caucasian	1	0.97456038	23.455048
519	F	White or Caucasian	60.82135524	22.91689624	0.841524327	0	0.028646057	0.027796746	0.015171717	0	0.032294143	0.044818395	0.009748614	0.113657278	0.75	0.75	0.6	0.75	0.666	1	0.5	0.8	0.5	1	-1	1	0.75	61.18675613	69.80280304	65.35417938	66.39514923	70.51550293	68.32415771	63.53070068	63.90250397	White or Caucasian	0	0.64207983	23.090282
520	F	A race/ethnicity not listed here	64.82683094	20.93896484	0.760387844	0	0.035056899	0.04130005	0.019376566	0	0.048554686	0.086509814	0.008814141	0.153102342	0.75	1	0.2	0.25	0.333	1	0.5	0.4	0.75	1	-1	1	0.75	60.13984299	66.70079803	66.64196014	67.36821747	65.03363037	66.065979	65.54508972	65.73204803	White or Caucasian	0	0.191616863	23.471216
521	F	White or Caucasian	53.9301848	20.34143519	0.96806144	0	0.006527117	0.006701863	0.004575813	0	0.008208765	0.003526732	0.002398271	0.028411829	0.75	0.5	0.2	0.75	0.666	0.5	1	0	0.5	1	-1	1	0.5	47.49597549	55.47681808	55.86124039	55.81166458	54.48409271	56.84957123	55.23208237	55.0774231	White or Caucasian	1	0.656469703	21.712742
522	F	White or Caucasian	56.04106776	21.78719008	0.887902225	0	0.020765482	0.023049673	0.011516636	0	0.026268191	0.026478716	0.004019078	0.085619059	0.75	0.75	0.4	0.75	0.333	1	0.75	0.2	0.5	0.5	-1	1	0.5	48.71211624	53.89501572	52.46030807	52.83677673	52.32373047	52.39588547	52.03365707	52.18300629	White or Caucasian	1	0.805269361	22.789143
523	F	Asian or Pacific Islander	55.39219713	22.14033762	0.758402901	0	0.036439604	0.038669248	0.025169395	0	0.039789641	0.101529211	0	0.140067889	0.5	0.5	0.6	0.75	0.666	0.5	0.25	0.4	0.5	1	-1	1	1	49.74396133	56.64630508	55.39851761	55.76763535	53.53294373	55.89805984	54.27508926	54.59967804	Asian or Pacific Islander	1	1.024064779	21.76935
524	F	White or Caucasian	50.68583162	19.66338735	0.839267724	0	0.028037987	0.029460134	0.018666373	0	0.029532206	0.054078938	0.000956639	0.106653338	1	1	0.6	1	0.333	0.5	0.75	0.6	0.5	1	-1	0	0.75	53.79594803	55.80986023	55.03693771	54.91191483	55.47270584	53.62928391	55.00777054	54.81238174	White or Caucasian	0	0.738246441	23.111807
525	F	White or Caucasian	36.63791923	18.79260414	0.840802807	0	0.028435032	0.031230986	0.018608094	0	0.028524194	0.045440608	0.00695828	0.113756586	1	0.75	0.6	0.75	0.666	0.5	0.75	0.8	0.75	1	-1	1	1	39.36115646	37.50914764	35.79901123	36.04286957	42.13589859	36.29745865	35.41387558	35.50098038	White or Caucasian	1	0.973904252	23.834803
526	M	White or Caucasian	58.4257358	23.98651061	0.945946844	0	0.01109402	0.011377636	0.007262908	0	0.012377275	0.008350547	0.00359077	0.045702609	0.75	0.75	0.2	0.75	0.666	1	0.75	0.6	0.5	1	1	1	0.5	45.00364304	53.01832962	53.45597458	53.53224945	53.89658737	57.18105316	53.34739685	53.15515518	White or Caucasian	0	0.601195693	24.70945
527	F	White or Caucasian	59.01163587	22.27134986	0.815096092	0	0.029966041	0.036307854	0.023427059	0	0.033305711	0.059535006	0.002362236	0.125368902	0.5	0.5	0.8	0.25	0.333	1	0.5	0.4	0.5	0.5	-1	1	0.75	57.42897034	57.67018127	56.92750168	56.89196396	59.51858139	59.30718231	56.9766922	56.94057846	White or Caucasian	0	0.583034933	22.418547
528	F	White or Caucasian	60.39151266	21.2982847	0.778599226	0	0.03345266	0.037359251	0.021676039	0	0.049865275	0.075367192	0.003680357	0.146033583	1	0.75	0.2	0.75	0.666	1	0.5	1	0.75	1	-1	1	1	53.55753708	59.29749298	58.85867691	58.61053085	63.68967438	56.86589432	58.93780518	58.78295135	White or Caucasian	1	0.631838083	22.57525
529	F	White or Caucasian	49.73853525	26.62878788	0.722513172	0	0.042908441	0.047424154	0.024221416	0	0.045950142	0.113708287	0.003274388	0.16377854	0.75	0.5	0.2	0.25	0.666	0.5	0.5	0.4	0.25	1	-1	1	0.5	45.03162766	48.19485855	46.59072495	46.70000458	45.61436081	45.10905838	46.26156616	46.33951569	White or Caucasian	1	0.850529552	23.618584
530	M	White or Caucasian	69.2183436	26.82877551	0.511649916	0	0.037707661	0.045198014	0.022847407	0	0.051696901	0.3309001	0	0.157449984	0.75	0.75	0.6	0.75	0.666	1	0.5	0.2	0.5	0.5	1	1	0.75	59.7732048	62.9687767	65.39609528	65.19534302	68.18560791	66.83399963	65.05284882	65.05835724	White or Caucasian	0	0.729634821	25.146574
531	M	White or Caucasian	68.61875428	19.89864865	0.849889566	0	0.026238147	0.028934495	0.014708657	0	0.029446684	0.044351883	0.006430568	0.105758551	0.5	0.5	0.8	0.75	1	0.5	0.5	0.2	0.5	1	1	0	1	53.16391373	60.76066589	63.89757156	63.98923492	61.04331207	64.60747528	65.18460846	64.87202454	White or Caucasian	1	0.984727859	25.107868
532	F	White or Caucasian	31.87953457	21.78719008	0.621642792	0	0.041983833	0.048742099	0.023254651	0	0.04623336	0.218143265	0	0.160213943	0.5	0.75	0.4	0.75	0.333	1	0.25	0	0.5	1	-1	1	0.25	39.76115036	34.73132706	31.20336533	31.34029198	32.85486221	33.18780136	30.79414558	30.90159416	White or Caucasian	1	0.715660572	24.553825
533	F	White or Caucasian	48.59137577	19.36639118	0.868204505	0	0.021617086	0.027732294	0.018037901	0	0.025337381	0.034881069	0.004189765	0.096914427	0.75	0.75	0.4	0.75	0.333	1	1	0.8	0.75	1	-1	1	1	44.95794296	48.73560715	50.49027634	50.55199051	48.23959732	51.05738449	50.27484131	50.29632568	White or Caucasian	1	0.834557593	21.24492
534	M	White or Caucasian	64.91170431	25.10216227	0.426070225	0	0.042962736	0.044668615	0.021867923	0	0.056320176	0.408110326	0	0.165819449	1	1	0.8	0.75	0.666	1	0.5	0.8	0.75	1	1	1	0.5	56.59547424	61.86791611	63.90735245	64.13977051	62.2337265	60.53026581	63.5404892	63.68873215	White or Caucasian	0	0.649836183	25.122366
535	F	White or Caucasian	29.07049966	23.40894901	0.93426283	0	0.012280981	0.015074727	0.009940348	0	0.014616083	0.010478918	0.003346113	0.055258252	0.75	0.5	0.6	0.75	0.666	1	0.25	0.2	0.5	0.5	-1	1	1	35.23558807	30.31350136	30.79515076	30.98277664	28.58694458	31.7767334	30.55747223	30.48035812	White or Caucasian	1	0.95119077	22.995857
536	F	White or Caucasian	80.33675565	21.03147763	0.752257212	0	0.037770646	0.03937004	0.02692936	0	0.040433026	0.103239716	0	0.144503072	0.75	1	0	0.75	0.333	1	0.5	0.4	0.5	0.5	-1	1	1	80.30648041	84.35769653	79.15853119	80.53952789	81.53639984	77.72563171	78.01804352	77.99497223	White or Caucasian	0	0.995968521	22.599857
537	M	White or Caucasian	64.39425051	25.10714286	0.459568768	0	0.028734927	0.027043155	0.012490975	0	0.02810656	0.444055615	0	0.096375617	0.25	0.25	0.6	1	0.666	1	0.5	0.6	0.25	0.5	1	1	0.5	61.12909698	67.71178436	70.83535767	70.61374664	67.08708954	71.65997314	70.71537018	70.57459259	White or Caucasian	0	0.316341639	25.716206
538	F	White or Caucasian	67.89869952	23.91156463	0.524158965	0	0.041681705	0.041322911	0.022599122	0	0.044010419	0.326226877	0	0.149614158	1	0.5	0.6	1	0.666	0.5	0.5	0.4	0.5	1	-1	1	0.75	52.78881073	64.42658234	64.81060791	64.87526703	61.83768082	65.38625336	64.27000427	64.51080322	White or Caucasian	0	0.563899755	22.461365
539	M	Asian or Pacific Islander	35.50992471	23.40105601	0.858809109	0	0.025081979	0.025227563	0.017294158	0	0.027492874	0.039519624	0.006574692	0.101671267	0.75	0.75	0.6	0.75	0.666	0.5	1	0.6	0.5	0.5	1	1	1	45.13241196	37.19427872	35.19250488	35.56698608	34.21818924	37.21628189	34.98988724	34.9761734	Asian or Pacific Islander	0	0.611716092	26.133867
540	M	White or Caucasian	70.15468857	22.43273646	0.329121145	0.007426276	0.01460853	0.032428751	0.008121911	0	0.022557844	0.585735542	0	0.077717037	1	0.75	0.8	1	0.666	0.5	0.75	0.8	1	1	1	0	1	51.32420731	65.50127411	66.1235733	66.75946808	72.56863403	69.42889404	65.58205414	65.67131042	White or Caucasian	0	0.482806146	24.971539
541	F	Asian or Pacific Islander	82.32169747	18.2436382	0.938474397	0	0.011258983	0.013786172	0.010758938	0	0.013776245	0.009060405	0.00288486	0.052465198	0.75	0.75	0	1	0.333	0.5	0.5	0.6	0.5	0.5	-1	1	1	78.34921265	80.25817871	78.74097443	79.92350006	76.71840668	78.07324219	77.82538605	78.14501953	Asian or Pacific Islander	0	0.813985407	20.731167
542	F	White or Caucasian	62.18206708	34.4531076	0.645777524	0	0.036516746	0.04632656	0.032648145	0	0.041492991	0.197238033	0	0.156984442	0.75	0.5	0.2	0.75	0.666	0.5	0.5	0.6	0.75	0	-1	1	0.25	55.59476852	58.28329086	59.21843338	59.30341339	58.97822952	58.21466827	59.56953049	59.5352211	White or Caucasian	0	0.601275027	24.593102
543	M	White or Caucasian	75.35112936	25.72433853	0.723396211	0	0.03738881	0.045676944	0.026506888	0	0.042691939	0.124339207	0	0.152264582	1	1	0.8	0.75	0.333	1	0.75	0.8	0.75	1	1	1	0.5	73.16107941	85.78231812	79.3170166	80.8809433	81.31502533	85.82594299	78.16062164	78.30239868	White or Caucasian	0	0.583441615	24.366194
544	M	Hispanic or Latino	39.12936345	24.40972222	0.83902647	0	0.02648744	0.029020798	0.018305101	0	0.038126149	0.043662229	0.005371813	0.117311301	0.75	1	0.4	0.75	0.666	1	0.5	0.8	0.25	0.5	1	1	0.75	51.36959457	39.28267288	37.47657013	37.5447464	36.39197922	34.98360443	36.73834991	36.98219681	Hispanic or Latino	1	1.010971427	26.327078
545	F	White or Caucasian	72.38877481	21.91561408	0.988852931	0	0.002473351	0.002501213	0.001320586	0	0.002494598	0.001716302	0.000641019	0.009430767	0.75	0.75	0.4	0.25	0.333	0.5	0.75	0.2	0.25	0.5	-1	0	1	61.50507736	67.9280014	67.23787689	67.12288666	62.85838318	64.03206635	67.60771942	67.33853149	White or Caucasian	0	0.645438671	21.559765
546	F	White or Caucasian	32.8733744	18.30295858	0.935656333	0	0.012436681	0.013830903	0.0102077	0	0.012520209	0.012079102	0.003269071	0.052264565	1	0.75	0.6	0.75	0.666	1	0.75	0.4	0.75	0.5	-1	1	0.75	42.1342926	32.08506012	31.96724129	32.26405716	38.46492386	33.18857574	31.57917213	31.71530151	White or Caucasian	1	0.808800042	23.584885
547	M	White or Caucasian	61.28405202	25.8244898	0.743420566	0	0.041069186	0.043034798	0.022529131	0	0.048455437	0.101490882	0	0.155088552	0.75	0.5	0.4	0.75	0.666	1	0.5	0.6	0.25	0.5	1	1	0.25	53.32862091	59.11816406	59.00601959	58.98904419	55.62910843	57.17591095	58.61766052	58.84693909	White or Caucasian	1	0.307523072	25.807665
548	F	White or Caucasian	62.77344285	15.62222222	0.86195149	0	0.02331102	0.029220512	0.018835479	0	0.030491392	0.02967405	0.006516057	0.10837446	0.75	0.5	0.8	0.75	0.666	1	0.5	1	0.75	1	-1	1	0.5	60.31965256	66.05485535	65.3731308	65.33093262	67.3003006	64.31994629	65.00201416	65.10975647	White or Caucasian	0	0.603117526	23.521381
549	F	White or Caucasian	41.77960301	21.45488973	0.722528736	0	0.038770082	0.045320138	0.02960892	0	0.047360895	0.113033441	0.003377786	0.164437823	0.75	0.75	0.4	1	0.666	1	1	0.6	1	1	-1	1	0.5	40.93631744	40.71475983	40.65458298	40.90048981	39.13539886	40.79383087	40.15050888	40.24464035	White or Caucasian	1	0.502228856	23.782768
550	F	White or Caucasian	34.41478439	19.004109	0.976249506	0	0.004766456	0.005394523	0.003739573	0	0.005347707	0.003300264	0.001201971	0.02045023	0.75	0.75	0.4	0.75	0.666	0	0.75	0.4	0.75	1	-1	1	0.75	43.57674408	35.93839645	35.50483322	35.8307724	36.10355377	35.58721161	35.43458939	35.26081848	White or Caucasian	1	0.921130836	22.700716
551	M	Asian or Pacific Islander	44.39425051	21.11510187	0.932141635	0	0.01240203	0.015077139	0.00978739	0	0.015529428	0.010838908	0.00422347	0.057019457	0.75	0.75	0.8	0.75	0.666	1	0.75	0.6	0.75	1	1	1	0.75	49.35228729	47.75352097	46.54449844	46.84214401	48.11493301	46.39805984	45.81050873	45.87269974	Asian or Pacific Islander	1	0.959747791	26.275751
552	F	White or Caucasian	29.66187543	23.17754511	0.799324924	0	0.031909502	0.035985942	0.023564948	0	0.03333494	0.070308431	0.005571312	0.130366644	0.5	0.5	0.6	0.75	0.666	1	0.75	1	0.25	0.5	-1	1	0.75	38.49707031	34.41457367	32.522995	33.16546631	32.20375443	34.51263428	31.70893288	31.88014603	White or Caucasian	1	0.71429795	23.142616
553	M	White or Caucasian	64.42710472	24.40514168	0.96922511	0	0.006482508	0.006974032	0.004289945	0	0.006790647	0.004756608	0.001481149	0.026018282	1	1	0.6	0.25	0.333	1	1	0.8	0.75	1	1	1	0.75	67.81928253	67.72988892	65.77578735	65.72960663	64.70973206	65.31685638	66.18191528	65.85503387	White or Caucasian	0	0.793976068	25.19473
554	M	White or Caucasian	71.36481862	28.03230118	0.981152256	0	0.004001426	0.004136932	0.002493713	0	0.004158475	0.002773123	0.001284076	0.016074621	0.75	0.75	1	0.75	0.666	1	0.5	0.2	0.75	0.5	1	0	1	68.85770416	73.35610199	72.22133636	73.10684967	71.35411072	71.68908691	71.64687347	71.96846771	White or Caucasian	0	0.958136082	23.814035
555	M	Hispanic or Latino	31.69336071	19.36639118	0.841567368	0	0.0258455	0.03019043	0.015930739	0	0.033648886	0.052817078	0	0.105615555	0.75	0.75	0.4	0.75	0.666	1	1	0.8	0.75	1	1	1	1	46.41847992	36.76227188	35.94411469	36.05450439	34.28090668	38.13341141	36.30019379	36.12916183	White or Caucasian	1	0.9720397	26.953012
556	M	Asian or Pacific Islander	63.6605065	24.00289352	0.652387857	0	0.040155386	0.041014855	0.022944295	0	0.054315473	0.189182134	0	0.15843001	0.5	0.75	0.8	0.75	0.333	1	1	0.6	0.75	0.5	1	1	1	69.79207611	58.2959938	60.22245026	59.86449051	58.06613922	59.80135727	60.46904755	60.66138458	Asian or Pacific Islander	0	0.814000368	25.080114
557	M	White or Caucasian	83.10746064	23.67244898	0.185077677	0.028054732	0.005185029	0.000983624	0	0	0.007073852	0.773625086	0	0.013242504	0.75	0.75	0.8	0.75	0.333	1	1	0.8	0.75	1	1	1	0.5	55.69743729	76.78560638	81.84355164	81.61526489	81.60649872	84.88224792	84.03577423	83.04240417	Middle Eastern or North African	1	1.036263824	27.25846
558	M	White or Caucasian	61.72210815	23.67244898	0.801607586	0	0.034734104	0.036899339	0.021679443	0	0.038191615	0.058233974	0.008653938	0.14015844	1	0.25	0.8	0.75	0.333	1	0.5	0.6	0.25	1	1	1	0.25	61.20530319	60.98751831	61.24884796	61.36600494	64.2649231	59.95547104	61.74655533	61.5409584	White or Caucasian	0	0.817884684	24.831144
559	M	White or Caucasian	76.31759069	25.39718547	0.85999339	0	0.024651256	0.025768677	0.015050781	0	0.030756416	0.039382061	0.004397419	0.10062455	1	1	0.4	1	0.666	1	1	0.8	0.75	1	1	1	1	59.42337799	68.66966248	70.699646	70.31108093	64.05471039	69.03148651	71.22770691	71.20467377	White or Caucasian	1	0.638712943	24.7275
560	F	White or Caucasian	61.3853525	21.1105957	0.8160278	0	0.032753746	0.033987515	0.018011527	0	0.035847548	0.054921741	0.008450123	0.129050459	0.75	1	0.8	1	0.666	1	0.5	0.6	0.75	1	-1	1	1	56.35237503	62.78917694	62.10560989	62.41182709	60.50192642	61.77896118	61.63608932	61.63662338	White or Caucasian	1	1.045991659	22.324762
561	F	White or Caucasian	56.92265572	22.19679931	0.523040712	0	0.038497989	0.045366537	0.025022755	0	0.046513332	0.321558674	0	0.155400614	1	0.75	0.8	1	0.666	1	1	0.4	1	0.5	-1	1	0.75	49.9864006	54.51939774	55.10713959	54.91443634	53.21921921	58.58117294	55.95198822	55.62082672	White or Caucasian	1	0.823193252	22.77563
562	F	White or Caucasian	77.15263518	23.61596345	0.692784213	0	0.035509916	0.040140776	0.022352107	0	0.041921872	0.167291116	0	0.139924671	0.75	0.75	0.4	0.75	0.333	0.5	0.75	0.4	1	0.5	-1	0	0.5	66.5715332	74.73387146	74.28124237	74.34953308	70.34600067	71.5870285	73.75423431	73.90504456	White or Caucasian	0	0.710528016	22.629837
563	F	White or Caucasian	52.79123888	22.04476644	0.991360877	0	0.001676643	0.001964869	0.001301579	0	0.002145794	0.001131422	0.000418816	0.0075077	0.75	0.5	0.6	1	0.666	0.5	0.5	1	0.75	0.5	-1	0	1	50.32618332	54.63804626	53.50690079	53.70195007	54.75266266	53.48572922	52.81746674	53.08409119	White or Caucasian	1	0.633733153	20.879345
564	M	White or Caucasian	74.4421629	25.55921053	0.496092425	0	0.030482546	0.035569951	0.016303971	0	0.045758897	0.37579221	0	0.128115365	0.75	1	0.8	0.25	0.333	1	0.25	1	0.5	0.5	1	0	1	68.18642426	67.8172226	69.63134766	69.9111557	63.45528793	72.18453217	69.25772858	69.3509903	White or Caucasian	0	0.791431248	26.026056
565	M	Hispanic or Latino	33.87542779	26.54183673	0.862571757	0	0.024974622	0.026829372	0.016204605	0	0.028231307	0.035631766	0.005556571	0.101796477	0.5	0.5	0.2	0.75	0.333	1	0.75	0.2	0.25	0.5	1	1	0.75	43.25006866	36.70758438	34.3495903	34.71469116	37.81381607	33.89912796	33.90210724	34.10305023	Hispanic or Latino	1	0.85837394	25.576479
566	F	White or Caucasian	67.87132101	21.9458897	0.800146433	0	0.032134176	0.038329689	0.024267066	0	0.035853956	0.061474959	0.00779372	0.138378608	0.75	0.75	0	0.25	0.333	1	0.75	0.4	0.75	1	-1	1	1	67.3899765	72.35138702	69.69722748	69.95430756	75.00158691	70.09587097	69.69417572	69.80316162	White or Caucasian	1	0.796887934	20.27828
567	M	White or Caucasian	60.10951403	25.8244898	0.704752296	0	0.039813165	0.040908261	0.025568851	0	0.042322176	0.146635251	0	0.148612453	0.75	0.75	0.2	0.25	0	1	0.75	0.6	0.5	0.5	1	1	0.5	57.28452682	61.45504379	60.16882706	60.0847702	66.02829742	63.85777283	60.01519012	59.9972496	White or Caucasian	0	0.787504852	26.664274
568	M	White or Caucasian	49.88090349	21.82432432	0.832059186	0	0.02920141	0.032259335	0.020466211	0	0.030194755	0.04631177	0.009507334	0.121629045	1	0.75	0.4	0.75	0.333	0.5	1	0.6	0.25	1	1	1	0.75	49.35728836	46.58315659	45.0028038	45.09297943	45.99250412	44.6230278	45.06031799	44.97644806	White or Caucasian	0	0.871854424	24.965204
569	M	Hispanic or Latino	46.98699521	35.50505051	0.837382231	0	0.026699246	0.029539897	0.01807902	0	0.031327822	0.047440772	0.009531012	0.115176997	0.25	0.5	0.4	0.25	0.333	1	0.25	0.6	0.25	1	1	1	0.5	55.60650253	49.27450943	49.78969955	49.46981812	46.60183334	47.55505371	49.90283585	49.87559128	Hispanic or Latino	1	0.917243719	26.427368
570	F	White or Caucasian	83.78370979	20.93896484	0.849292339	0	0.025058185	0.029453991	0.021494436	0	0.027463215	0.045861032	0.001376801	0.104846629	0.75	0.75	0.8	0.75	0.666	1	0.75	0.8	0.75	0.5	-1	1	0.25	59.34506607	79.01862335	80.48760986	80.68328857	76.54859924	71.90701294	80.34882355	80.33178711	White or Caucasian	1	0.512391627	25.088818
571	F	White or Caucasian	58.64476386	21.63076923	0.754920927	0	0.034892312	0.041292555	0.02398256	0	0.038601715	0.106309932	0	0.138769141	0.75	0.75	0.4	0.25	0.666	1	0.75	0.6	0.75	0	-1	1	1	61.61820221	60.16456223	57.71525955	57.94742203	57.83583069	60.58073807	57.53407669	57.54801559	White or Caucasian	1	0.880915046	23.54566
572	F	Hispanic or Latino	73.47570157	18.32278904	0.767155577	0	0.032372527	0.03516775	0.016336008	0	0.047636825	0.098847928	0.002483384	0.133996495	0.75	1	0.4	0.75	0.333	1	1	0.6	1	1	-1	0	0.5	60.56149292	68.78385925	69.81384277	69.72092438	68.89899445	72.36301422	68.92667389	69.08538818	White or Caucasian	0	0.618000269	22.923674
573	F	White or Caucasian	67.2936345	22.96189349	0.676031054	0	0.041784147	0.043213241	0.028050286	0	0.049571203	0.161350069	0	0.162618877	0.5	0.75	0.6	0.75	0.666	1	0.5	0.6	1	1	-1	1	1	54.77622604	67.57180023	65.69450378	67.03025818	66.64297485	65.76197815	63.52373123	64.29716492	White or Caucasian	1	0.761379302	21.615112
574	F	Hispanic or Latino	71.37303217	32.76769967	0.787074827	0	0.035137997	0.034822401	0.021576033	0	0.037069655	0.083778797	0.000540289	0.129146376	0.5	1	1	0.5	0.333	1	0.25	1	0.75	1	-1	0	1	64.33066559	72.58132935	72.37443542	72.25591278	68.82728577	70.67810822	72.03772736	72.13961792	White or Caucasian	0	0.998540401	25.101748
575	M	Asian or Pacific Islander	33.35249829	23.17016602	0.592352694	0	0.043771928	0.04015009	0.017689932	0	0.050728001	0.255307355	0	0.152339952	0.75	0.75	0.6	0.75	0.333	1	0.75	1	0.5	1	1	1	0.5	39.35292435	35.45536423	33.38297653	33.67062378	33.42431259	33.81084824	32.66035461	32.87248993	Asian or Pacific Islander	1	0.985397398	26.065022
576	F	White or Caucasian	57.63997262	25.50566893	0.832519302	0	0.028823743	0.03005659	0.015835992	0	0.032272656	0.052743704	0.007748012	0.114736994	0.75	0.75	0.8	0.75	0.666	0.5	0.75	0.6	0.25	1	-1	0	0.75	41.00933456	52.98826599	54.24388504	54.28993988	53.76638412	52.09421921	54.87086868	54.52581787	White or Caucasian	1	1.085425138	24.45543
577	F	White or Caucasian	29.74401095	21.63076923	0.809732102	0	0.030932584	0.033777442	0.020121639	0	0.038812399	0.054416243	0.012207591	0.135851655	1	0.75	0.6	0.75	0.666	1	0.5	0.8	0.75	1	-1	1	0.75	35.23099518	29.97703552	30.45206642	30.68188477	31.47153473	30.64492989	30.15761185	30.17380333	White or Caucasian	1	0.508312166	23.22293
578	F	Asian or Pacific Islander	49.77138946	18.55945822	0.818918156	0	0.029067658	0.037675157	0.023303936	0	0.049139548	0.030875592	0.011019953	0.150206252	1	0.75	0.6	0.75	0.666	1	1	0.8	0.75	0.5	-1	1	0.5	43.59877777	44.78839111	46.57507706	46.36722946	42.58883286	46.51304245	47.14899445	46.9236145	Asian or Pacific Islander	1	0.939474702	23.1452
579	F	Multiracial or Biracial	48.1670089	21.25472411	0.661070323	0	0.039090024	0.044270274	0.030812732	0	0.042147417	0.18260923	0	0.156320447	1	1	0.6	1	0.333	1	0.5	1	0.75	1	-1	1	1	43.97063065	47.20498276	46.90068054	46.62104797	47.13580704	45.02689743	47.27220535	47.10589218	Other	1	0.485849142	22.007952
580	F	Middle Eastern or North African	51.39767283	33.22434414	0.318254126	0.014837401	0.027861799	0.032453692	0.018810778	0	0.036605129	0.551177076	0	0.115731397	0.5	0.75	0.8	0.75	0.666	1	0.75	0.6	0.25	0.5	-1	1	0.75	55.29315186	58.81251526	60.73023224	60.9224472	60.7775116	58.21865845	60.36191177	60.4804306	White or Caucasian	0	0.551099122	24.4347
581	M	White or Caucasian	50.75975359	28.88624567	0.835945805	0	0.027267894	0.033183199	0.021145362	0	0.031680941	0.045584361	0.005192436	0.118469834	0.75	0.75	0.6	0.75	0.666	1	1	0.8	0.75	1	1	1	0.75	55.66981506	55.71391678	54.87504959	54.74077225	51.91490555	59.03103256	52.87016296	53.30964279	White or Caucasian	0	0.833969176	27.462063
582	M	White or Caucasian	60.6899384	20.34143519	0.960539541	0	0.007984467	0.008576824	0.005480189	0	0.009690853	0.006816567	0.000911558	0.032643892	1	0.75	0.2	1	0.666	1	0.75	0.8	1	1	1	1	0.75	63.83840942	60.61325073	60.99448776	60.07151031	57.2992363	62.11989594	61.82419205	61.64863205	White or Caucasian	0	0.702988803	26.691444
583	M	White or Caucasian	58.36824093	22.87085896	0.653480084	0	0.046483638	0.043494684	0.024234776	0	0.049508304	0.182798514	0	0.163721402	0.75	0.75	0.6	0.75	0.666	1	0.5	0.6	0.75	1	1	1	0.75	62.34931946	58.34878159	57.07865524	57.74619293	58.14003372	59.78979874	56.7409935	56.93198776	White or Caucasian	0	0.872817934	25.46276
584	M	White or Caucasian	52.49555099	29.03827855	0.576590124	0	0.040215239	0.04486873	0.024759972	0	0.05709525	0.256470686	0	0.166939191	1	0.75	0.8	1	0.333	1	0.5	0.6	0.75	1	1	0	0.5	45.12467194	50.91284943	51.55970001	51.33594513	52.30972672	50.30725479	51.63765717	51.55968857	White or Caucasian	1	0.841580808	26.993946
585	F	White or Caucasian	53.33059548	19.30817474	0.851907046	0	0.025198801	0.027397465	0.014187634	0	0.032580499	0.037854407	0.010874148	0.110238546	1	1	0.2	0.75	0.666	1	0.75	0.6	1	1	-1	1	0.75	63.17938232	60.59021759	61.06910324	60.99507523	60.3101387	59.34222031	60.51898193	60.49914551	White or Caucasian	0	0.567202568	23.460836
586	F	Middle Eastern or North African	53.90006845	21.78609221	0.78433141	0	0.032144543	0.037986554	0.02636232	0	0.040966711	0.07587403	0.002334432	0.13979456	0.75	0.75	0.8	0.75	0.333	1	0.5	0.8	1	1	-1	1	1	45.05726242	50.71014404	51.68739319	51.52032089	46.11613846	46.44053268	52.20829391	52.0444603	Middle Eastern or North African	1	0.93322444	23.97703
587	M	Asian or Pacific Islander	21.68651608	16.14703125	0.589139038	0	0.035566544	0.045459431	0.027209492	0	0.046022579	0.256602916	0	0.154258046	1	0.75	0.6	0.75	0.666	1	0.25	0.6	0.5	1	1	1	1	36.13662338	25.60400391	23.51883888	23.89244843	27.27684784	23.09354973	23.04738045	22.96889496	Asian or Pacific Islander	1	0.8970837	24.356712
588	F	White or Caucasian	69.16906229	21.63076923	0.687029894	0	0.04276982	0.045786758	0.028248792	0	0.050618011	0.145546725	0	0.167423381	0.75	0.75	0.8	1	0.666	1	0.75	0.8	0.75	0.5	-1	0	0.75	59.2088089	66.6297226	66.50763702	66.4980545	67.50830841	67.73514557	66.0038147	66.24933624	White or Caucasian	0	0.688318133	24.177088
589	F	White or Caucasian	35.35112936	19.57562932	0.829671442	0	0.028028591	0.031463058	0.017631693	0	0.035295549	0.053033913	0.004875754	0.117294645	0.5	0.25	0.4	0.5	0.666	1	0.5	0.2	0.75	0.5	-1	1	0.75	43.21966171	37.10115433	36.66646194	36.7876091	34.25538635	36.1327858	35.9877243	36.3468895	White or Caucasian	1	0.699758887	24.276518
590	M	White or Caucasian	57.60711841	23.12828402	0.451352634	0	0.032343644	0.043604475	0.013389999	0	0.04761224	0.411697008	0	0.136950358	0.75	1	0.6	0.75	0.666	1	0.5	0.8	0.5	1	1	1	0.75	54.189991	53.64545441	55.99195099	55.78421783	57.05102921	58.24514389	56.99799347	56.75599289	White or Caucasian	0	0.653098464	25.24415
591	M	White or Caucasian	54.83915127	23.86728395	0.863325098	0	0.025801048	0.027079866	0.016865075	0	0.027671761	0.034330093	0.004927058	0.102344809	0.75	0.75	0.4	0.5	0.333	0.5	0.75	0.4	0.5	0.5	1	1	0.5	50.96221542	54.57496643	53.21583176	53.29970551	52.76051331	51.94407272	52.59862518	52.77416611	White or Caucasian	1	0.960689783	25.067425
592	M	White or Caucasian	42.93771389	29.1560571	0.947755862	0	0.010987823	0.011581667	0.007117041	0	0.011719642	0.00835734	0.002480626	0.043886798	0.5	0.25	0.4	0.75	0.333	1	1	0.6	0.5	1	1	1	1	45.34592819	40.14231491	41.12522125	41.00371552	41.20254517	45.19261169	41.03298187	40.97428894	White or Caucasian	1	0.985542893	26.974379
593	F	White or Caucasian	26.13552361	24.69214876	0.795257179	0	0.033567379	0.033151431	0.021240572	0	0.039173797	0.068642857	0.008966785	0.136099965	0.75	0.5	0.2	0.75	0.333	1	0.5	0.8	0.5	1	-1	1	1	33.62866974	24.80634308	25.63983345	25.80802345	26.67278862	25.19709778	25.66618156	25.76070023	White or Caucasian	1	0.762863219	24.43783
594	M	White or Caucasian	75.89322382	24.40487998	0.794459707	0	0.033708477	0.033882275	0.021798409	0	0.037748619	0.077523015	0.000879497	0.128017278	1	0.75	0.6	1	0.666	1	0.25	0.6	0.25	0.5	1	0	0.25	77.90335083	78.62412262	74.09907532	74.88859558	77.22471619	76.41378784	72.64704895	72.92255402	White or Caucasian	0	0.859223962	25.287344
595	F	White or Caucasian	60.12867899	22.65289792	0.839066842	0	0.029455281	0.030833321	0.01900493	0	0.029224728	0.044331343	0.008083555	0.116601816	0.5	0.75	0.6	1	0.666	0	0.5	0.6	0.75	0.5	-1	1	0.75	52.29296494	61.36232758	60.47821426	60.86848068	57.77592087	58.86444473	59.69576263	59.67213058	White or Caucasian	0	0.702198982	22.807251
596	F	White or Caucasian	60.6954141	33.27810651	0.48129426	0	0.030143748	0.033862743	0.019096306	0	0.051487926	0.384115017	0	0.134590723	0.75	0.75	0.4	1	0.666	1	0.25	0.8	0.75	0.5	-1	1	0.75	60.07260513	64.78009033	64.15664673	65.11565399	67.27137756	68.78469086	62.41870117	62.79830933	White or Caucasian	0	0.92126894	24.216259
597	F	Black or African American	55.41409993	19.52777778	0.919391211	0	0.015257194	0.017208342	0.011209816	0	0.01898242	0.012346926	0.00560409	0.068261863	0.75	0.75	0	0.25	0.333	0.5	0.75	0.2	0.25	0.5	-1	1	1	53.12739944	52.21414948	51.83479309	51.6877327	52.38209915	51.90520859	52.41702652	52.10993195	Black or African American	1	0.69649899	21.843517
598	M	White or Caucasian	54.51060917	31.37770284	0.946642526	0	0.010597855	0.011435879	0.0075493	0	0.011058844	0.011273418	0.001442178	0.042084056	1	1	0	0.25	0.333	1	0.25	0.6	0.25	1	1	1	0.75	43.38536072	55.53038025	55.97656631	56.21514511	54.30210495	53.08322906	55.54829788	55.59239578	White or Caucasian	1	0.710216463	23.496988
599	F	Multiracial or Biracial	27.43326489	35.70733674	0.967217498	0	0.006713934	0.006926346	0.004591814	0	0.007901977	0.004425469	0.002222962	0.028357032	0.5	0.25	0.2	0.25	0.333	1	0.75	0.6	0.5	1	-1	1	1	43.3496933	27.06344604	27.02791023	27.50524139	31.29891586	25.71475792	26.7011528	26.6361084	Black or African American	1	0.906522095	24.351294
600	M	Hispanic or Latino	38.04243669	15.50735294	0.818560088	0	0.03269503	0.033361794	0.020069787	0	0.03040069	0.063067602	0.001845009	0.11837231	0.75	1	0.6	1	0.666	1	0.5	0.6	0.5	0.5	1	1	0.75	43.44371796	41.81508636	40.03400803	40.01262665	40.67008209	42.96068192	39.95642471	39.93418503	Hispanic or Latino	1	0.903984845	24.272697
601	F	White or Caucasian	53.53593429	18.19287109	0.72763364	0	0.040498439	0.04545189	0.030333408	0	0.047718806	0.106375053	0.001988765	0.165991308	1	1	0.8	0.75	0.666	1	0.5	0.8	0.75	1	-1	1	1	58.47975922	48.70715332	50.11790085	49.83212662	47.45880508	49.74636078	50.79834366	50.4936676	White or Caucasian	1	0.971156478	23.631836
602	F	White or Caucasian	38.38466804	25.82185491	0.896451749	0	0.019760441	0.021292481	0.012089326	0	0.022473122	0.024193492	0.003739391	0.07935476	0.75	0.75	0.4	0.75	0.333	0	1	0	0.25	0.5	-1	1	0.25	41.52547455	32.93478394	35.02509308	34.57014465	33.02806854	30.86670876	35.9485054	35.72592545	White or Caucasian	1	0.529205739	24.446545
603	M	White or Caucasian	78.40383299	20.04544442	0.957936042	0	0.00790166	0.008909797	0.007247045	0	0.010186423	0.005642287	0.002176746	0.036421671	0.75	1	1	0.25	0.333	1	0.5	0.8	0.75	1	1	1	0.75	67.91635895	68.09508514	70.9681778	70.72982025	61.76848221	70.32876587	71.98426819	71.50807953	White or Caucasian	0	0.652003407	25.153437
604	F	Hispanic or Latino	56.21355236	24.84027578	0.800751524	0	0.032847253	0.037900654	0.022639023	0	0.037886329	0.061555928	0.006419289	0.137692548	0.5	0.75	0.6	1	0.666	1	0.25	0	0.75	0.5	-1	1	1	42.83066559	51.81400681	52.60321426	52.76613235	51.94217682	52.11613464	52.66947556	52.40219498	Hispanic or Latino	1	0.883120775	23.477438
605	F	White or Caucasian	73.30595483	21.78719008	0.851672163	0	0.025616239	0.027505831	0.01812375	0	0.034082559	0.03946339	0.003536068	0.108864447	1	0.75	0.8	0.75	0.666	0.5	1	1	0.75	1	-1	0	0.75	54.42235184	69.67086792	70.5785141	70.65240479	69.35957336	66.15527344	70.79866791	70.72922516	White or Caucasian	1	0.484067619	21.329153
606	M	Middle Eastern or North African	64.08213552	25.10186936	0.491587144	0	0.033055023	0.03007008	0.013278235	0	0.055322328	0.376687189	0	0.131725667	1	1	0.6	0.75	0.333	1	0.5	0.4	0.75	1	1	1	1	60.66139221	63.86148834	66.03630066	65.85822296	60.97728729	65.3414917	65.69255829	65.75826263	Middle Eastern or North African	0	0.533921063	25.908707
607	M	Asian or Pacific Islander	61.57152635	22.73934047	0.687727147	0	0.043318922	0.050739079	0.023242675	0	0.048272339	0.146699838	0	0.165573015	0.75	0.75	1	0.75	0.333	1	0.75	1	0.75	1	1	1	1	66.73445892	60.50041199	63.20659256	63.01116943	67.37897491	64.43412781	64.35362244	64.12025452	Asian or Pacific Islander	0	1.012324452	24.935755
608	F	White or Caucasian	54.78439425	19.22265625	0.963068472	0	0.007857	0.007163304	0.003500152	0	0.008318507	0.010092565	0	0.026838963	0.75	0.75	0.8	0.75	0.333	1	0.75	0.6	0.75	0.5	-1	1	1	55.70320129	55.05508423	53.51617813	53.71759796	55.22505569	59.09897614	53.12788773	53.12137985	White or Caucasian	0	1.01119256	24.093029
609	F	Black or African American	40.76112252	30.22843322	0.856705711	0	0.0256461	0.029154204	0.020790204	0	0.025413634	0.037409873	0.004880274	0.105884417	0.75	0.5	0.4	0.75	0.666	1	0.25	0.4	0.25	1	-1	1	1	45.05237961	42.4187355	41.23900604	41.11956406	43.67455292	40.0434494	40.34265137	40.71313477	Black or African American	1	1.025157213	25.336357
610	M	White or Caucasian	38.61738535	32.99795918	0.905874021	0	0.018402556	0.020004624	0.012174209	0	0.018581185	0.02004166	0.004921745	0.074084319	0.25	0.5	0.2	0.5	0	0.5	0.5	0.4	0.25	0	1	1	0.5	46.90733337	43.93194199	41.43367767	41.85108566	42.67484283	41.30421448	40.58146286	40.6476059	White or Caucasian	0	0.607970655	26.66417
611	F	White or Caucasian	46.65571526	23.04918033	0.623360417	0	0.041977976	0.048969982	0.027292238	0	0.048618324	0.209781063	0	0.16685852	0.75	1	0.6	0.75	0.666	1	0.5	0.8	0.75	0	-1	1	1	47.41181183	50.49168396	48.51603317	48.95263672	51.35917282	50.3320694	47.69696426	48.02380753	White or Caucasian	1	0.592113137	23.924553
612	M	Asian or Pacific Islander	50.35455168	26.28970414	0.535571419	0	0.035981833	0.027624695	0.014390797	0	0.048308268	0.338122988	0	0.126305593	0.75	0.75	0.6	0.25	0.333	0.5	0.5	0.4	0.25	1	1	1	1	56.57881546	56.03512955	54.57106781	54.36071396	50.48750305	56.30583954	53.42172623	53.54244995	Asian or Pacific Islander	1	1.030178666	27.514833
613	M	White or Caucasian	28.83230664	19.78795271	0.627621966	0	0.046222637	0.044441106	0.026810112	0	0.051024335	0.203879845	0	0.16849819	0.75	0.5	0.4	0.75	0.666	1	0.75	0.8	0	1	1	1	1	38.98243713	30.72490692	28.52018166	28.55040359	28.86733818	31.10329437	28.72786903	28.60181046	White or Caucasian	1	0.551671803	25.064423
614	F	White or Caucasian	36.45174538	21.96875	0.825836054	0	0.030017532	0.036803784	0.025469228	0	0.033644895	0.040126693	0.008101814	0.134037253	1	0.75	0.4	0.75	0.333	1	0.75	0.8	0.75	1	-1	1	0.75	40.51403427	35.88189697	36.310009	36.24829483	35.39445877	36.82162857	36.37700272	36.4424324	White or Caucasian	1	0.933534265	25.4127
615	M	White or Caucasian	37.34428474	23.17754511	0.981500005	0	0.004179481	0.004111284	0.002332271	0	0.004068555	0.003350772	0.000457632	0.015149223	0.5	0.5	0.4	0.75	0.666	0.5	0.5	0.8	0.5	1	1	0	0	40.43060684	39.11942291	37.96902847	38.61371613	39.98497391	34.04116058	36.73996735	36.9174614	Middle Eastern or North African	1	0.67247951	24.721132
616	M	White or Caucasian	80.10130048	23.67244898	0.623084449	0	0.0341168	0.035785572	0.026558172	0	0.038905789	0.241549218	0	0.135366333	0.75	1	0.6	0.75	0.666	1	0.75	0.8	0.5	1	1	1	0.75	67.73601532	81.23297119	80.75281525	81.07926178	78.19160461	85.18877411	80.0512085	80.3693924	White or Caucasian	0	0.767796159	25.004667
617	F	Black or African American	34.94045175	15.78163265	0.859359127	0	0.0257612	0.027163396	0.018648518	0	0.027842113	0.034559262	0.006666384	0.106081611	0.75	0.5	0.8	0.75	0	1	0.5	0.2	0.75	0	-1	1	1	40.37255859	35.03246307	34.59601212	34.8937912	33.32574844	36.77616119	34.15820313	34.35667801	Black or African American	1	1.117986321	24.6856
618	F	White or Caucasian	34.65023956	19.20500459	0.542342916	0	0.039120286	0.041217342	0.028464593	0	0.039964992	0.308889871	0	0.148767213	1	0.75	0.6	0.25	0.333	1	0.5	0.8	0.75	1	-1	1	1	41.99892807	39.47297668	35.38606644	35.44855881	37.01156998	36.14013672	34.71828079	34.92393494	White or Caucasian	1	0.723945618	23.633806
619	F	Hispanic or Latino	64.79945243	26.74552784	0.394780638	0.004791714	0.030560631	0.031594033	0.01613794	0	0.033894511	0.488240533	0	0.112187114	0.25	0.75	0.8	0.75	0	1	1	0.6	0.75	0	-1	1	1	54.56964111	61.82051468	64.67243958	64.74730682	65.20498657	61.04808426	64.64748383	64.86349487	Hispanic or Latino	0	1.005606651	23.23734
620	M	Hispanic or Latino	41.9192334	22.3755787	0.91355117	0	0.017007804	0.018855593	0.012013287	0	0.016810044	0.016674328	0.005087774	0.069774502	0.75	0.5	0.2	0.75	0.666	1	0.75	0.4	0.25	1	1	1	1	44.44935989	45.30122375	42.81517029	43.15113449	45.18753433	41.98318863	41.94047165	42.17565918	Hispanic or Latino	1	0.849946618	23.965105
621	M	Black or African American	41.48391513	26.11142857	0.956161939	0	0.007374653	0.010697329	0.006246669	0	0.010891682	0.007778717	0.00084901	0.036059345	0.75	1	0.4	0.5	0.333	1	0.5	0.6	0.75	1	1	1	1	45.8551445	40.39182281	39.47045517	39.19472885	44.3067131	40.13122559	39.9553566	39.77645493	Black or African American	1	1.124821544	26.814014
622	F	White or Caucasian	39.56468172	21.63076923	0.26419042	0.010894997	0.01851895	0.026319378	0.0061405	0	0.029906337	0.644029418	0	0.080885165	0.5	0.5	0.8	0.75	0.666	1	0.75	0.6	1	0.5	-1	1	1	44.08348083	43.84412003	42.13986969	41.8274765	41.2785759	36.83684158	40.90034485	41.12637711	White or Caucasian	1	0.932815313	25.72771
623	F	A race/ethnicity not listed here	50.97330595	23.17016602	0.644536559	0	0.03722657	0.041183003	0.026259058	0	0.059573227	0.191221583	0	0.164241858	1	0.5	0.2	0.5	0.666	0.5	0.5	0.4	0.5	1	-1	1	0.75	47.62361908	54.60018539	53.32825089	53.69025421	55.03158188	54.20289993	52.87644958	53.08416367	White or Caucasian	1	0.874852955	24.394562
624	F	Asian or Pacific Islander	69.29500342	21.87111111	0.718576543	0	0.043361562	0.043059606	0.020006007	0	0.051598057	0.123398225	0	0.158025232	0.75	1	0.8	0.75	0.333	1	0.75	0.6	0.75	1	-1	1	0.5	56.9308548	61.98600388	64.11307526	63.63313293	62.21759033	65.57635498	64.73737335	64.54481506	Asian or Pacific Islander	1	0.963537157	21.86784
625	F	White or Caucasian	64.46269678	19.80047337	0.494497518	0	0.043543221	0.049391762	0.025458953	0	0.047397398	0.339711148	0	0.165791334	1	1	0.6	0.75	0.333	1	0.25	0.6	0.75	1	-1	1	1	57.77778244	66.95946503	67.18092346	67.14110565	65.27999115	71.2375946	67.28020477	67.31324768	White or Caucasian	0	0.842871785	22.259657
626	F	White or Caucasian	57.25941136	21.45385742	0.829184937	0	0.029109086	0.031954233	0.016658122	0	0.031705359	0.055288034	0.006100228	0.115527029	0.75	0.75	0.6	0.75	0.333	1	0.5	0.6	0.75	1	-1	1	0.5	59.26747513	59.55779266	58.40278625	58.4744339	58.26505661	53.98084641	57.77820587	57.99516678	White or Caucasian	1	0.888760746	24.470581
627	M	Asian or Pacific Islander	36.1615332	20.52443772	0.875871032	0	0.024090293	0.025916508	0.016353172	0	0.025643818	0.028692016	0.003433162	0.095436953	0.75	0.75	0.4	0.75	0.666	1	0.5	0.8	0.75	0.5	1	1	0.75	33.08378983	35.2848053	37.41926193	36.98188019	33.6149559	36.02842331	37.90636444	37.72062683	Asian or Pacific Islander	1	0.931511939	22.970049
628	M	Multiracial or Biracial	43.01984942	26.98630401	0.852443273	0	0.025669267	0.024928672	0.012174148	0	0.034791977	0.043485565	0.006507097	0.104071162	0.75	0.5	0.6	0.75	0.333	1	0.25	0.2	0.5	0.5	1	1	1	44.32645416	43.74550629	43.72940445	43.73953629	39.53850937	41.47909927	43.94737625	43.88817978	Hispanic or Latino	1	0.983217299	27.704033
629	M	White or Caucasian	79.2881588	24.82324936	0.886047782	0	0.021213991	0.021746338	0.013193709	0	0.021219476	0.029413717	0.007164987	0.084538501	0.5	0.75	0.8	0.25	0.333	1	1	0.8	0.75	0.5	1	0	1	73.99746704	80.01970673	78.45787048	78.78487396	81.02312469	79.0059967	79.3950119	78.92207336	White or Caucasian	0	0.924334288	26.472858
630	F	White or Caucasian	41.37166324	30.3813767	0.22598844	0.019402511	0.00857825	0.012571714	0.002521885	0	0.013369195	0.717568005	0	0.037041045	0.5	0.75	0.2	0.75	0.333	1	0.5	1	0.25	0.5	-1	1	0.5	41.69868088	42.97417068	40.93966293	40.96472931	39.69330215	42.07442856	40.98028946	40.87915421	White or Caucasian	1	0.876524746	24.506523
631	M	Asian or Pacific Islander	46.58726899	29.75495656	0.669466081	0	0.043256437	0.043184538	0.021646541	0	0.055163377	0.167283025	0	0.163250893	0.5	0.5	0.6	0.75	0.333	0.5	1	0.4	0.5	0.5	1	0	0.75	44.40396881	44.86805344	44.88251495	44.39085388	40.54444122	44.18012238	45.38180542	45.04024887	Asian or Pacific Islander	1	0.805580795	25.291756
632	F	Hispanic or Latino	51.62217659	23.04318418	0.817615017	0	0.029455427	0.034550302	0.020057353	0	0.050067498	0.039607501	0.008646903	0.142777482	0.5	0.75	0.2	0.5	0.666	0.5	0.5	0.4	0.5	0.5	-1	1	0.75	43.28147888	48.08774185	50.03143311	49.78837204	49.08012772	49.22118378	50.50547409	50.31834412	Hispanic or Latino	1	0.734179795	25.302458
633	F	White or Caucasian	66.60095825	15.59911243	0.53067829	0	0.038391359	0.044188155	0.02264528	0	0.050902209	0.313194707	0	0.156127003	0.75	0.75	0.6	0.75	0.333	1	0.5	0.8	0.5	0.5	-1	1	0.75	63.55662537	67.51392365	67.38049316	67.9970932	71.85425568	68.26846313	65.77054596	66.05422211	White or Caucasian	0	0.834930658	24.764482
634	M	White or Caucasian	73.56605065	20.50009919	0.722053077	0	0.039573042	0.040130208	0.024694408	0	0.041084813	0.132464453	0	0.145482471	1	1	0.6	1	0.666	1	0.5	0.8	1	1	1	1	1	85.48522186	73.12464905	71.8425827	72.30184937	79.02593994	73.41664124	71.25734711	71.07137299	White or Caucasian	0	0.748471141	26.374062
635	F	White or Caucasian	56.7118412	35.10840237	0.898224578	0	0.018052322	0.019502374	0.014185976	0	0.022089201	0.022337865	0.005607684	0.079437557	0.5	0.5	1	1	0.666	1	0.5	0.8	0.5	0	-1	1	1	43.10017395	54.63554001	54.77092361	55.10500336	54.43643951	55.20736313	54.62564087	54.57252121	White or Caucasian	1	0.810720146	23.693089
636	F	Multiracial or Biracial	43.69336071	30.03540039	0.89613685	0	0.020339502	0.018610904	0.004525513	0.002095777	0.028801097	0.027290242	0.002200115	0.076572908	0.75	1	0.6	0.25	0.666	1	0.5	0.4	0.75	1	-1	1	0.75	58.22593307	43.67998886	40.56199265	40.63353729	45.200737	42.08157349	41.2063446	41.00559616	Black or African American	1	0.945970654	24.942036
637	F	White or Caucasian	70.13552361	23.8691609	0.858606487	0	0.023553539	0.026665777	0.016792836	0	0.02718781	0.041637055	0.005556496	0.099756458	0.75	0.75	0.6	1	0.333	1	0.75	0.8	0.5	1	-1	0	1	67.07627869	68.05664825	69.61222839	68.63193512	67.00189209	69.29270935	70.26294708	69.97615814	White or Caucasian	0	0.686563253	25.96453
638	M	White or Caucasian	32.38603696	24.36357908	0.74817788	0	0.041625037	0.040243979	0.025547108	0	0.042804134	0.100001884	0.001599979	0.151820236	0.5	0.25	0.4	0.25	0.333	0.5	0.25	0.4	0.5	0.5	1	1	0.75	36.97121429	35.98070908	35.01684189	34.9810791	33.26589584	36.5564537	35.38821793	35.18525696	White or Caucasian	1	0.951331913	25.960617
639	M	Hispanic or Latino	33.63175907	22.46272189	0.456860933	0	0.031610382	0.026071316	0.011867133	0	0.034011854	0.439578381	0	0.103560685	0.75	0.5	0.4	0.5	0.333	1	1	0.6	0.75	1	1	1	1	42.19058609	39.93697357	36.26497269	36.00730515	41.26774597	34.360672	34.68296814	35.13861847	Hispanic or Latino	1	1.071139097	26.773214
640	M	A race/ethnicity not listed here	28.26283368	21.76674798	0.854924444	0	0.025619706	0.029811924	0.021157266	0	0.02463184	0.038389511	0.005465308	0.106686045	0.5	0.5	0.4	0.25	0.666	0.5	0.75	0.4	0.5	0.5	1	1	1	32.71366119	22.29969597	24.73177147	24.44594002	24.74357414	25.68099785	25.19472122	25.10058022	Hispanic or Latino	1	0.766933143	26.47545
641	M	White or Caucasian	48.22724162	25.55921053	0.961288253	0	0.008250413	0.00786973	0.004944704	0	0.008628056	0.008237065	0.00078178	0.030474682	0.75	0.5	0.4	0.75	0.666	1	0.5	0.4	0.5	0.5	1	1	1	43.42338562	44.87059402	44.87600327	44.82704163	49.80902481	48.80968094	44.84919357	44.94930267	White or Caucasian	1	0.879976153	23.682497
642	F	Native American or Alaskan Native	47.89322382	21.87111111	0.149585949	0.029224956	0.013816563	0.020447835	0.000941168	0	0.010171814	0.775811715	0	0.045377379	1	1	0.4	0.75	0.333	1	0.75	1	0.75	1	-1	1	0.75	44.26192474	50.09400177	49.83388519	49.60319138	51.20488358	50.61477661	50.18478775	49.93399048	Hispanic or Latino	1	0.878403306	24.012728
643	F	Black or African American	35.4880219	21.9635503	0.83265887	0	0.027832129	0.030958157	0.018941448	0	0.031787591	0.056160395	0.001661409	0.111180735	0.75	0.75	0.6	0.75	0.333	1	1	0.4	0.5	1	-1	1	0.75	41.08568954	30.9227562	31.07216072	31.32064629	29.89425278	31.36420631	31.05784798	31.11949158	Black or African American	1	0.725555837	26.813164
644	M	White or Caucasian	33.71115674	27.38486842	0.691068599	0	0.036897629	0.047119014	0.029620656	0	0.053542528	0.141751574	0	0.167179827	0.75	0.75	0.4	0.75	0.333	1	0.25	0.4	0	1	1	1	0.75	44.60539246	37.46511078	35.03108978	35.35477829	37.44613647	38.2804718	34.85253525	34.89366913	White or Caucasian	1	0.744292498	26.44938
645	M	White or Caucasian	30.73511294	27.19400913	0.939475233	0	0.011753094	0.012177237	0.009494148	0	0.012108279	0.011713059	0.003278949	0.048811707	0.25	0.25	0.2	0.75	0.666	0.5	0.5	0.6	0.25	1	1	1	0.25	42.59127426	31.04712105	30.9481926	31.25729942	33.7591362	32.39427567	30.30575943	30.4941864	White or Caucasian	1	0.905959427	26.744602
646	F	White or Caucasian	51.71526352	19.96686391	0.963713296	0	0.00758874	0.00759515	0.004432313	0	0.00868734	0.005783521	0.00219964	0.030503183	1	0.75	0.6	1	0.666	1	0.5	0	0.75	1	-1	1	1	53.71237183	49.27064896	47.55913544	47.20217514	47.98192978	45.84889221	48.54350662	48.27655411	White or Caucasian	0	0.987641156	24.91618
647	M	Hispanic or Latino	42.34360027	27.40588104	0.904249282	0	0.017471673	0.020573349	0.011905124	0	0.020977182	0.020238159	0.004585231	0.075512559	0.75	0.5	0.4	0.25	0.666	1	0.25	0.6	0.5	1	1	1	1	50.32012558	45.3899765	42.87055588	42.82477951	43.95516205	42.99582672	43.01483917	42.97705841	White or Caucasian	1	0.98411417	26.139532
648	F	White or Caucasian	45.60164271	23.17016602	0.899481939	0	0.016953635	0.020950445	0.01380804	0	0.021853317	0.018407352	0.008545273	0.082110709	1	0.75	0.4	0.75	0.666	1	0.5	0.4	1	1	-1	1	0.75	49.85773087	45.20923615	42.96612167	42.89966202	45.31967545	46.08904648	43.11598969	42.87136841	White or Caucasian	1	0.993272901	23.71533
649	F	White or Caucasian	68.41889117	22.49458302	0.821964355	0	0.028864277	0.031602072	0.016187956	0	0.031484262	0.065720272	0.004176807	0.112315373	0.75	0.75	0.6	0.75	0.666	1	0.75	0.8	0.75	0.5	-1	1	0.75	63.80083084	71.82968903	69.87737274	70.28034973	73.02970123	69.18331146	68.86864471	69.20939636	White or Caucasian	0	0.421153903	23.388035
650	M	White or Caucasian	82.28336756	24.32525952	0.737745871	0	0.040215393	0.044425135	0.023808592	0	0.044933049	0.10887196	0	0.153382169	0.75	0.75	0.8	0.75	0.666	1	0.75	0.6	0.75	0.5	1	0	0.5	65.57125092	74.03111267	76.81887817	76.19251251	70.55589294	70.87960815	77.83815765	77.65032959	White or Caucasian	0	1.018081188	26.783867
651	M	White or Caucasian	33.7467488	25.10216227	0.978177333	0	0.004597787	0.004828475	0.003257614	0	0.004947958	0.002835754	0.001355079	0.018986912	1	0.25	0.6	0.75	0.333	1	0.75	0.6	0.5	1	1	1	0.5	37.44394302	32.57513428	34.55082321	34.40461731	33.14007187	32.19629288	35.09116745	34.75989532	White or Caucasian	1	0.68790102	26.441422
652	M	Hispanic or Latino	50.73785079	26.56840514	0.905265474	0	0.018455463	0.019063145	0.009498793	0	0.018910364	0.022588094	0.006218667	0.072146432	1	0.75	0.6	0.75	0.333	1	0.25	1	0.5	1	1	1	1	66.89550018	54.00265503	50.96083069	51.26743317	56.85248947	50.52046204	50.27797318	50.5428009	Hispanic or Latino	1	0.997598112	27.592047
653	F	White or Caucasian	28.86516085	20.59570313	0.946802363	0	0.010217734	0.011643339	0.007973374	0	0.011964198	0.008996155	0.002402836	0.044201481	0.5	0.25	0.4	0.75	0.333	0	1	0.4	0.75	0.5	-1	1	1	33.77185059	25.73493576	28.0020771	28.07468796	28.11352921	29.03361511	28.50430489	28.36982346	White or Caucasian	1	0.805871546	23.988697
654	F	White or Caucasian	50.83093771	25.8398307	0.594790705	0	0.040083666	0.046322384	0.030719933	0	0.044111587	0.243971725	0	0.161237569	0.75	0.5	0.4	0.75	0.666	0	1	0.6	0.5	0.5	-1	1	0.5	51.85800171	57.97599792	55.45855331	55.99240494	57.9576416	56.44590378	54.39307785	54.5920372	White or Caucasian	1	0.748494506	24.8784
655	F	White or Caucasian	74.89664613	21.9458897	0.652133849	0	0.040247668	0.046324681	0.026817253	0	0.049441507	0.185035042	0	0.162831109	0.5	0.5	0.8	0.75	0.333	1	0.5	0.6	0.5	1	-1	0	1	47.83184433	65.8341217	68.88195801	68.86224365	65.70559692	67.8038559	70.28872681	69.74868774	White or Caucasian	0	0.812485337	20.861467
656	M	Hispanic or Latino	49.58795346	22.8049308	0.928417153	0	0.01505676	0.014693273	0.006978089	0	0.017197425	0.01533722	0.002320079	0.056245627	0.75	0.75	0.2	0.75	0.333	1	0.75	0.4	0.5	1	1	1	0.5	51.11466599	48.03282547	47.51475525	47.37097168	47.59273911	47.98530197	48.15369034	48.11418915	Hispanic or Latino	1	0.935077965	25.473824
657	M	White or Caucasian	44.25188227	33.96135266	0.789772914	0	0.033277681	0.036340499	0.015060163	0	0.040342147	0.076001917	0.00920468	0.134225169	0.75	0.75	0.8	0.75	0.333	1	0	0	0.5	1	1	1	1	50.71881866	48.66788101	46.11901474	46.52460098	46.26512146	44.11143494	45.69116592	45.6138649	White or Caucasian	1	0.990618646	26.865406
658	M	White or Caucasian	50.85010267	20.04544442	0.342121303	0.007108951	0.021224196	0.024822637	0.010172437	0	0.041781071	0.552769405	0	0.098000341	0.75	0.75	0.8	0.75	0.666	1	0.5	0.6	0.75	1	1	1	1	50.30133438	53.74238968	52.06260681	52.40099335	52.91576004	49.45116043	51.04222488	51.30561066	White or Caucasian	1	0.822762251	26.156584
659	M	White or Caucasian	74.17659138	29.34234429	0.274856492	0.010692959	0.013190488	0.01691693	0	0	0.033176818	0.651166314	0	0.063284235	0.75	0.75	0.6	0.75	0.333	1	1	0.8	0.75	0.5	1	0	0.5	56.92702484	69.81158447	73.10419464	72.91394043	72.38304901	72.77629852	73.15293121	73.08297729	White or Caucasian	0	0.933649361	25.700294
660	M	White or Caucasian	72.62696783	24.82324936	0.727434605	0	0.041176154	0.045253191	0.028557958	0	0.042254639	0.11424603	0.001077423	0.158319365	1	0.75	1	0.75	0.333	1	0.5	0.2	1	1	1	1	1	58.57117462	70.28781128	71.79984283	71.62587738	65.99484253	70.87254333	71.5161438	71.56544495	White or Caucasian	1	0.668872833	25.193478
661	M	White or Caucasian	37.68651608	23.08594483	0.556895622	0	0.045732592	0.050270807	0.030177613	0	0.048873382	0.268049984	0	0.175054394	1	1	0.4	0.75	0.666	0	0.5	1	0.5	1	1	1	0.75	43.4286499	39.00888062	36.40080643	36.52545547	37.15567398	38.33176422	35.86158752	35.89558792	Middle Eastern or North African	1	0.637494266	25.718197
662	F	Hispanic or Latino	56.57221081	31.92690311	0.632636919	0	0.042001875	0.043047492	0.03014099	0	0.04204846	0.210124264	0	0.157238817	0.5	0.5	0.4	0.25	0.333	0.5	0.5	0.2	0.25	0	-1	1	0.5	50.08112717	56.20407104	56.40834427	56.63052368	51.46737289	53.79504013	55.76716232	55.8155098	White or Caucasian	1	0.997420192	26.528221
663	F	Black or African American	66.48049281	33.27810651	0.604093248	0	0.034411696	0.040410882	0.018218216	0	0.048974687	0.253891271	0	0.142015481	0.75	0.75	0.4	1	0.666	1	0.75	0.6	1	0.5	-1	0	1	59.03938675	59.30557632	61.9029541	61.61095428	58.6493721	58.36879349	62.12534714	62.09914398	Black or African American	0	0.725953162	23.887506
664	M	Multiracial or Biracial	57.5687885	26.93606594	0.785820276	0	0.035834328	0.035704115	0.023786787	0	0.039218932	0.079635562	0	0.134544162	0.5	1	0.4	0.25	0.333	1	0.5	0.6	0.5	0.5	1	1	1	46.32658386	56.92655945	57.96842575	58.07719421	59.72108459	55.45572662	57.84623718	57.8961792	White or Caucasian	0	0.988789618	23.884453
665	M	Asian or Pacific Islander	51.24435318	26.62285587	0.931961541	0	0.013203865	0.014018968	0.007801656	0	0.015473422	0.015681518	0.00185903	0.05235694	0.5	0.75	0.2	0.5	0.333	1	0.25	0.6	0.5	1	1	1	1	55.91483688	51.20616913	52.11577225	51.86624527	52.94364548	51.45627213	52.69298172	52.46969986	Asian or Pacific Islander	1	0.887096882	24.91139
666	M	Hispanic or Latino	53.79329227	30.69458677	0.909002737	0	0.017180703	0.021209157	0.014497353	0	0.016849771	0.016061938	0.005198342	0.074935326	0.5	0.5	0.2	0.75	0.333	1	0.75	0.2	0.5	0.5	1	1	0.25	45.14985275	47.77453232	50.06490707	49.6867981	45.58535004	48.34075165	49.97240067	49.93140793	Hispanic or Latino	1	0.761933625	26.764668
667	M	Asian or Pacific Islander	60.47638604	30.9862259	0.345706532	0.012600358	0.0229964	0.028439811	0.012670655	0	0.040486965	0.537099278	0	0.104593831	1	0.75	0.6	1	0.666	1	0.5	1	0.75	0.5	1	1	1	52.79098511	60.11830902	59.51926422	60.55954742	62.56110001	63.22533798	58.83834457	58.94625854	Asian or Pacific Islander	0	0.974028409	24.901522
668	M	White or Caucasian	56.99383984	25.8244898	0.724806788	0	0.040312328	0.044253074	0.027393147	0	0.048930075	0.108671398	0.00563319	0.166521813	0.75	0.75	0.4	0.25	0.333	1	0.5	0.6	0.75	1	1	1	0.5	49.60729599	59.03375626	59.13804626	60.012146	58.74655533	59.33883286	58.30538177	58.48152924	White or Caucasian	0	0.665376186	25.803207
669	M	White or Caucasian	64.36413415	25.39718547	0.874237688	0	0.023024052	0.023270529	0.014912667	0	0.025992343	0.035596347	0.002966373	0.090165965	0.75	0.75	0.6	0.75	0.333	1	0.25	0.6	1	1	1	1	0.75	71.78503418	58.02178574	59.9117012	59.44486237	59.89163589	59.50680923	60.66208649	60.63395309	White or Caucasian	0	0.973058283	26.268545
670	M	Hispanic or Latino	66.68035592	20.4660355	0.540219453	0	0.046551842	0.041018963	0.02118589	0	0.054791081	0.296232771	0	0.163547776	1	0.75	0.8	0.75	0.666	1	0.75	0.6	1	1	1	1	1	58.25593948	65.00162506	63.87836075	63.97732925	66.56364441	65.83008575	64.13100433	64.00156403	White or Caucasian	1	0.981049478	24.078283
671	F	White or Caucasian	51.87132101	21.92470483	0.572501226	0	0.036912299	0.038001017	0.021940487	0	0.053351615	0.277293357	0	0.150205417	1	1	0.4	1	0.666	1	0.5	0.4	0.75	1	-1	1	1	48.97103882	52.11738205	49.85836411	50.16850281	52.59747696	51.99102783	49.04504013	49.49752808	White or Caucasian	1	0.934709072	23.541208
672	F	White or Caucasian	71.75359343	33.27810651	0.715792399	0	0.038844969	0.04325671	0.025514543	0	0.047958257	0.128633123	0	0.155574479	0.75	0.5	0.8	0.75	0.333	1	0.5	1	0.5	1	-1	1	0.5	59.83747864	66.26477814	66.58242798	66.73212433	70.3843689	67.88776398	66.89923859	66.83525085	White or Caucasian	0	0.830596328	22.232088
673	M	White or Caucasian	74.01232033	21.69753086	0.761777168	0	0.032626606	0.036171762	0.02524299	0	0.036461897	0.107719577	0	0.130503255	0.75	0.75	0.8	0.5	0.666	1	0.5	0.6	0.5	0.5	1	0	0	70.53244019	68.16149139	66.87515259	67.55562592	66.38805389	75.82368469	66.25088501	66.37392426	White or Caucasian	0	0.070378907	25.224642
674	F	White or Caucasian	54.32443532	19.8377425	0.953402122	0	0.008846124	0.009687989	0.006537866	0	0.011519131	0.00709502	0.002911748	0.039502858	0.75	0.75	0.4	0.5	0.333	1	0.75	0.4	0.75	0.5	-1	1	1	54.61043167	53.40833664	52.3734169	52.32572937	53.49758911	51.57281113	53.02109146	52.52114105	White or Caucasian	1	0.68760097	20.935753
675	M	White or Caucasian	58.9486653	26.24533333	0.832753832	0	0.026569036	0.029802733	0.016286194	0	0.032091381	0.05593871	0.006558113	0.111307457	0.5	0.75	0	0.5	0.333	1	0.75	0.4	0.5	0.5	1	1	0.75	70.95901489	58.81573868	60.32503128	60.1292572	56.84363937	59.04917526	60.48301315	60.41260529	White or Caucasian	0	0.589625895	27.422594
676	F	White or Caucasian	54.68583162	20.82850346	0.957740056	0	0.008627043	0.009295138	0.005566392	0	0.010268413	0.007089813	0.001413145	0.035170131	0.75	0.75	0.6	0.75	0.666	1	0.5	0.8	0.5	0.5	-1	1	0.5	47.49201584	49.0907135	50.95422363	51.01309204	50.71050262	51.19580841	51.9748764	51.73528671	White or Caucasian	1	0.363633454	24.020344
677	M	Asian or Pacific Islander	39.34839151	30.68042055	0.76826276	0	0.037377145	0.040372157	0.025622725	0	0.040250487	0.088114726	0	0.143622514	0.5	0.5	0.6	0.5	0.666	1	0.5	0.2	0.5	0.5	1	1	1	40.99402618	45.71246719	44.62915421	44.65368652	44.18926239	44.99375153	43.93548584	44.00476456	Asian or Pacific Islander	1	0.923293352	24.955362
678	F	White or Caucasian	35.32375086	22.14033762	0.902450585	0	0.02017194	0.019183955	0.013263691	0	0.018929687	0.022732651	0.003267489	0.074816764	0.25	0.25	0.2	0.25	0.333	0	0.5	0.4	0.5	0.5	-1	1	0.75	43.47503281	42.20206833	40.00275803	40.48152161	40.46909714	41.52705002	38.90873718	39.11049652	White or Caucasian	1	0.91877979	24.035664
679	F	White or Caucasian	37.48939083	35.7739645	0.799446764	0	0.031305661	0.033548216	0.021479665	0	0.038354132	0.071145449	0.004720114	0.129407788	0.25	0.25	0.4	0.75	0.666	1	0.75	0.4	0.25	0.5	-1	0	1	38.05871964	34.90688705	36.72519302	36.35980988	35.55902481	35.90029526	37.68202591	37.21841812	White or Caucasian	1	0.819702625	27.005592
680	M	Multiracial or Biracial	28.93908282	24.26542353	0.951543068	0	0.009146867	0.010010093	0.006084485	0	0.01426855	0.006875859	0.002071078	0.041581073	0.75	0.75	0.2	0.75	0.333	1	1	0.4	0.75	0.5	1	1	1	41.05073929	28.88066101	28.57960129	28.83981133	30.04344177	29.76361275	28.01844597	28.11040688	Black or African American	1	0.950792909	25.50255
681	F	Hispanic or Latino	33.61259411	21.48055556	0.843570887	0	0.025789299	0.030404668	0.022465636	0	0.029285955	0.043630976	0.00485258	0.112798137	0.75	0.75	0.6	0.75	0.333	1	0.75	0.4	0.5	0.5	-1	1	0.75	39.4862175	33.53794861	33.96038437	34.1562767	33.27984238	35.8350563	33.29233551	33.4329071	Hispanic or Latino	1	1.005233765	23.026785
682	F	Hispanic or Latino	47.90691307	20.59570313	0.692049183	0	0.036832389	0.04440857	0.030785877	0	0.042444612	0.153479369	0	0.154471448	1	0.75	0.6	0.75	0.666	1	1	0.8	0.75	1	-1	1	0.5	45.0520668	53.07062531	51.36269379	51.75514603	52.66753769	53.73662186	50.94574738	51.05090332	White or Caucasian	1	0.925944805	23.707748
683	F	Hispanic or Latino	51.11019849	19.73754883	0.934972475	0	0.012235853	0.014307743	0.009104882	0	0.014398208	0.011652358	0.003328482	0.053375167	0.5	0.75	0.2	0.5	0.666	1	1	0.6	0.25	0.5	-1	1	1	62.40293884	52.94209671	50.84876251	50.88764572	53.15601349	54.69278336	51.36333466	51.18889618	Hispanic or Latino	1	1.029707074	21.851429
684	M	White or Caucasian	58.11362081	27.19400913	0.740304896	0	0.039760319	0.040829026	0.025812982	0	0.03888434	0.114408436	0	0.145286667	0.25	0.25	0.2	0.5	0.333	0.5	1	0.4	0.5	0.5	1	1	0.5	70.01763153	58.95994949	61.68984222	60.80671692	59.77368546	62.86367798	62.6618576	62.25976181	White or Caucasian	0	0.95611006	26.494278
685	M	White or Caucasian	74.2477755	24.38979592	0.924690122	0	0.014025869	0.014567393	0.009340499	0	0.016706037	0.015674454	0.004995625	0.059635424	0.75	0.75	0.4	0.5	0.333	1	1	0.4	0.75	0.5	1	1	0.75	63.27169037	69.97377777	72.19675446	71.94429016	67.49507141	72.39620209	72.77224731	72.63092041	White or Caucasian	0	0.778497219	26.06333
686	F	White or Caucasian	55.62491444	21.79711914	0.923710687	0	0.013713301	0.016324961	0.010679877	0	0.015968052	0.016988096	0.002615027	0.059301218	1	0.75	0.8	0.75	0.666	1	0.5	0.8	0.75	1	-1	1	0.75	47.24554062	53.69012833	53.1593895	53.31574249	55.20658875	56.46040344	52.1668129	52.29215622	White or Caucasian	1	0.623492181	24.069242
687	M	Asian or Pacific Islander	54.31622177	21.55807603	0.78365509	0	0.036378442	0.035091229	0.023570159	0	0.036468213	0.084836867	0	0.131508043	0.5	0.75	0.4	0.75	0.333	0.5	1	0.8	0.5	0.5	1	1	0.5	49.78935242	56.60881424	57.3191185	57.34248352	57.0318222	56.43953705	57.53594589	57.52426529	Asian or Pacific Islander	1	0.945590854	24.095552
688	F	Asian or Pacific Islander	58.07255305	21.28222656	0.66911527	0	0.043879248	0.046799023	0.02412403	0	0.046864998	0.169217431	0	0.161667299	1	1	0.4	0.25	0	1	0.5	0.4	0.5	1	-1	1	0.5	50.59586334	58.26144028	59.25475311	59.41055298	61.04434586	54.25645447	59.61056137	59.51514053	Asian or Pacific Islander	0	0.556051195	21.585455
689	F	White or Caucasian	52.31759069	18.65400624	0.771725855	0	0.035831172	0.039036319	0.027644203	0	0.041949736	0.083812715	0	0.14446143	1	1	0.4	0.75	0.666	1	0.75	0.6	0.5	1	-1	1	0.75	48.40218735	55.16245651	53.35163498	53.94934845	55.78641129	57.63344193	53.13647461	53.06803894	White or Caucasian	1	0.623517692	24.5258
690	M	White or Caucasian	58.4366872	20.98053633	0.866166323	0	0.024912734	0.024667227	0.017198677	0	0.026079062	0.038147793	0.002828184	0.095685885	1	0.75	0.8	1	0.666	1	1	0.8	0.5	1	1	1	1	43.0267601	53.51668549	54.94019699	54.95801544	52.74337387	52.56554031	55.65185928	55.18251419	White or Caucasian	1	0.935647249	24.308756
691	F	White or Caucasian	69.31416838	19.68916437	0.451871098	0	0.02770654	0.026467817	0.011003794	0	0.046578041	0.436372711	0	0.111756191	1	0.75	0.6	0.25	0.666	1	1	0.4	0.5	1	-1	0	0.25	54.71597672	66.8471756	68.23902893	68.72968292	67.561409	67.25201416	68.38916016	68.27266693	White or Caucasian	0	0.54187578	22.833387
692	F	White or Caucasian	52.39425051	19.88883939	0.648551029	0	0.03961412	0.042473888	0.027641527	0	0.052629045	0.189090391	0	0.16235858	0.75	0.75	0.6	0.75	0.333	1	0.5	0.6	0.75	0.5	-1	1	0.75	49.90333176	51.85784912	51.22012329	51.43094635	48.83667374	52.10091019	50.71410751	50.84150314	White or Caucasian	1	0.788397968	23.755898
693	M	White or Caucasian	63.55920602	21.18243243	0.98455831	0	0.003380114	0.003405658	0.002395099	0	0.003524757	0.002096076	0.000639986	0.013345614	1	1	0.8	1	0.666	1	0.75	0.4	0	1	1	1	0.75	47.23607254	62.05922699	62.64530945	63.23088074	61.40134048	64.74368286	62.69205093	62.72975159	White or Caucasian	0	0.308041066	25.532091
694	M	White or Caucasian	46.01505818	27.68959184	0.887709746	0	0.022318415	0.021750859	0.012911708	0	0.021454576	0.028742899	0.005111797	0.083547354	0.75	0.75	0	0.75	0.666	1	0.25	0.8	0.75	1	1	1	1	61.81404877	46.91179657	46.15106201	46.01958466	46.44405746	50.74131012	46.81282043	46.48617935	White or Caucasian	0	0.750282466	26.039257
695	F	White or Caucasian	75.34291581	20.98025712	0.606593744	0	0.042966776	0.047254847	0.027856197	0	0.046851882	0.228476554	0	0.164929702	1	0.75	0.4	1	0.666	1	0.75	0.4	0.75	1	-1	1	0.25	49.23798752	68.46970367	70.7064743	71.12890625	68.04095459	68.28450775	71.65390778	71.28219604	White or Caucasian	1	0.80907625	23.43702
696	F	Asian or Pacific Islander	24.87611225	19.64848159	0.811311494	0	0.031597444	0.034517358	0.021989358	0	0.035765763	0.058587559	0.006231023	0.130100947	0.75	0.5	0.4	0.75	0.666	0.5	0.5	0.8	0.75	1	-1	1	0.75	34.21910095	23.96343231	23.98227119	24.47685242	24.80268097	25.78004265	23.93802834	24.03388405	Asian or Pacific Islander	1	0.858778179	23.429272
697	F	White or Caucasian	72.99931554	33.00194444	0.481977861	0	0.034865417	0.039897454	0.016067159	0	0.045722179	0.381469931	0	0.136552208	0.75	0.75	0.6	0.75	0.666	1	1	0.8	0.5	0.5	-1	1	1	61.71741867	71.16052246	73.66092682	73.38346863	71.45520782	71.61772156	74.10193634	73.81758881	White or Caucasian	0	0.749561548	23.48088
698	M	White or Caucasian	70.0698152	26.54183673	0.334961512	0.013507286	0.023942177	0.024762096	0.014911529	0	0.031526063	0.556389337	0	0.095141865	0.75	0.75	0.8	0.75	0.666	1	1	0.4	0.25	0.5	1	0	1	70.45107269	75.07239532	75.51948547	75.59227753	71.65907288	73.87060547	74.78461456	74.58612061	White or Caucasian	0	0.936487377	26.220562
699	M	White or Caucasian	82.06707734	20.37681159	0.681689891	0	0.042392319	0.044326683	0.022805959	0	0.045542309	0.163242838	0	0.155067271	1	1	0.8	0.75	0.666	1	1	0.6	0.75	1	1	1	1	64.71568298	73.74169922	74.79838562	74.75287628	70.28040314	72.65979004	75.47849274	75.25543213	White or Caucasian	0	0.995813847	24.560995
700	F	Black or African American	60.0109514	21.9635503	0.285141826	0.022681909	0.030781036	0.028789312	0.01119627	0	0.03699624	0.584413406	0	0.107762858	0.75	1	0.2	0.75	0.333	1	0.5	0.4	0.75	0.5	-1	1	1	45.08591461	55.33813095	57.25590897	57.13491821	49.78900146	54.10259628	58.11994171	57.97279358	Black or African American	1	0.964211762	24.30962
701	F	White or Caucasian	27.13483915	23.29467456	0.633875891	0	0.036333591	0.048026022	0.023982285	0	0.045472052	0.212310159	0	0.15381395	0.75	0.75	0.4	1	0.666	0.5	0.75	0.6	0.75	1	-1	1	1	36.9725914	30.93775558	29.36459541	29.52992439	28.45538712	28.83568382	29.28072357	29.13516235	White or Caucasian	1	0.898688436	24.49868
702	F	White or Caucasian	67.15126626	25.68279164	0.721500045	0	0.036616742	0.041381202	0.02450542	0	0.046454315	0.129542276	0	0.148957678	0.75	1	0.6	1	0.666	1	0.75	0.8	0.5	0.5	-1	1	1	64.99175262	72.02297211	69.37071991	70.06144714	71.38401031	68.92652893	68.65180206	68.7550354	White or Caucasian	1	0.895654142	22.815128
703	M	White or Caucasian	66.15468857	23.74554325	0.603402023	0	0.038763163	0.036174734	0.019253038	0	0.042980248	0.259426793	0	0.137171184	0.75	0.75	0.6	0.75	0.666	1	0.75	0.8	1	1	1	1	0.75	73.41876221	70.042099	65.81851196	65.61127472	67.48955536	70.44802094	64.93908691	64.80329895	White or Caucasian	0	1.068737388	27.492762
704	F	White or Caucasian	43.04722793	41.00833333	0.92752197	0	0.014423198	0.014659318	0.010047328	0	0.016345982	0.01562461	0.001377593	0.05685342	0.5	0.5	0.2	0.5	0.666	1	0.5	0.2	0.25	0.5	-1	1	0.75	35.74386215	35.50419998	39.37133789	38.68789291	36.82048798	42.60298538	40.28560257	40.0477562	White or Caucasian	1	0.957445443	23.92773
705	F	White or Caucasian	75.33196441	18.02124023	0.419084099	0	0.028741429	0.032750452	0.019174153	0	0.032479682	0.467770186	0	0.113145715	0.75	1	0.6	0.5	0.666	0.5	0.75	0.8	0.75	1	-1	1	0.25	54.00797653	69.23236847	71.11724091	71.53671265	71.65181732	72.8006897	70.87918854	70.92689514	White or Caucasian	0	0.845563948	23.326471
706	M	Black or African American	74.55715264	21.80734694	0.96281781	0	0.007995324	0.007872569	0.004327405	0	0.008467917	0.007004278	0.001514697	0.030177913	0.75	0.75	0.8	0.75	0.666	1	1	0.8	0.75	0.5	1	1	0.75	71.34729004	77.51405334	77.34329224	77.47554779	71.4305191	77.57820129	77.76091766	77.77360535	Hispanic or Latino	0	0.941649497	23.568687
707	M	Multiracial or Biracial	39.30184805	26.87376602	0.732646732	0	0.038728118	0.042622127	0.026006239	0	0.0397838	0.118730789	0.001482195	0.148622479	0.75	1	0.4	0.75	0.333	1	0.5	0.8	0.25	1	1	1	0.25	44.11815643	43.45714188	40.5663147	41.29392242	43.40881729	41.16901779	39.91832733	40.07422638	Hispanic or Latino	1	0.755849361	24.804335
708	M	White or Caucasian	42.5982204	21.45488973	0.771804848	0	0.034536662	0.038649339	0.024321428	0	0.049070858	0.072161104	0.009455761	0.156034048	0.75	0.75	0.4	0.5	0.333	1	0.25	0.6	0.5	1	1	1	0.25	50.98288727	46.10515976	43.25161362	43.60195541	46.92744827	48.24712753	42.59614944	42.44438553	White or Caucasian	1	0.078628309	29.676489
709	F	Asian or Pacific Islander	68.13415469	22.49453694	0.83962033	0	0.027143758	0.028191057	0.017774073	0	0.033743111	0.048427828	0.005099844	0.111951843	1	1	0.6	0.75	0.333	1	1	1	0.5	0.5	-1	0	0.75	68.4023056	64.75224304	64.70031738	64.64214325	61.57204437	66.20920563	65.16716003	65.12088013	Asian or Pacific Islander	1	0.770815492	21.874071
710	F	Asian or Pacific Islander	58.49418207	21.20511347	0.368324515	0.017694743	0.035182736	0.043108504	0.019860969	0	0.045454039	0.470374493	0	0.143606249	0.75	0.75	0.6	0.75	0.666	1	0.5	0.4	0.5	0.5	-1	1	0.75	48.7683754	54.32486343	54.95728683	54.71212387	54.71390152	58.15748978	55.77461624	55.54328156	Asian or Pacific Islander	1	0.714655876	23.99183
711	M	White or Caucasian	62.43942505	25.7658179	0.807682846	0	0.031386449	0.034042814	0.019718545	0	0.039244087	0.059790192	0.008135068	0.132526963	0.75	1	0.8	0.75	0.333	0.5	0.75	0.8	0.75	0.5	1	0	0	60.87594223	61.96752548	62.06506348	62.1681633	62.92478943	64.7197113	62.54389572	62.36970901	White or Caucasian	0	0.309458882	26.742931
712	F	Middle Eastern or North African	45.23750856	23.04318418	0.918057813	0	0.015219239	0.015687849	0.010880825	0	0.018546293	0.017192435	0.004415546	0.064749751	1	0.75	1	0.75	0.666	1	0.5	0.4	0.5	1	-1	1	1	61.1727562	51.86871719	47.47084427	47.53741837	52.6402359	50.48653793	47.2304039	47.17458725	White or Caucasian	1	0.972874403	24.094278
713	M	White or Caucasian	61.045859	29.98313827	0.971640758	0	0.0057907	0.005522187	0.003670694	0	0.006559641	0.004013791	0.002802229	0.024345451	0.75	0.5	0.8	0.75	0.333	0	1	0.6	0.5	0.5	1	0	1	54.63750076	62.40551376	62.14273453	62.01564026	62.53652191	64.93744659	61.09149933	61.32121277	White or Caucasian	0	0.985941052	26.389538
714	M	White or Caucasian	75.86584531	23.17754511	0.387901305	0.008018067	0.031596115	0.030030345	0.012191109	0	0.032787014	0.497476044	0	0.106604584	0.5	0.75	0.8	0.75	0.333	1	1	0.6	0.25	1	1	1	0.25	54.88737488	71.15693665	73.30854797	73.79290009	73.17258453	73.50347137	73.14957428	73.04904938	White or Caucasian	0	0.856686294	25.301785
715	M	White or Caucasian	61.81519507	24.40972222	0.909321644	0	0.017272	0.018161403	0.010136343	0	0.020161488	0.022505309	0.002441812	0.068173047	1	1	0.6	0.75	0.666	1	0.5	0.4	0.5	1	1	1	0.5	58.3153038	61.29801559	62.36639023	62.18529892	58.72692108	62.25675201	63.10338974	62.71774292	White or Caucasian	1	0.414957941	24.28717
716	F	White or Caucasian	47.44969199	22.31201172	0.543973313	0	0.040339921	0.047565484	0.026195657	0	0.053160267	0.288765357	0	0.167261329	0.5	0.75	0	0.75	0.333	1	0.75	0.8	0.75	0.5	-1	1	1	42.32463455	50.00188828	49.43123627	49.78120041	48.73044586	53.096035	49.15699005	49.12516785	White or Caucasian	1	1.068418384	23.413826
717	M	White or Caucasian	54.12457221	21.87111111	0.98526084	0	0.003025773	0.003343619	0.00184426	0	0.003597123	0.002356065	0.000572321	0.012383095	0.75	0.5	0.6	0.75	0.333	1	0.75	0.6	0.5	0.5	1	0	0.75	63.47309113	55.52799606	55.31593704	55.48564148	59.44353867	59.60026932	55.34286499	55.30233002	White or Caucasian	0	0.755931854	26.475155
718	M	White or Caucasian	45.62354552	28.88724523	0.93329433	0	0.013316134	0.014008713	0.009224041	0	0.013277621	0.014634643	0.002244517	0.052071027	0.75	0.75	0.6	0.25	0.333	0.5	1	0.4	0.25	1	1	1	0.25	40.50499725	39.31793213	42.87623978	42.228302	40.16347885	39.52773666	43.30522537	43.31780624	White or Caucasian	1	0.855594099	27.382917
719	M	Middle Eastern or North African	34.71047228	23.05362654	0.983623157	0	0.003529068	0.003765302	0.002349126	0	0.003629367	0.00286111	0.00024287	0.013515733	0.75	0.5	0.4	0.5	0.333	1	0.75	0.6	0.25	1	1	0	0.75	40.31620407	34.14915085	36.63230515	36.56656265	34.37366104	39.17657089	35.93613434	36.32650375	Hispanic or Latino	1	0.966314435	25.163261
720	M	White or Caucasian	72.35865845	23.32484568	0.165505581	0.023559034	0	0.006862937	0	0	0.003096539	0.800975909	0	0.009959476	1	1	0.4	0.75	0.333	1	0.75	0.4	0.75	1	1	1	0.5	54.36481094	67.28620148	72.66422272	71.62288666	72.70719147	70.85890961	73.86803436	73.65258789	White or Caucasian	0	0.877775431	25.660091
721	F	White or Caucasian	56.31759069	19.91833333	0.834787332	0	0.02641911	0.030704051	0.017365781	0	0.032905875	0.05484832	0.002969531	0.110364348	0.25	0.25	0.6	0.75	0.666	1	0.5	1	0.5	0.5	-1	1	0.75	73.85108185	57.52912521	57.64785767	57.62062454	58.24456406	57.53287125	57.47492981	57.72459412	White or Caucasian	0	0.687737405	23.55324
722	F	White or Caucasian	28.60232717	19.63852132	0.900410411	0	0.017127087	0.021179889	0.015095829	0	0.021226006	0.021579034	0.003381744	0.078010554	1	0.5	0.6	0.75	0.333	1	0.5	0.6	0.75	1	-1	1	0.75	35.61546326	26.67484093	28.33267975	28.20384216	29.06265259	26.75194168	28.72476196	28.57892227	White or Caucasian	1	1.034107327	24.142084
723	M	White or Caucasian	44.51471595	31.32100691	0.958093808	0	0.008255838	0.009258345	0.00621435	0	0.009332933	0.007746182	0.001098544	0.03416001	0.5	0.75	0.8	0.75	0.666	1	0.75	0.8	0.5	0	1	1	1	52.73648071	48.93678284	46.04610825	46.50555038	46.16268921	48.3385849	45.25773239	45.456707	White or Caucasian	0	0.971509337	26.740097
724	M	Middle Eastern or North African	24.79671458	26.95945946	0.646409757	0	0.040495656	0.052717043	0.030274346	0	0.0441736	0.185929597	0	0.167660646	0.25	0.25	0.4	0.75	0.666	0.5	0.5	0.2	0.75	0	1	1	1	38.18746185	27.41557121	24.75704002	25.23775101	25.38344765	24.081707	24.53131676	24.59002304	Middle Eastern or North African	1	1.092151046	26.279537
725	F	Hispanic or Latino	41.64271047	22.8475	0.745153832	0	0.04145808	0.037091351	0.023477555	0	0.044015219	0.108803962	0	0.146042205	0.5	0.5	0.2	0.5	0.333	0.5	0.75	0.2	0.25	0.5	-1	1	0.75	45.28159332	40.51308823	39.13938904	39.2725296	39.73257065	39.34114075	39.14268112	38.99414444	Black or African American	1	0.946281374	25.28089
726	F	White or Caucasian	66.57631759	21.62548828	0.755793946	0	0.031921262	0.031053841	0.018206282	0	0.042897987	0.120126683	0	0.124079371	0.5	1	0	0.25	0.333	1	1	0.2	0.5	1	-1	1	1	71.37773132	69.49017334	66.64801025	67.07032013	71.21658325	67.85306549	65.66937256	65.95890045	White or Caucasian	0	0.729960799	24.291994
727	M	Black or African American	42.30253251	26.49672684	0.820883999	0	0.031343589	0.028989383	0.018236193	0	0.031912617	0.064515071	0.004119148	0.11460093	0.75	1	0.8	0.75	0.333	1	0.75	0.4	0.75	1	1	1	0.75	51.67727661	45.22705078	42.2994957	42.73133469	46.39532852	45.1820488	41.71537399	41.97169113	Black or African American	1	0.807280302	26.890757
728	F	Hispanic or Latino	27.321013	27.45443787	0.881588681	0	0.0215096	0.023480203	0.013595127	0	0.024303526	0.029932376	0.005590487	0.088478943	0.25	0.25	0.2	0.25	0.333	1	0.75	0.6	0	0.5	-1	1	0.5	43.37108994	27.64542389	26.30321121	27.22915077	25.55607224	27.99541664	25.56181908	25.94895172	Hispanic or Latino	1	0.962063372	26.106955
729	M	White or Caucasian	41.0349076	24.40487998	0.436225507	0	0.040955412	0.047162222	0.023808942	0	0.053042752	0.398805166	0	0.164969327	0.75	0.75	0.2	0.5	0.666	1	0.75	0.2	0.25	0	1	1	0.25	41.15612793	42.15910339	38.64729691	38.97282791	38.55540466	40.66244888	37.81958389	37.94915009	Middle Eastern or North African	1	0.649119258	25.177961
730	M	White or Caucasian	27.63586585	25.03378378	0.838698376	0	0.026779712	0.027624587	0.015269072	0	0.03045023	0.061178023	0	0.100123602	0.75	0.25	0.4	0.5	0.333	1	0.5	0.6	0.5	1	1	1	0.5	38.85767365	30.81127548	30.85419846	31.02272224	32.97677231	31.81276131	30.75434113	30.68568993	White or Caucasian	1	0.722035408	26.76858
731	M	White or Caucasian	47.87405886	30.66345271	0.88595598	0	0.022031501	0.022875104	0.013042921	0	0.022144716	0.033526785	0.000422994	0.080517236	0.25	0.5	0.2	0.5	0.333	0.5	0.5	0.6	0.25	1	1	0	1	35.0562706	22.15064621	23.0125351	23.09930801	23.10160446	25.52477646	22.96538925	22.82700157	White or Caucasian	1	0.966853499	27.028025
732	F	White or Caucasian	39.20876112	25.52662063	0.784073566	0	0.035772679	0.034963676	0.022195117	0	0.037645249	0.08437987	0.000969844	0.131546564	0.5	0.75	0.2	0.75	0.666	0	0.5	0.2	0.25	0	-1	1	0.5	45.96411133	38.82849884	39.65518951	39.01790619	36.05521774	41.28098679	40.4630661	40.31773758	White or Caucasian	1	0.855926931	26.405476
733	F	White or Caucasian	66.48323066	27.45443787	0.953068686	0	0.00919344	0.010473476	0.005510936	0	0.011374659	0.009436514	0.00094229	0.0374948	0.75	0.75	0.8	0.75	0.333	1	0.75	0.8	0.75	0.5	-1	1	0.75	63.60646439	67.147995	65.58596039	65.60340118	62.42507935	66.92999268	65.08494568	65.03692627	White or Caucasian	1	0.559732735	25.012928
734	F	White or Caucasian	31.62765229	34.4531076	0.891129895	0	0.019436045	0.02256433	0.015344848	0	0.023145888	0.024540071	0.003838922	0.084330035	0.5	0.25	0.6	0.75	0.333	0.5	1	0.2	0.5	0.5	-1	1	0.75	40.54662704	33.99653625	33.17562485	33.38881302	33.06880569	31.14548492	32.55083466	32.6650238	White or Caucasian	1	1.013866186	24.97655
735	F	A race/ethnicity not listed here	27.69883641	27.80826405	0.911653781	0	0.016065028	0.01951121	0.014190971	0	0.016246197	0.020188425	0.002144389	0.068157794	0.5	0.25	0.4	0.25	0.333	0.5	0.75	0.4	0.5	0	-1	1	1	32.09100723	27.47631073	29.90190887	29.76050186	25.35713577	29.452034	29.87525368	29.88148689	Asian or Pacific Islander	1	1.024122953	23.737398
736	M	White or Caucasian	44.61601643	30.12857143	0.904621515	0	0.017771238	0.018468391	0.013343576	0	0.01845444	0.025992485	0.001348354	0.069386	0.5	0.75	0.2	0.25	0.666	0.5	0.25	0.8	0.25	0	1	1	0.75	40.2531929	45.71874619	47.7469101	47.75271606	45.23654938	48.80545425	47.58539581	47.68851471	White or Caucasian	1	0.665062487	27.782469
737	F	White or Caucasian	35.4934976	22.8049308	0.719355346	0	0.033496619	0.045232255	0.026560612	0	0.048859765	0.119445592	0.007049811	0.161199062	0.75	0.75	0.4	0.75	0.666	0.5	1	0.4	0.75	1	-1	1	0.75	41.10219193	40.68323517	36.78110504	37.65673447	37.28743362	36.52679825	35.54874802	35.72753143	White or Caucasian	1	0.783242464	22.206072
738	M	White or Caucasian	40.30116359	30.56521739	0.62624366	0	0.046565282	0.050427307	0.029260511	0	0.061081956	0.186421284	0	0.187335056	1	1	0.6	0.75	0.333	1	0.5	0.2	0.75	0.5	1	1	1	42.32149124	42.53259277	39.84243393	40.29735184	37.24254227	41.40650177	39.00000381	39.1471138	Middle Eastern or North African	1	0.796779513	25.344753
739	M	Hispanic or Latino	47.9835729	23.41306228	0.569538548	0	0.036431323	0.039326896	0.021790778	0	0.04371298	0.289199475	0	0.141261977	0.75	1	0.6	1	0.666	1	0.75	0.8	0.5	1	1	1	0.75	63.62585449	49.2245903	48.64974594	48.659832	51.04627228	46.73190308	47.89582062	47.98348618	White or Caucasian	0	0.815814853	25.950682
740	F	White or Caucasian	68.11498973	25.82185491	0.907776305	0	0.015836241	0.018256994	0.011236854	0	0.022508081	0.021383819	0.003001705	0.070839876	0.75	0.75	0.6	0.75	0.666	1	0.5	0.6	0.5	0	-1	0	1	52.6438179	59.88688278	63.06055069	62.20449829	60.77705002	64.32334137	64.74060822	64.21795654	White or Caucasian	1	0.79465133	27.020111
741	M	White or Caucasian	63.37303217	24.933391	0.641621922	0	0.039858089	0.039740716	0.014367656	0	0.059300075	0.205111542	0	0.153266536	1	1	0.8	1	0.666	1	0.5	1	0.25	1	1	1	0.25	57.65369415	66.7532959	64.24465942	64.70333862	69.6100235	64.59770203	63.29491806	63.75104523	White or Caucasian	1	0.598803639	27.231865
742	F	Multiracial or Biracial	39.07734428	24.97430083	0.957121507	0	0.008338669	0.00901955	0.006363844	0	0.010192531	0.00760908	0.001354818	0.035269413	0.75	0.75	0.8	0.75	0.333	1	0.5	0.6	0.75	0.5	-1	0	1	34.91446686	35.02518845	36.65060425	36.59426498	37.13840866	34.99177551	36.45199203	36.62229538	Hispanic or Latino	1	0.791466653	22.321877
743	M	White or Caucasian	42.53798768	23.6252888	0.844231499	0	0.025209478	0.025839356	0.015616074	0	0.028866864	0.059863751	0.000372979	0.095904751	0.75	0.75	0.8	1	0.666	1	0.75	0.6	0.5	1	1	1	0.75	47.3335762	43.77363586	42.06547928	42.18024063	45.08818436	48.91572189	41.4728508	41.73574829	White or Caucasian	1	0.90938735	26.487255
744	F	White or Caucasian	62.954141	23.51342773	0.632460664	0	0.041212337	0.040023359	0.018127539	0	0.047367892	0.220808208	0	0.146731128	0.75	0.75	0.2	0.25	0.333	1	0.25	0.6	0	0.5	-1	1	0.5	71.97572327	68.48412323	67.15631104	67.08369446	67.29514313	69.57486725	64.09898376	64.66696167	White or Caucasian	0	0.764549255	24.828487
745	M	White or Caucasian	70.09445585	29.38395295	0.815035385	0	0.030531559	0.030957271	0.018788647	0	0.041857804	0.06166336	0.001165974	0.123301255	0.75	1	0.8	0.75	0.666	1	0.5	1	0.25	1	1	1	0.5	66.67623138	69.19599915	69.11392975	69.14704895	66.07714844	64.87656403	68.44384766	68.65653229	White or Caucasian	1	0.66208899	27.966265
746	F	Asian or Pacific Islander	34.30800821	20.35865449	0.882997739	0	0.022181277	0.022610572	0.012356962	0	0.023801722	0.029077297	0.00697443	0.087924964	0.75	0.75	0.2	0.5	0.333	1	0.25	0.8	0.5	0.5	-1	1	1	37.16953278	28.50118065	30.0874176	30.12083817	27.42344475	32.80875778	30.40204239	30.2567749	Asian or Pacific Islander	1	0.801603079	24.61491
747	M	White or Caucasian	58.13004791	29.83410494	0.833705877	0	0.029256768	0.028666475	0.019109958	0	0.033892717	0.050365775	0.005002429	0.115928347	0.75	0.75	0.2	0.75	0.666	1	1	0.4	0.75	1	1	0	0.5	53.9414711	59.93848801	59.93007278	59.80230331	54.81416702	61.17756653	58.23269653	58.63593674	White or Caucasian	1	0.635561049	27.109417
748	M	Hispanic or Latino	43.67967146	22.8049308	0.715248585	0	0.041301151	0.041153616	0.023393775	0	0.042021397	0.133380924	0.003500551	0.15137049	0.75	0.75	0.6	0.75	0.666	1	0.75	0.8	0.75	0.5	1	1	0.5	50.45490646	47.50561905	46.03458023	46.06838608	46.84846878	46.11431122	45.83085632	45.8388443	White or Caucasian	1	0.283858299	26.965462
749	M	Asian or Pacific Islander	41.02121834	25.39718547	0.956015748	0	0.008997342	0.009834649	0.005684135	0	0.010685784	0.006241413	0.002540928	0.037742839	1	0.75	0.6	0.75	0.333	1	1	0.4	0.5	1	1	1	1	35.34458923	37.56091309	39.76951981	39.72246933	38.6841774	38.9581337	39.88038254	39.84599686	Asian or Pacific Islander	1	0.796962857	24.151808
750	M	White or Caucasian	57.84257358	23.01031541	0.766548206	0	0.034863847	0.041047413	0.024195301	0	0.038349757	0.090542481	0.004452996	0.142909313	0.5	0.75	0	0	0	0.5	0.75	0.2	0.5	1	1	1	0.5	54.3523674	60.27064896	60.87089157	61.16558456	59.19128418	57.41759491	60.11619949	60.3152504	White or Caucasian	1	0.631540477	27.079243
751	F	Asian or Pacific Islander	32.10677618	19.8377425	0.562002923	0	0.044694854	0.04162436	0.02568755	0	0.053538637	0.272451676	0	0.165545401	0.5	0.25	0.6	0.75	1	0	0.75	1	1	0.5	-1	1	1	37.82921219	32.39027786	31.12051582	30.95980263	30.25217056	30.14599037	31.44377136	31.20158768	Other	1	0.910055339	25.31093
752	M	Hispanic or Latino	32.54209446	28.86986667	0.833406605	0	0.028068376	0.030537507	0.016720514	0	0.03132935	0.057356202	0.002581446	0.109237193	0.75	0.75	0	0.25	0.333	1	0.5	0.6	0.25	1	1	1	1	42.51696014	32.87758636	32.12239838	32.12428284	31.77986908	31.42555618	32.23821259	32.2566185	Hispanic or Latino	1	1.027226925	28.375925
753	M	White or Caucasian	56.41615332	25.7658179	0.567852515	0	0.040347551	0.047100338	0.027552097	0	0.041958051	0.275189448	0	0.156958037	0.75	0.75	0.4	0.75	0.333	1	0.75	0.2	0	0.5	1	1	0.5	52.57170868	58.32548904	58.51273727	58.44833374	54.34077072	55.80673981	58.42365265	58.42922974	White or Caucasian	1	0.881067097	26.572807
754	F	White or Caucasian	44.38603696	29.85651974	0.539215213	0	0.043735527	0.040664632	0.023582796	0	0.050784613	0.302017219	0	0.158767568	0.75	0.75	0.4	0.75	0	1	0.25	0.4	1	1	-1	0	1	44.52806473	44.62979126	43.87403488	43.71460724	43.17595673	40.83248901	43.98862457	43.86119461	White or Caucasian	1	0.751419604	24.478647
755	M	White or Caucasian	42.40657084	26.24533333	0.772510745	0	0.036851544	0.039211727	0.02562493	0	0.042249474	0.073012561	0.01053902	0.154476694	0.5	0.75	0.4	0.5	0.333	1	0.75	0.6	0.25	1	1	1	0.75	39.96156693	46.05801773	44.67045212	44.95425034	45.02516556	47.43122101	44.32978058	44.56087875	White or Caucasian	1	0.9361642	23.447935
756	M	A race/ethnicity not listed here	39.92607803	25.79944455	0.990443679	0	0.002135884	0.002232788	0.001157094	0	0.002027432	0.00164506	0.000358064	0.007911261	1	1	0	0.75	0.333	1	1	0.6	0.5	1	1	0	0.75	34.99479294	33.68521118	36.88599014	36.92583847	35.08221817	35.10778809	37.14440918	37.07963943	White or Caucasian	1	0.961464167	27.563894
757	F	White or Caucasian	54.91854894	21.63076923	0.810804377	0	0.031711606	0.032074299	0.023221169	0	0.033320178	0.067573472	0.001294899	0.121622151	0.75	1	0.8	0.75	0.666	1	0.75	1	0.75	0.5	-1	1	1	48.48173904	57.10442352	58.47494507	58.63209915	56.30023193	57.3299942	59.34526062	59.13525009	White or Caucasian	0	0.529686451	23.521849
758	M	White or Caucasian	35.49075975	38.94736842	0.826069771	0	0.030283568	0.029395285	0.019809284	0	0.031815974	0.062626119	0	0.111304111	0.5	0.25	0	0.5	0.333	1	0.5	0.2	0.25	0.5	1	1	0	41.28817749	34.02638626	34.07264328	33.97409439	35.81385422	35.07429123	34.45618057	34.27135086	White or Caucasian	1	0.387442708	28.337017
759	M	Multiracial or Biracial	40.30390144	23.46106509	0.683105982	0	0.040234284	0.045891481	0.029723582	0	0.056389992	0.144654679	0	0.172239339	0.75	0.75	0.4	0.75	0.333	1	0.5	0.8	0.5	1	1	1	1	45.09623718	43.46651077	43.02124405	42.49024582	41.40758896	40.7929039	43.68268967	43.42420197	White or Caucasian	1	0.91540128	28.63035
760	F	White or Caucasian	34.23408624	18.79260414	0.256316559	0.017978614	0.013388714	0.023194401	0.004268261	0	0.027531917	0.657321535	0	0.068383292	0.75	0.75	0.6	0.25	0	1	0.5	0.2	0.5	1	-1	1	0.75	41.23773956	37.9822731	34.98619461	34.53211975	38.02554703	33.10884857	34.08361435	34.01438904	White or Caucasian	1	0.612877369	25.182081
761	M	White or Caucasian	34.86105407	26.91171875	0.714011081	0	0.040965675	0.041700192	0.023491809	0	0.039107901	0.140723341	0	0.145265578	0.5	0.25	0.6	0.75	0.333	1	0.5	0	0.25	1	1	1	0.75	39.6294136	36.96693039	35.72062302	35.82952499	32.68130112	32.18103027	35.50725937	35.57026672	White or Caucasian	1	0.859363437	27.674932
762	F	White or Caucasian	31.84668036	34.00698737	0.82772543	0	0.028574158	0.032095534	0.023972469	0	0.028997862	0.054493961	0.004140585	0.117780609	0.5	0.25	0.4	0.75	0.333	1	0.75	0.2	0.25	0.5	-1	1	1	41.66368484	36.30585098	35.84800339	35.66432571	35.49814987	36.78569794	34.78272247	34.94205093	White or Caucasian	1	0.606677175	27.301775
763	M	Hispanic or Latino	30.76249144	24.67673469	0.889289149	0	0.020312509	0.022932577	0.016132932	0	0.020856474	0.027369548	0.003106811	0.083341303	0.5	0.5	0.4	0.5	0.666	1	0.5	0.6	0.25	0	1	1	0.75	36.68720245	31.85969162	31.78272629	31.74285507	30.62282753	30.47767639	31.05090714	31.26989174	Hispanic or Latino	1	0.797265351	25.63506
764	M	A race/ethnicity not listed here	56.65160849	23.80396525	0.495204266	0	0.040475718	0.042685782	0.022035315	0	0.053645642	0.345953277	0	0.158842457	1	1	0.6	0.75	0.666	1	1	0.6	0.5	1	1	1	1	64.1270752	59.50596237	55.90750504	56.7178421	59.55811691	56.13454056	55.06081772	55.19927216	White or Caucasian	1	1.01924181	26.00277
765	F	White or Caucasian	44.99657769	21.63076923	0.873441614	0	0.022929691	0.024925797	0.018087713	0	0.022286555	0.033231571	0.00509706	0.093326815	0.25	0.25	0	0.75	0.666	1	1	0.8	0.25	0.5	-1	1	0.5	50.64326859	47.44632721	44.26462173	45.03707886	47.74239349	47.32562637	43.48493195	43.7078743	White or Caucasian	1	0.867578208	23.255136
766	F	White or Caucasian	67.80835044	31.88208617	0.66704801	0	0.034550414	0.038061657	0.024749117	0	0.037556349	0.198034453	0	0.134917537	0.5	0.75	0	0.75	0.666	1	0.25	0	0.5	0.5	-1	1	0.5	71.10121918	69.08744812	68.7169342	68.57124329	63.92318726	64.19636536	68.94152832	68.77483368	White or Caucasian	0	0.716234088	26.518682
767	M	Hispanic or Latino	38.32169747	25.84558824	0.960987791	0	0.007202379	0.0087923	0.005123938	0	0.010976182	0.003933893	0.002983517	0.035078316	0.75	0.75	0.6	0.25	0.333	1	0.5	0.2	0.75	0.5	1	1	0	43.63003159	39.88339233	39.6178093	40.0045166	40.0449295	42.22253799	38.99804688	39.01389694	Hispanic or Latino	1	0.525772631	26.077934
768	F	White or Caucasian	53.40999316	20.79881657	0.913497189	0	0.016609113	0.017157772	0.012142258	0	0.017876715	0.015771488	0.006945465	0.070731322	0.5	0.75	0.2	0.25	0.333	1	0.5	0.4	0.75	0.5	-1	0	0.5	68.71128845	52.62596893	52.64477539	52.30579376	53.92395782	52.81824112	52.99958038	52.80107117	White or Caucasian	0	0.797781467	24.663046
769	M	White or Caucasian	42.67488022	29.28585598	0.90278885	0	0.019109378	0.01866176	0.014248894	0	0.017921366	0.023572653	0.003697099	0.073638497	0.5	0.5	0.4	0.75	0.333	1	0.5	0.2	0.5	0	1	1	0	43.43933105	48.10858154	45.38886642	45.99356842	43.78384018	48.18013	44.30467606	44.60212708	White or Caucasian	1	0.321207583	26.007973
770	M	Asian or Pacific Islander	33.44832307	23.01031541	0.807483036	0	0.032012028	0.034500745	0.022595519	0	0.035596688	0.066194398	0.001617585	0.126322566	0.75	0.75	0.4	0.25	0.333	1	1	0.6	0.5	1	1	1	1	45.3634758	34.76378632	35.62015152	35.3392067	39.85513687	32.76338196	36.4501152	36.19326401	Hispanic or Latino	1	0.979245663	25.636526
771	F	Hispanic or Latino	49.02395619	20.37240484	0.973627063	0	0.005213598	0.00577827	0.003651564	0	0.006059348	0.005165826	0.000504331	0.02120711	0.75	0.75	0.4	0.25	0.666	0.5	0.5	0.6	0.75	0	-1	1	1	51.03472519	48.43696594	46.90631866	47.06615067	49.91807938	44.83416748	46.79938507	46.72744751	White or Caucasian	1	0.677011967	23.697052
772	F	White or Caucasian	67.59479808	21.34883096	0.564036436	0	0.032421111	0.038341027	0.018357844	0	0.049928507	0.296915074	0	0.13904849	1	1	0.6	0.75	0.666	1	0.75	1	0.75	1	-1	0	1	62.3827095	69.32070923	67.38691711	67.84799957	69.32373047	69.55834961	66.49897766	66.67977142	White or Caucasian	0	0.630070508	24.053982
773	M	White or Caucasian	26.34633812	36.93751173	0.940044399	0	0.012291022	0.012729169	0.008893891	0	0.012161894	0.012997531	0.000882094	0.046958071	0.25	0.25	0.2	0.75	0.333	1	0.5	0.6	0.25	0.5	1	1	0.75	33.31978226	21.07237625	23.06759834	23.35349846	24.7931385	21.98788452	22.91187477	23.16825676	Middle Eastern or North African	1	0.775828898	27.046354
774	F	Asian or Pacific Islander	52.6899384	21.29798817	0.702314154	0	0.041015154	0.042984076	0.023619549	0	0.046880144	0.143186924	0	0.154498922	0.75	0.75	0.6	0.75	0.666	1	0.75	0.8	0.75	0.5	-1	1	0.75	44.16193771	49.82844925	50.10876465	50.1566124	49.01141739	47.26509857	49.9610939	49.84039688	Asian or Pacific Islander	1	0.837415695	23.077642
775	M	White or Caucasian	72.79123888	25.10186936	0.60688374	0	0.041353555	0.044065682	0.025463785	0	0.047634722	0.234598517	0	0.158517743	0.75	1	0.8	0.75	0.333	1	1	0.8	0.75	0.5	1	1	1	58.94225693	70.76309204	71.62179565	71.90378571	66.61800385	77.30400085	70.88786316	71.20655823	White or Caucasian	0	0.714431882	25.531939
776	M	White or Caucasian	36.56399726	23.6252888	0.713367413	0	0.041344692	0.042446705	0.027664854	0	0.041592366	0.133583971	0	0.153048617	0.75	0.5	0.2	0.75	0.333	0	0.75	0.8	0.75	1	1	0	0.5	40.02834702	37.91643524	36.75979233	36.82812881	36.93087006	36.98040771	36.23069763	36.44773865	White or Caucasian	1	0.448681176	25.641167
777	M	White or Caucasian	22.27241615	28.24324324	0.975866919	0	0.005257367	0.005056332	0.003004397	0	0.006019336	0.004394836	0.000400813	0.019738245	0.75	0.5	0.6	0.5	0.666	0.5	0.5	0.8	0.5	1	1	1	0	29.32043076	17.00444221	19.19906616	19.20530128	20.09192276	21.28497696	18.84822464	18.97428703	Middle Eastern or North African	1	0.488098651	25.241793
778	M	Asian or Pacific Islander	66.93771389	22.62911243	0.829988126	0	0.029918852	0.029838453	0.019095981	0	0.031147546	0.056064114	0.003946927	0.11394776	0.5	0.75	0.6	0.25	0	1	0	0.2	0.25	0	1	1	1	52.70845413	61.58848572	62.29159927	62.4284935	57.5892601	60.86123276	62.12448502	62.05649567	Asian or Pacific Islander	1	0.860179961	24.620617
779	F	White or Caucasian	79.96988364	26.62248521	0.672483028	0	0.036384284	0.043067929	0.020776286	0	0.053478018	0.173810455	0	0.153706517	0.75	0.75	0.8	0.75	0.666	0.5	0.5	1	0.75	0	-1	0	1	69.42497253	74.49715424	76.74729156	76.40693665	71.92028046	72.91394043	77.45326996	77.55213928	White or Caucasian	0	1.113118529	25.665236
780	F	Asian or Pacific Islander	40.65708419	21.62548828	0.868107371	0	0.025200659	0.024934237	0.014634167	0	0.028695946	0.035942147	0.002485472	0.095950482	0.75	0.75	0.8	0.75	0.666	0.5	1	0.2	0.25	0.5	-1	1	1	42.26168442	40.90727997	42.32536316	42.0820694	39.79295731	39.40394211	42.6163063	42.51853561	Asian or Pacific Islander	1	0.791212559	23.484339
781	F	White or Caucasian	53.54962355	28.78556213	0.929744919	0	0.012667707	0.014670309	0.011427782	0	0.014754096	0.01385507	0.002880118	0.056400011	0.25	0.5	0	0.75	0.666	1	0.25	0.4	0.5	0.5	-1	0	0.75	54.5759964	58.41583633	56.94120407	57.12762451	56.08100891	55.18727112	56.57821655	56.57108688	White or Caucasian	1	0.798259914	23.825766
782	M	White or Caucasian	40.75017112	30.81081081	0.827160958	0	0.02911788	0.030462316	0.018585889	0	0.030618785	0.062255843	0.00179833	0.1105832	0.25	0.5	0.4	0.25	0.333	0.5	0.5	0.4	0	0	1	1	1	62.4419899	45.15383911	44.55486298	44.75922012	44.36849213	46.03604126	44.9831543	44.62559891	White or Caucasian	0	0.829112768	28.733316
783	F	White or Caucasian	48.75017112	22.14033762	0.865965818	0	0.022645918	0.0274211	0.015532155	0	0.031017171	0.029440268	0.007977571	0.104593914	0.25	0.25	0.6	0.25	0.333	0.5	0.25	0.6	0.75	0	-1	0	1	58.45359039	54.27360916	52.85084152	53.4450798	54.72696304	55.16173553	52.11270905	52.21375656	White or Caucasian	0	0.758417547	22.88049
784	M	Asian or Pacific Islander	38.89938398	25.82185491	0.68810638	0	0.042990258	0.045893909	0.026100929	0	0.047810023	0.144741098	0.004357403	0.167152522	0.5	0.5	0.2	0.75	0.333	1	0.75	0.6	0.75	0.5	1	0	1	46.54678345	42.34778595	41.15611267	40.96421051	47.23865128	40.08388519	41.37318039	41.28185654	Asian or Pacific Islander	1	0.732451379	24.280548
785	M	White or Caucasian	81.13894593	24.10285714	0.643001435	0	0.04137341	0.042986627	0.024215915	0	0.04493852	0.203484093	0	0.153514472	1	1	0.8	0.75	0.666	1	1	1	0.75	1	1	0	0	63.34664154	75.26659393	76.38540649	76.53174591	69.41982269	77.17514038	75.90494537	75.7773819	White or Caucasian	0	0.41671437	26.358883
786	M	Hispanic or Latino	35.38672142	24.40514168	0.94896188	0	0.010141595	0.011786073	0.006909379	0	0.011312228	0.008254998	0.002633848	0.042783123	1	1	0.6	0.75	0.666	1	0.5	0.8	0.25	1	1	1	0.75	39.71528244	35.89865494	35.78453827	35.41001129	35.95018005	33.6713562	35.05168152	35.19276428	Hispanic or Latino	1	0.986957669	25.9961
787	F	Asian or Pacific Islander	49.11156742	21.9458897	0.927621239	0	0.013501164	0.016897351	0.010550352	0	0.015095294	0.011384029	0.00495057	0.060994732	0.75	0.5	0.2	0.75	0.333	0.5	1	0.6	0.5	0.5	-1	1	1	49.98801041	47.10042572	47.42918015	47.31021118	50.35903549	48.82138062	48.16779709	47.93180847	Asian or Pacific Islander	1	0.911351323	21.452368
788	M	White or Caucasian	73.27310062	24.165625	0.948475851	0	0.009559588	0.01149535	0.006576817	0	0.011506913	0.011559903	0.000825579	0.039964247	0.75	0.75	0.8	0.75	0.666	1	0.75	0.8	0.5	0.5	1	1	0.25	66.07697296	73.08368683	69.75025177	69.62753296	74.71157074	76.4354248	67.47674561	67.97901154	White or Caucasian	0	1.007896304	28.05982
789	M	White or Caucasian	55.84668036	28.26346939	0.542001282	0	0.035828466	0.043048094	0.024427654	0	0.064270844	0.29042366	0	0.167575058	0.5	0.75	0.4	0.75	0.333	1	0.25	1	0.25	0.5	1	1	1	55.00367355	55.18516922	57.80171204	57.96313095	59.15411758	56.66743469	57.66114807	57.6527977	White or Caucasian	0	0.999651253	26.97448
790	M	White or Caucasian	70.30253251	23.67244898	0.857751131	0	0.024523367	0.028387479	0.013378341	0	0.034321376	0.035595469	0.006042836	0.1066534	1	1	0.8	1	0.666	1	0.75	0.8	0.75	1	1	1	0.75	74.65406036	70.05310822	67.52555084	68.36909485	64.42922211	71.07402802	67.0260849	67.01370239	White or Caucasian	0	0.368181705	24.778723
791	F	Multiracial or Biracial	27.31827515	22.10454179	0.575883216	0	0.045400522	0.043825116	0.023278348	0	0.045427993	0.266184805	0	0.157931979	0.5	0.25	0.4	0.75	0.666	1	0.5	0.2	0.25	0.5	-1	1	0.75	43.12621689	31.5769558	27.65551376	28.06975365	31.81912041	28.73176575	27.41824913	27.35428619	Asian or Pacific Islander	1	0.986161232	24.581772
792	M	White or Caucasian	40.23545517	27.7031338	0.88597543	0	0.019048654	0.023545135	0.015313971	0	0.02733005	0.026819222	0.001967537	0.087205348	0.5	0.75	0	0.25	0.333	1	0.25	0	0.75	0.5	1	0	0.5	39.20125198	37.13451004	35.78955078	36.10795593	33.7462616	34.07329559	35.39662933	35.40595627	White or Caucasian	0	0.819460273	26.786236
793	F	White or Caucasian	72.1615332	24.5062435	0.946662006	0	0.011565676	0.011415093	0.007794257	0	0.010573233	0.011989736	0	0.041348258	1	1	0.8	0.75	0.666	1	0.5	1	0.75	1	-1	1	0.75	63.73428726	72.56274414	68.65909576	69.10765076	73.26660156	69.00125122	67.95336914	68.06429291	White or Caucasian	0	0.658616424	22.952692
794	M	Hispanic or Latino	54.82819986	25.82185491	0.823701527	0	0.030813799	0.033801356	0.01785064	0	0.037486072	0.056346606	0	0.119951867	1	1	0.6	1	0.333	1	0.75	0.6	0.75	0.5	1	1	0.75	57.19858551	58.20944977	57.86951447	57.77571869	54.05804443	54.19125366	58.1794281	58.0366745	Hispanic or Latino	1	0.979944348	23.895226
795	M	Hispanic or Latino	48.95824778	23.59606481	0.954456828	0	0.008977014	0.009854937	0.006796394	0	0.010354308	0.008330704	0.001229816	0.037212468	0.5	0.75	0	0.25	0.333	1	0.5	0.2	1	1	1	1	0.75	44.5989418	47.80674362	47.80340576	48.17943573	50.0436554	48.6595993	46.83851242	47.07515717	Hispanic or Latino	1	0.943865836	26.18251
796	M	Middle Eastern or North African	34.6146475	31.16673875	0.82944559	0	0.030148162	0.030425614	0.020175782	0	0.030616167	0.056116517	0.003072168	0.114437893	0.5	0.75	0	0.75	0.333	0.5	0.75	0	0.5	1	1	1	0.75	44.4541626	37.98447418	36.7232933	36.88288116	36.74043655	38.85251236	36.90051651	36.8041687	White or Caucasian	1	0.88690871	27.107292
797	M	White or Caucasian	70.86379192	26.62248521	0.209470816	0.025680972	0.005595563	0.003069345	0	0	0.023602798	0.732580506	0	0.032267706	1	1	0.6	0.75	0.666	1	0.5	0.6	0.5	1	1	1	0.5	54.57090378	69.22483826	70.80739594	71.22943115	69.7894516	72.57463837	69.86619568	70.04380035	White or Caucasian	1	0.6756531	26.584072
798	M	White or Caucasian	34.5982204	26.54183673	0.942960324	0	0.011773089	0.012629866	0.004925307	0	0.017767387	0.001663628	0.008280399	0.055376049	0.5	0.25	0.2	0.75	0.666	1	0.25	0.4	0.75	0.5	1	0	0.75	39.31816483	34.55385971	36.01914978	36.08760452	30.7763176	36.40480423	35.44273376	35.42879486	White or Caucasian	1	0.746652067	27.139948
799	F	White or Caucasian	59.43326489	35.34366391	0.735173538	0	0.036101667	0.038470031	0.027465914	0	0.048214477	0.107380554	0.007193818	0.157445908	0.5	0.5	0.2	0	0.333	1	0.5	0.2	0.5	0	-1	1	0	57.46582794	65.28488159	65.60404205	65.8212204	62.08070374	63.86736298	64.49084473	65.02973938	White or Caucasian	1	0.573436975	25.44633
800	F	Hispanic or Latino	45.87816564	25.08542388	0.78079041	0	0.033480887	0.037623891	0.022306455	0	0.043693045	0.07645929	0.005646022	0.1427503	0.5	0.5	0.2	0.25	0.333	0	0.5	0.4	0.25	0	-1	1	0.75	48.47607803	47.78199005	45.48591232	46.27513885	47.90894699	45.06299973	44.36631012	44.57447052	White or Caucasian	1	0.878018618	24.028353
801	M	White or Caucasian	37.92197125	23.73167438	0.956390303	0	0.008278947	0.009301397	0.006042642	0	0.009767564	0.007979748	0.002239399	0.035629948	1	0.25	0.2	0.75	0.666	1	0.25	0.4	0.5	0.5	1	1	0.75	49.49735641	46.43740082	42.32554245	43.58924103	40.75218201	45.81744766	40.47462082	40.82148743	White or Caucasian	1	0.843639791	25.789799
802	M	Hispanic or Latino	30.20944559	38.33881579	0.974737562	0	0.005106423	0.005513502	0.00342457	0	0.006923663	0.003284888	0.001009392	0.021977549	0.75	0.25	0	0.25	0.333	0.5	0.5	0.4	0.25	1	1	1	0.75	40.37669754	28.26261711	30.40308189	30.59735107	31.1469593	30.84905434	31.05263138	30.89858246	Hispanic or Latino	1	0.919677138	28.0876
803	M	White or Caucasian	46.00410678	21.82432432	0.771341516	0	0.033425105	0.03792715	0.022912495	0	0.04488722	0.080164221	0.009342293	0.148494263	0.75	0.75	0.6	0.75	0.666	1	0.5	0.6	0.75	0.5	1	1	0.5	56.87196732	45.39633179	41.99162292	42.60697937	44.79053879	48.74934387	41.25796509	41.28979874	White or Caucasian	0	0.32106936	26.574974
804	M	White or Caucasian	42.00410678	20.6721277	0.887221909	0	0.021780526	0.022906701	0.012779446	0	0.026751325	0.023623339	0.004936755	0.089154752	0.5	0.75	0.4	0.75	0.666	1	0.5	0.4	0.5	0.5	1	1	0.5	41.22451401	38.80355072	39.56596756	39.52803421	39.37101364	38.38215256	39.65566635	39.75428772	White or Caucasian	1	0.551684618	23.60032
805	M	Black or African American	59.3045859	24.40487998	0.79755881	0	0.032960328	0.033182189	0.017682521	0	0.038925503	0.069398194	0.010292454	0.133042996	0.75	0.75	0.6	0.75	0.333	1	0.5	0.2	0.75	0.5	1	1	1	53.55410767	56.96315002	57.38144302	57.12805939	53.42312241	56.68461227	57.54319382	57.4669075	Black or African American	1	1.049000621	27.219988
806	M	White or Caucasian	43.46338125	27.04353537	0.920264503	0	0.014736943	0.016571372	0.011239285	0	0.017053501	0.017206606	0.002927791	0.062528891	0.5	0.75	0.6	0.75	0.666	1	0.5	1	0.25	1	1	1	0.75	46.43061829	44.03577042	44.32131577	43.98464584	40.1814537	44.54186249	44.44635773	44.42369461	White or Caucasian	1	0.451989055	27.676517
807	M	White or Caucasian	72.66529774	20.08149548	0.981653264	0	0.004038819	0.00413873	0.002533045	0	0.004010674	0.002684104	0.000941364	0.015662632	0.75	0.75	0.2	0.75	0.333	1	0.5	0.8	0.25	1	1	1	1	38.26364517	36.39213943	36.95526505	37.09412766	35.61294937	41.23394394	36.93732834	36.97010803	Asian or Pacific Islander	1	0.590898633	25.181074
808	F	Black or African American	63.35934292	20.79881657	0.981490314	0	0.003680888	0.004019372	0.002764558	0	0.00510501	0.001993589	0.000946269	0.016516098	1	1	1	0.75	0.666	1	0.25	0.8	1	1	-1	1	1	50.41721344	58.36001205	56.7285881	57.65856552	51.14680481	54.10908508	55.36559296	55.93375015	White or Caucasian	1	0.799710751	23.228884
809	M	Hispanic or Latino	61.62354552	28.28639053	0.886223547	0	0.022445145	0.021449162	0.010236881	0	0.03008962	0.02779228	0.001763365	0.085984173	0.5	0.5	0.8	0.75	0.666	1	0.5	0.8	0.5	1	1	1	0.75	46.80835724	53.56498718	54.11909866	54.12789154	47.4199791	52.01841736	53.90631485	53.89495087	White or Caucasian	1	0.498850584	23.773613
810	M	White or Caucasian	43.12936345	28.37162162	0.834139441	0	0.025217287	0.028141921	0.017160286	0	0.030719786	0.054365049	0.010256229	0.11149551	0.5	0.5	0.2	0.75	0.666	0.5	0.5	0.8	0.5	1	1	1	0.5	49.06285477	42.57310104	40.71118164	40.731987	42.09342194	41.85403442	39.65016174	39.86796951	White or Caucasian	1	0.763309002	27.158438
811	F	White or Caucasian	69.71937029	26.62248521	0.837089421	0	0.028081726	0.028889131	0.017457588	0	0.032170148	0.053284694	0.003027292	0.109625886	1	1	0.6	1	0.333	1	0.75	0.8	0.75	0.5	-1	1	1	54.1613884	64.67173767	65.54555511	65.51964569	64.09307098	59.12736511	66.58636475	66.23283386	White or Caucasian	1	0.893938005	22.447353
812	M	White or Caucasian	49.01026694	39.74509026	0.793887682	0	0.029979471	0.033211538	0.018397187	0	0.044437402	0.080086721	0	0.126025597	0.5	0.25	0.4	0.75	0.333	1	0.5	0.4	0.5	0	1	1	0.75	48.41690826	49.40524292	45.48642349	46.0648613	50.56041336	49.48186111	44.16786194	44.63385773	White or Caucasian	1	0.389186442	27.948015
813	F	White or Caucasian	75.24709103	20.29964497	0.831426774	0	0.027737215	0.031208379	0.01935822	0	0.036027859	0.048867535	0.005374017	0.11970569	0.75	1	0.4	0.75	0.666	1	0.75	1	0.75	0.5	-1	0	0.75	60.79236984	79.51309967	79.12137604	80.41146851	80.95742798	81.28644562	78.39414978	78.7040329	White or Caucasian	0	0.853708923	23.531864
814	F	White or Caucasian	51.16769336	20.98025712	0.800812068	0	0.032904709	0.034187768	0.020039817	0	0.036715146	0.066468441	0.00887205	0.13271949	1	1	0.4	0.75	0.666	1	1	0.4	0.5	1	-1	1	1	48.43638992	48.52993011	48.27202225	47.98469925	44.74778748	48.9939537	48.33995819	48.39873505	White or Caucasian	1	0.726095319	23.598637
815	F	White or Caucasian	46.09445585	32.76147842	0.947770033	0	0.010808113	0.01075942	0.006503476	0	0.013846812	0.006724779	0.003587367	0.045505187	0.5	0.25	0.4	0.5	0.333	1	1	1	0.25	0.5	-1	1	0.75	56.51785278	49.7193985	45.19797134	46.16014099	52.62636948	46.99936676	43.77276993	44.05235672	White or Caucasian	1	0.866157472	25.457813
816	F	White or Caucasian	41.98767967	20.79881657	0.879765682	0	0.0231985	0.022540548	0.013272996	0	0.025843431	0.029817045	0.005561799	0.090417274	0.75	0.75	0.8	0.75	0.666	1	0.5	0.6	0.75	1	-1	1	0.25	50.41359329	46.63882828	44.84618759	44.83835602	48.98093033	44.91102219	44.74729156	44.60050583	White or Caucasian	1	0.533724785	22.640003
817	M	A race/ethnicity not listed here	78.57084189	30.95933347	0.601804313	0	0.038467963	0.035419327	0.019174957	0	0.035932673	0.269200766	0	0.128994922	1	1	0.8	0.75	0.333	1	1	0.8	1	1	1	1	0.5	66.36040497	76.51187134	77.33132935	77.21018219	82.89653778	77.01185608	77.12876129	77.06218719	White or Caucasian	0	0.615231097	26.888771
818	F	White or Caucasian	44.38877481	21.58866782	0.893670179	0	0.019825051	0.021361598	0.013438851	0	0.021363103	0.024792162	0.005549056	0.081537659	1	0.75	0.6	0.75	0.666	1	0.5	0.4	0.75	1	-1	1	0.75	42.31177902	44.66500473	43.21218109	43.61947632	44.70586777	42.41602707	42.19237518	42.49395752	Hispanic or Latino	1	0.755463958	21.895933
819	M	White or Caucasian	63.00068446	25.10714286	0.840424856	0	0.028192759	0.029023354	0.017182619	0	0.034056612	0.047597506	0.003522293	0.111977637	1	1	1	0.75	0.666	1	0.5	1	0.75	1	1	1	0.5	50.62331009	59.77406311	60.87121964	60.98939896	57.96621704	58.20756531	60.23092651	60.33190536	White or Caucasian	0	0.584661543	25.938437
820	F	White or Caucasian	39.40588638	24.36357908	0.921024648	0	0.01595996	0.015850599	0.010748575	0	0.01643656	0.017137167	0.002842491	0.061838185	0.75	0.5	0.4	0.75	0.666	1	1	0.8	0.75	0.5	-1	1	0.75	40.53265381	41.68315506	42.47333145	42.47027969	42.09692001	44.61588287	42.58212662	42.60920334	White or Caucasian	1	0.738673985	22.677483
821	M	White or Caucasian	47.31827515	25.10216227	0.981054902	0	0.004024589	0.004025085	0.002675052	0	0.00423576	0.002918227	0.001066385	0.016026872	1	0.75	0.6	0.75	0.666	1	0.75	0.6	0.75	1	1	1	0.25	42.97789383	47.67244339	48.85309219	48.80578613	47.22570801	44.44593811	48.67082214	48.72418213	White or Caucasian	1	0.530327678	25.910017
822	M	White or Caucasian	51.82477755	25.7658179	0.956518243	0	0.00887815	0.009318986	0.007199923	0	0.009019653	0.007307078	0.001757967	0.036174679	1	1	0.6	0.75	0.666	1	0.5	0.8	0.5	1	1	1	1	48.03157425	50.01138306	51.30175781	51.21795654	44.03140259	47.46560669	51.4908638	51.51573563	White or Caucasian	1	0.785651743	26.736502
823	F	White or Caucasian	73.16632444	16.44352863	0.345472604	0.01719907	0.025985976	0.034815968	0.018677549	0	0.023289114	0.534559718	0	0.102768608	0.5	0.75	0.2	0.75	0.333	0.5	0.5	1	0.75	0.5	-1	0	0.75	57.6436615	73.63076019	76.86375427	76.9414978	82.17829895	74.66842651	76.25177002	76.63362885	White or Caucasian	0	0.814968586	23.9973
824	M	White or Caucasian	39.71800137	26.2831338	0.506223909	0	0.035352138	0.038528383	0.019425745	0	0.037753999	0.362715825	0	0.131060266	0.75	1	0	1	0.333	1	0.25	0.6	0.25	1	1	1	1	43.32688904	41.63217926	39.17032623	39.3513298	36.80761337	40.55659103	38.49438095	38.6280365	White or Caucasian	1	0.887443542	25.494034
825	M	White or Caucasian	65.75496235	24.39189189	0.916573135	0	0.016021831	0.017010302	0.010739427	0	0.018215585	0.017798938	0.003640781	0.065627927	0.75	0.75	0.8	0.75	0.666	1	0.5	0.6	0.25	1	1	1	0.75	65.09423065	61.38381577	61.15734863	60.33283615	59.0779953	60.31593704	61.64651871	61.50386047	White or Caucasian	0	0.390659988	25.404867
826	M	White or Caucasian	36.55852156	25.10714286	0.782627624	0	0.035365246	0.036553494	0.021661766	0	0.040886175	0.082316916	0.00058878	0.13505546	1	0.75	0.2	1	0.666	0	1	0.4	0.5	0	1	1	0.75	41.67543411	39.43471146	38.47473145	38.26018906	37.34599304	37.18226624	37.64233398	37.81906128	Middle Eastern or North African	1	1.085971475	25.892118
827	F	Hispanic or Latino	51.2936345	22.12994083	0.7729927	0	0.034249154	0.038674474	0.025348087	0	0.038317398	0.090418187	0	0.136589113	1	0.75	0.2	0.25	0.333	1	1	0.4	0.5	0.5	-1	1	0.75	41.21529007	52.101017	51.86805344	52.34835815	48.04579163	51.07262039	51.24967194	51.28491974	Hispanic or Latino	1	0.946755528	23.135208
828	F	Asian or Pacific Islander	58.01232033	21.62548828	0.172438091	0.025647207	0.01484083	0.020648478	0.000903892	0	0.002448776	0.763072726	0	0.038841976	1	1	0.6	0.75	0.333	1	1	0.6	0.75	1	-1	1	0.75	46.44774246	53.41714478	55.67977524	55.30728912	53.51955032	49.88819885	56.68593979	56.51715088	Asian or Pacific Islander	1	1.005487084	23.900372
829	F	White or Caucasian	37.70020534	32.94482237	0.809715871	0	0.03184284	0.033408985	0.022586847	0	0.032659091	0.065066563	0.004719802	0.125217566	0.5	0.5	0.4	0.25	0.666	0.5	0.75	0.8	0.5	0.5	-1	1	0.5	36.72209549	34.72665405	36.71915054	36.43463135	32.84380722	34.99298096	37.47116852	37.3156929	White or Caucasian	1	0.602789402	24.050867
830	M	White or Caucasian	45.33059548	24.40514168	0.942958642	0	0.011510132	0.012774741	0.008115527	0	0.011340444	0.009724321	0.003576194	0.047317037	0.5	0.75	0.4	0.75	0.333	1	0.25	0.2	0.75	0.5	1	1	0.5	50.79556274	49.6459465	48.86343765	49.27436829	48.86619568	48.73487473	48.01886368	48.16749573	White or Caucasian	0	0.36649555	26.047197
831	M	White or Caucasian	51.32922656	29.405296	0.585563598	0	0.044751138	0.048798605	0.027804733	0	0.051350611	0.241731316	0	0.172705086	0.75	0.75	0.4	0.75	0.666	1	0.5	0.4	0.5	0.5	1	1	1	54.05408859	50.86592865	50.02099228	50.08693314	49.07652664	48.41625977	50.12543106	50.19792557	White or Caucasian	1	0.884511709	26.87572
832	F	White or Caucasian	33.00752909	20.9652071	0.650514099	0	0.037576136	0.041545444	0.023328305	0	0.039893091	0.207142926	0	0.142342975	0.5	0.5	0.2	0	0	0.5	0.5	0.6	0.5	0.5	-1	1	0.75	42.03824234	36.6601944	34.35513687	34.36919403	35.34299088	33.5667305	34.18119431	34.24954987	White or Caucasian	1	0.707559824	23.89767
833	F	White or Caucasian	50.50787132	27.6123785	0.88641636	0	0.020694072	0.022076897	0.012100328	0	0.024030827	0.029100092	0.005581424	0.084483548	1	0.75	0.6	0.75	0.333	1	0.5	0.8	0.25	1	-1	1	0.75	54.4485817	51.52286148	50.26778412	50.00643539	48.02772141	46.92664337	50.1969223	50.0514679	White or Caucasian	1	0.603583753	23.434374
834	M	White or Caucasian	33.99315537	31.26496528	0.920738712	0	0.014909048	0.015979076	0.008237668	0	0.019880181	0.016326296	0.003929017	0.062934991	0.5	0.25	0.6	0.25	0.666	0.5	0.5	0.8	0.5	0.5	1	1	0.25	60.17895889	38.33079147	34.60377502	35.29677963	41.17326355	35.54593658	34.15143967	34.39658356	White or Caucasian	1	0.151048481	28.4228
835	M	White or Caucasian	66.38466804	29.15425033	0.981850896	0	0.00372308	0.003555224	0.002316092	0	0.005201077	0.002405255	0.000948376	0.015743849	1	1	0	0.75	0.333	1	0.25	0.2	0.5	1	1	0	0.75	51.383358	64.7357254	66.87184143	66.92430878	63.84276581	66.11056519	67.5743103	67.17033386	White or Caucasian	1	0.721716404	26.249866
836	F	Native American or Alaskan Native	54.19575633	26.3096458	0.801148872	0	0.032912439	0.034422641	0.021299305	0	0.038117523	0.063777809	0.008321411	0.13507332	0.75	0.75	0.8	0.75	0.333	1	0.5	0.8	0.5	0.5	-1	1	0.75	62.15124893	53.98586655	55.05564499	54.79060364	52.69716263	51.76631927	55.24401855	55.3239212	Hispanic or Latino	0	0.632595122	24.828331
837	F	White or Caucasian	51.60301164	33.27810651	0.694833951	0	0.041179542	0.048239457	0.024247256	0	0.052068354	0.13565372	0.003777719	0.169512329	0.75	0.5	0.4	0.5	0.333	1	0.75	0.6	0.75	1	-1	1	1	51.73229599	50.82909775	49.1715126	49.04372025	48.72280121	47.81643677	47.94347382	48.24181747	White or Caucasian	1	0.668961048	23.463343
838	F	White or Caucasian	60.97741273	24.79717813	0.643237606	0	0.035160375	0.03985877	0.025867312	0	0.042264537	0.213611401	0	0.143150993	0.75	1	0.6	0.75	0.333	1	0.5	0.6	0.5	1	-1	1	0.5	54.70938873	61.34552765	61.83062363	61.83987045	61.26392365	54.59642029	61.4177742	61.58885193	White or Caucasian	1	0.52890265	24.728504
839	F	White or Caucasian	42.11088296	24.32525952	0.854623653	0	0.024193753	0.030577355	0.019511457	0	0.028370985	0.035083945	0.007638852	0.110292402	1	0.75	0.4	0.75	0.666	1	0.25	0.6	0.75	1	-1	1	0.5	43.25139999	45.44911957	43.43482971	43.44951248	41.73975372	40.71482468	42.98590469	43.00802612	White or Caucasian	1	0.997447968	24.091208
840	M	White or Caucasian	29.98494182	20.62133333	0.890870726	0	0.020683128	0.02175794	0.014490437	0	0.021583067	0.024440571	0.00617413	0.084688703	0.5	0.5	0.2	1	0.666	0	0.5	0.4	0.5	0.5	1	1	0.75	34.90266037	31.37832451	30.68481636	31.04432869	30.61638641	30.15690613	29.94501686	30.12978935	White or Caucasian	1	0.875717461	26.158867
841	F	White or Caucasian	44.08213552	20.98025712	0.890497932	0	0.019337499	0.021546723	0.015801873	0	0.019253142	0.029717191	0.003845641	0.079784877	0.75	0.75	0.6	1	0.666	0.5	0.5	0.6	0.75	0.5	-1	1	1	51.08626175	45.44241333	43.62508774	43.8207283	44.09435272	43.77567673	42.95814133	43.05353928	White or Caucasian	1	1.060392141	25.16815
842	F	White or Caucasian	73.07871321	29.22524565	0.598567082	0	0.041289829	0.043460899	0.017013261	0	0.05246639	0.247202538	0	0.15423038	0.75	0.75	0.8	0.75	0.666	1	0.5	1	0.75	1	-1	0	0.75	67.50780487	73.68211365	75.10366821	75.13168335	75.45932007	72.84612274	75.38981628	75.46274567	White or Caucasian	0	0.629417896	23.391722
843	M	White or Caucasian	41.34154689	21.63076923	0.747095356	0	0.039103626	0.039482632	0.025965398	0	0.041995749	0.10488513	0.00147211	0.148019514	0.75	0.25	0.2	0.25	0.666	1	0.75	0.8	0.75	1	1	1	1	46.06422043	42.03091431	39.7441597	39.99661636	41.74968719	41.70068741	39.21019745	39.40518188	Middle Eastern or North African	1	0.989653587	25.011961
844	M	White or Caucasian	71.2936345	25.8244898	0.812401978	0	0.029491342	0.031622608	0.020600709	0	0.037267176	0.060969246	0.007646941	0.126628776	0.75	1	0.8	0.75	0.666	1	0.5	1	0.75	1	1	1	0	78.90500641	71.93438721	70.55166626	70.31884003	71.36660767	72.20626831	70.56040192	70.52461243	White or Caucasian	0	0.206668884	27.12939
845	M	Asian or Pacific Islander	58.50239562	19.20500459	0.47460192	0	0.051345613	0.052120336	0.024698476	0	0.063134131	0.334099524	0	0.191298556	0.5	0.75	0.6	0.75	0.666	1	0.75	0.4	0.75	1	1	1	1	55.49689102	56.97133255	57.98442459	57.8239975	55.00374603	56.961586	58.0464859	57.91239166	White or Caucasian	0	1.009022713	25.653477
846	M	White or Caucasian	51.11841205	24.36357908	0.891319849	0	0.019615309	0.022783066	0.013780973	0	0.021051379	0.025514209	0.005935216	0.083165942	0.75	0.75	0.8	0.75	0.666	0	0.5	0.4	0.5	0.5	1	1	1	54.16249466	51.09634018	49.46154022	49.52147675	45.15589523	45.02297592	49.06639862	49.03445435	White or Caucasian	1	0.805208504	28.978235
847	F	White or Caucasian	37.77960301	19.46769231	0.87671559	0	0.020449063	0.024811383	0.015482768	0	0.02670116	0.030706868	0.005133168	0.092577541	0.5	0.5	0.4	0.75	0.666	1	0.5	0.6	0.75	1	-1	1	0.5	51.43060303	41.12457657	39.12789536	39.30298233	41.47787857	40.27494812	38.81338882	38.75769043	White or Caucasian	1	0.736604691	24.04054
848	M	White or Caucasian	78.20396988	19.99644444	0.935911178	0	0.012553723	0.012542042	0.007185831	0	0.015825754	0.014563428	0.001418045	0.049525394	0.75	0.75	0.8	0.75	0.666	1	1	0.8	0.25	1	1	1	0.75	81.82398987	82.2960434	81.35427856	81.64876556	80.67179108	80.02124023	79.11605072	79.52600861	White or Caucasian	0	0.884989142	24.64372
849	F	White or Caucasian	38.94592745	18.96852071	0.866417951	0	0.025008991	0.025530191	0.016652323	0	0.027846302	0.030398473	0.00814577	0.103183577	1	0.75	0.8	0.75	0.666	1	0.5	0.8	0.5	1	-1	1	0.75	44.70743942	42.90020752	41.22626114	41.40299988	41.33065414	42.44610596	41.26791763	41.38113403	White or Caucasian	1	0.617067575	21.859848
850	M	White or Caucasian	61.73305955	26.57844991	0.500228434	0	0.036016203	0.039078698	0.025362753	0	0.048589761	0.350724151	0	0.149047415	0.75	0.75	0.6	0.5	0.666	1	0.25	0.6	0.5	1	1	1	0.25	60.50110245	65.52651978	65.12482452	65.71274567	68.31603241	63.3023262	64.16596985	64.17398071	White or Caucasian	0	0.185266018	25.718805
851	M	White or Caucasian	39.94250513	19.25675676	0.813431617	0	0.033661553	0.03542313	0.017477467	0	0.034368342	0.06035387	0.00528402	0.126214513	0.75	0.25	0.4	0.75	0.666	1	0.5	0.2	0.75	0.5	1	0	1	45.60357666	40.52501297	38.40165329	38.50150299	39.69843674	38.86003494	38.95700455	38.74357986	White or Caucasian	0	0.93814224	23.931892
852	M	A race/ethnicity not listed here	62.85284052	25.32857947	0.845756171	0	0.027076068	0.028916394	0.018775101	0	0.031413683	0.04044315	0.007619432	0.113800679	1	1	0	0.25	0.333	1	0.5	0	0.25	0.5	1	1	0	54.67248535	62.54149628	59.47248077	59.98517227	61.0174408	60.60535431	57.84324265	58.31566238	White or Caucasian	0	0.692242026	25.276701
853	F	Hispanic or Latino	42.9705681	31.47038567	0.912404943	0	0.017375671	0.018136992	0.011670182	0	0.018706521	0.013884487	0.007821204	0.07371057	0.25	0.75	0.4	0.75	0.666	0.5	0.25	0.8	0.25	0.5	-1	1	0.75	47.58264923	42.69286728	43.70531082	43.45537186	45.1340065	42.43098068	44.26356506	44.03582764	Hispanic or Latino	1	0.906354189	22.71815
854	F	White or Caucasian	46.64202601	18.89277076	0.941164864	0	0.010930883	0.012761731	0.008529696	0	0.013000563	0.011183654	0.002428609	0.047651482	1	0.75	0.8	1	1	1	0.25	1	1	1	-1	1	1	49.63720322	54.36290741	51.08963394	52.6648407	52.06984329	52.617836	48.86042404	49.5614357	White or Caucasian	1	0.760058463	22.945713
855	M	White or Caucasian	47.08555784	24.62062222	0.959348128	0	0.008577276	0.008816696	0.005472747	0	0.009184843	0.005886884	0.002713427	0.034764988	0.75	0.5	0.6	0.75	0.666	1	0.75	1	0.5	0.5	1	1	0.5	56.55987167	49.10800552	48.34870148	48.21640015	45.25237656	44.61349869	48.86781693	48.70879745	White or Caucasian	0	0.81528157	26.098637
856	M	White or Caucasian	55.91512663	26.30168685	0.794493198	0	0.03193361	0.037763346	0.022633021	0	0.037409521	0.065756102	0.010011202	0.139750699	0.75	0.75	0.4	0.75	0.666	1	0.5	0.8	0.75	1	1	1	0.5	46.95573044	57.97781754	57.8146553	57.99728394	59.61889648	61.04539871	57.35773087	57.47507477	White or Caucasian	1	0.218534291	23.934156
857	M	White or Caucasian	57.52772074	28.5885737	0.268057371	0.021853506	0.013963654	0.01876435	0.009365639	0	0.023663913	0.644331566	0	0.065757557	0.75	0.5	0.2	0.5	0.333	1	0.5	0.2	0.25	0	1	1	1	56.13510513	61.31486511	61.51738739	61.78995132	59.99665451	60.39434052	60.93424225	60.95534515	White or Caucasian	0	0.666918695	27.174253
858	M	White or Caucasian	74.62286105	22.31303313	0.736202184	0	0.032696333	0.034446883	0.018866626	0	0.037267233	0.140520741	0	0.123277075	0.75	0.75	0.8	1	0.666	1	0.75	0.6	0.5	1	1	1	0.5	82.8192215	70.68508148	74.16025543	73.29416656	73.81165314	74.21135712	74.97183228	74.60422516	White or Caucasian	0	0.712366283	26.152006
859	M	White or Caucasian	57.76865161	31.51715929	0.954606827	0	0.008980255	0.009961436	0.005931127	0	0.009747008	0.009348307	0.00142504	0.036044866	0.5	0.5	0.8	0.75	0.333	0.5	0.5	0.4	0.25	0	1	1	1	57.8068428	57.29273605	54.26856995	54.88375473	57.10723495	51.68250656	53.71295166	53.64518356	White or Caucasian	0	1.018428802	26.009027
860	F	White or Caucasian	53.36344969	22.31303313	0.792477363	0	0.030829684	0.034636586	0.024312091	0	0.033596765	0.079683496	0.004464015	0.127839141	0.5	0.25	0.6	0.5	0.333	1	0.5	0.6	0.5	0.5	-1	1	1	54.34261322	53.09581375	51.35757446	51.29732513	53.10186005	51.71029282	51.40423965	51.34114456	White or Caucasian	1	0.844327807	23.505415
861	M	White or Caucasian	45.01574264	22.95510204	0.945352923	0	0.010412483	0.012060071	0.006425396	0	0.013654658	0.009556456	0.002538014	0.045090621	0.75	1	0.8	0.75	0.333	1	0.5	0.6	0.75	1	1	1	1	52.09990692	44.69670105	42.14836884	42.25196075	43.51523972	47.21248245	41.81414032	41.89427185	White or Caucasian	1	0.973750889	24.613033
862	M	White or Caucasian	67.84941821	27.12191358	0.697195519	0	0.037931949	0.042429929	0.019804999	0	0.057461729	0.145175875	0	0.157628606	0.75	0.75	0.6	0.75	0.333	1	1	0.8	0.75	1	1	1	1	61.91807938	71.23361969	69.51490021	69.30114746	72.06969452	68.41231537	67.94721222	68.3212204	White or Caucasian	1	1.05115819	25.20627
863	M	White or Caucasian	62.81451061	29.68192907	0.113169603	0.020639507	0.005151836	0.005486962	0.000813885	0	0.003420426	0.851317781	0	0.01487311	0.75	0.75	0.2	0.25	0.333	1	0.5	0	0.25	1	1	1	0.75	49.43749237	58.23340225	58.15616226	58.46920776	61.26842117	61.649086	57.85273361	57.84587097	Middle Eastern or North African	1	0.935634911	26.679663
864	M	White or Caucasian	33.5797399	24.40514168	0.776859255	0	0.035286583	0.038192721	0.02339331	0	0.041399307	0.079510428	0.005358396	0.143630317	0.5	0.25	0.4	0.75	0.333	1	0.25	0.6	0.75	0.5	1	0	1	46.75230026	36.37892151	35.11616898	35.09526825	38.27683258	37.48250961	34.4641571	34.53844833	White or Caucasian	1	0.782662034	26.563122
865	M	White or Caucasian	65.69199179	22.78240741	0.572666779	0	0.047140536	0.047033559	0.022479282	0	0.064122328	0.246557517	0	0.180775704	1	0.75	0.6	0.75	0.666	1	0.5	0.8	0.25	1	1	0	0.5	56.09796524	65.67652893	66.36273956	66.53694916	60.19782257	65.355896	65.21689606	65.49385834	White or Caucasian	1	0.660872877	26.984535
866	M	White or Caucasian	64.26009582	25.8244898	0.624462141	0	0.040261472	0.044041123	0.019010072	0	0.059114784	0.213110409	0	0.16242745	0.75	0.75	0.6	0.75	0.666	1	0.25	0.6	0.75	0.5	1	1	1	64.01324463	60.00043869	60.42643738	60.68270493	65.44297791	63.14002991	59.97894287	60.15519714	White or Caucasian	0	0.849570572	25.382074
867	F	Multiracial or Biracial	41.99041752	18.80213018	0.766028583	0	0.034011007	0.037986446	0.022164265	0	0.03941919	0.10039051	0	0.133580907	0.75	0.5	0.2	0.25	0.333	1	0.75	0.4	0.75	0.5	-1	1	0.75	47.08476257	42.39369965	41.36662674	41.39118958	41.80215454	39.17549896	42.09738922	41.6320076	Asian or Pacific Islander	1	0.794469595	22.249273
868	F	A race/ethnicity not listed here	74.2532512	20.02633701	0.653355717	0	0.029334147	0.036410262	0.0177797	0	0.056395685	0.206724488	0	0.139919795	0.5	0.75	0.8	0.75	0.333	0.5	1	0.8	1	0.5	-1	1	1	69.30036926	71.1279068	76.65350342	76.84308624	72.07953644	74.32601929	76.09109497	76.54154968	White or Caucasian	0	0.810258508	21.907515
869	F	White or Caucasian	32.59137577	20.22118627	0.870181551	0	0.022426305	0.025831886	0.014765399	0	0.027529794	0.031263323	0.008001744	0.098555127	0.75	0.75	0.4	0.75	0.666	0.5	0.5	0.8	0.75	0.5	-1	1	1	43.42397308	35.74504852	34.23395538	34.518013	36.97391129	35.74652863	33.18978119	33.48781967	White or Caucasian	1	0.800448895	23.188011
870	F	White or Caucasian	60.74743326	20.54623331	0.820993666	0	0.029424249	0.030672105	0.018911537	0	0.035195879	0.061856768	0.002945794	0.117149565	1	1	0.6	0.75	0.666	1	0.25	0.8	0.5	1	-1	1	1	63.31542587	65.10034943	63.67406082	63.76699066	68.45690155	63.34070969	63.9646492	63.68160629	White or Caucasian	0	0.916575849	23.352253
871	M	Hispanic or Latino	27.53456537	25.08777006	0.800499198	0	0.031896325	0.031142796	0.017363734	0	0.036983288	0.082114659	0	0.117386143	0.75	0.5	0.8	0.75	0.666	1	1	0.8	0.5	1	1	1	1	35.91338348	26.89455986	26.95544434	27.08236313	28.41334915	27.35513306	26.87955856	26.85297775	Hispanic or Latino	1	0.923561633	25.147224
872	M	White or Caucasian	58.84462697	28.05503046	0.942732738	0	0.010754698	0.012330634	0.008208134	0	0.012545817	0.01005146	0.003376518	0.047215802	0.5	0.75	0.4	0.75	0.666	1	0.5	0.2	0.25	0.5	1	1	1	71.00556946	55.78931427	57.41520309	56.88210297	57.30052567	56.32980347	58.195858	57.94347382	White or Caucasian	0	0.318126619	26.378065
873	F	White or Caucasian	56.47638604	25.8244898	0.59887548	0	0.043453117	0.051879374	0.030350645	0	0.058375996	0.217065388	0	0.184059131	0.25	0.25	0.6	0	0	0.5	0.75	0.2	0.75	0.5	-1	1	1	40.23008347	37.85407257	36.53194809	36.35577393	37.2789917	37.49497986	36.87625885	36.47437668	White or Caucasian	1	0.862205029	22.545614
874	M	Native American or Alaskan Native	28.47638604	25.10714286	0.717300392	0	0.035769199	0.038846257	0.026727288	0	0.044969748	0.136387115	0	0.146312493	0.5	0.75	0.8	0.75	0.666	1	0.5	0.8	0.25	1	1	1	0.5	42.69771194	29.71026611	28.36026573	28.49374962	28.32365417	29.93078613	28.55491638	28.26402283	White or Caucasian	1	0.799170017	27.066378
875	F	White or Caucasian	42.87200548	19.93383743	0.977344061	0	0.005096549	0.004996391	0.003294491	0	0.004847132	0.003189995	0.001231381	0.019465944	1	0.75	0.8	0.75	0.333	1	0.75	0.8	0.75	1	-1	1	0.75	46.60885239	46.18395996	43.98436356	44.14852142	45.44947815	46.147995	43.41963577	43.54741669	White or Caucasian	1	0.671564221	24.249685
876	F	White or Caucasian	46.93771389	21.8387574	0.755482842	0	0.038470688	0.039216769	0.020756621	0	0.041931028	0.10254451	0.001597543	0.141972648	0.75	1	0.6	0.75	0.666	1	0.25	0.8	0.5	1	-1	1	1	50.62420273	49.4935112	49.2872467	48.88886642	50.26138687	43.91802597	49.4123497	49.28490829	White or Caucasian	1	0.776402116	26.376429
877	M	Asian or Pacific Islander	60.49828884	19.49086326	0.618890438	0	0.035948766	0.041551598	0.026862343	0	0.040072638	0.236674217	0	0.144435345	0.75	0.75	0.8	0.75	0.666	0.5	0.75	0.8	0.5	1	1	1	1	56.28659439	61.60682297	61.76790237	61.75368881	59.72459412	63.79751587	60.34928131	60.82236862	Asian or Pacific Islander	0	0.960496426	23.953218
878	M	White or Caucasian	52.69267625	21.56756757	0.258730698	0.02608081	0.020148978	0.025568118	0.006936497	0	0.028806573	0.633728326	0	0.081460166	0.75	0.75	0.4	0.75	0.666	1	0.5	0.6	0.75	0.5	1	1	1	46.79569626	55.26378632	55.68215942	56.06248856	53.07746887	54.50115967	55.38334656	55.68062592	Middle Eastern or North African	1	0.858652592	24.86495
879	F	Hispanic or Latino	51.05270363	22.7314025	0.673121446	0	0.039469371	0.043436479	0.031689551	0	0.03920246	0.173080692	0	0.153797862	1	0.75	0.6	1	0.666	1	0.75	0.6	0.5	1	-1	1	1	37.65584564	37.04446411	36.91065979	36.39488602	36.74314117	37.58370972	37.36764908	37.19215775	White or Caucasian	1	0.678318024	23.017029
880	F	White or Caucasian	30.11088296	21.25472411	0.822147083	0	0.030837705	0.031802935	0.02065575	0	0.034746627	0.052125852	0.007684048	0.125727065	0.5	0.25	0.2	0.75	0.666	0	0.25	0.8	0.5	0.5	-1	1	0.75	37.89565277	26.92104721	27.22596169	27.35131454	25.71411514	24.90842247	26.81630707	27.05002975	Hispanic or Latino	1	0.791975975	23.355604
881	M	White or Caucasian	67.6605065	29.01351351	0.800730963	0	0.031815048	0.030116978	0.014838732	0	0.032772763	0.089725516	0	0.109543521	0.75	0.75	0	0.5	0.333	0.5	0.5	0	0.25	0.5	1	1	1	74.44836426	62.79162979	63.72960281	64.02919006	66.9633255	64.57713318	63.44898224	63.36041641	White or Caucasian	0	0.94867301	26.966318
882	F	White or Caucasian	41.14715948	21.58866782	0.803648155	0	0.028905094	0.038630188	0.024619591	0	0.031455587	0.072741385	0	0.123610461	0.75	0.75	0.8	0.75	0.666	0.5	0.5	0.8	0.75	1	-1	1	1	42.80807495	43.07822418	42.88092804	42.75377274	37.51314926	40.11031723	42.78669357	42.76821899	White or Caucasian	1	0.961271465	24.390291
883	M	White or Caucasian	82.20670773	21.9635503	0.6070629	0	0.029564131	0.027866951	0.010798556	0	0.034567421	0.290140041	0	0.102797059	0.75	1	0.8	0.25	0	1	1	1	1	0.5	1	1	0.75	73.53932953	76.91619873	78.43276215	78.45458221	76.0952301	80.17963409	78.32019806	78.04571533	White or Caucasian	0	0.793650806	23.117432
884	F	White or Caucasian	63.28268309	23.96057028	0.798567621	0	0.027722107	0.033003801	0.02325721	0	0.036093295	0.081341564	1.44E-05	0.120090815	0.5	0.75	0.2	0.5	0.333	1	0.75	0.2	0.5	1	-1	1	1	58.37314606	65.84516144	65.73514557	66.02516174	63.1610527	64.47142792	64.89589691	65.13955688	White or Caucasian	0	0.628912032	24.630856
885	F	White or Caucasian	56.89527721	18.65102041	0.498440878	0	0.043360526	0.042117621	0.016378123	0	0.050381493	0.349321358	0	0.152237764	1	0.75	0.8	0.75	0.666	1	0.5	0.8	1	1	-1	1	1	48.29001236	53.94501495	54.61391449	54.49814224	52.81420517	54.60876846	55.40209579	54.91714096	White or Caucasian	1	0.768585086	22.505598
886	F	White or Caucasian	46.01505818	25.10714286	0.777596223	0	0.033958838	0.035893506	0.019939204	0	0.039375141	0.083299166	0.009937922	0.139104611	1	1	0.8	1	0.666	1	1	1	1	1	-1	1	0.25	64.89945221	66.9907608	66.88764191	66.68278503	65.20907593	65.3664093	66.82782745	66.8691864	White or Caucasian	1	0.885556281	24.593798
887	M	Asian or Pacific Islander	47.43326489	27.97653061	0.800842934	0	0.03405916	0.034888948	0.024756796	0	0.041383584	0.058032957	0.006035621	0.141124108	0.75	0.75	0.4	0.75	0.333	1	0.5	0.8	0.75	0.5	1	1	1	46.61946106	42.76755524	42.45729828	42.28955841	41.14774323	43.76568604	42.74621964	42.7636528	Asian or Pacific Islander	1	0.778729975	24.108982
888	M	White or Caucasian	63.96440794	24.32525952	0.813059588	0	0.035344769	0.032632747	0.014795699	0	0.048324265	0.048499555	0.007343377	0.138440858	1	0.75	0.8	0.75	0.666	1	0.5	0.8	0.5	1	1	0	1	64.53927612	68.45867157	65.48486328	65.57384491	66.39366913	65.38088226	64.98926544	64.99395752	White or Caucasian	1	0.627662122	26.468235
889	F	Asian or Pacific Islander	62.13278576	19.20265349	0.345146129	0.007024447	0.026545156	0.033677579	0.01000996	0	0.046223823	0.531372907	0	0.116456517	1	1	1	1	0.666	1	1	0.8	0.75	1	-1	1	1	46.21048737	58.23160934	59.46297073	59.59890747	53.65859604	58.46264648	59.58088684	59.59063339	Asian or Pacific Islander	1	0.82270366	23.143843
890	F	Hispanic or Latino	37.59342916	22.31746032	0.81587493	0	0.027846358	0.033071793	0.024631745	0	0.031517854	0.064093503	0.002963817	0.120031567	0.75	1	0.6	0.75	0.333	1	0.5	0.6	0.5	0.5	-1	1	0.75	43.01618195	39.34920502	38.98491287	39.1075058	34.37709427	39.73740768	38.85712814	38.91889191	Hispanic or Latino	1	0.804517448	22.62891
891	M	White or Caucasian	62.95687885	25.53755102	0.915260986	0	0.016920888	0.016938781	0.011500289	0	0.018453327	0.018022185	0.002903543	0.066716828	0.75	0.75	0.2	0.25	0.333	1	0.25	1	0.25	0	1	1	0.75	67.02837372	60.44844437	61.43907166	61.27801895	57.41737747	63.28797531	61.41970062	61.38207245	White or Caucasian	0	0.822844088	26.00235
892	F	White or Caucasian	44.11225188	25.52662063	0.950217078	0	0.009362162	0.010660971	0.008180851	0	0.010476481	0.009032706	0.002069752	0.040750216	0.75	0.75	0.8	0.75	0.666	1	0.25	1	0.75	1	-1	1	1	50.86784744	42.13289261	42.85192871	42.88380432	43.80303955	42.45355988	43.91204834	43.593853	White or Caucasian	1	0.836230278	24.687933
893	F	Asian or Pacific Islander	50.08898015	23.17016602	0.872962248	0	0.020923405	0.024220341	0.017029578	0	0.026395305	0.034432558	0.004036564	0.092605194	0.75	0.75	0.2	1	0.333	1	1	1	0.75	0.5	-1	1	0.5	45.68678284	49.33403397	49.74457932	49.93271255	48.29324341	47.6485672	49.53239441	49.58973694	White or Caucasian	1	0.972187161	24.33815
894	F	White or Caucasian	43.1211499	33.08425161	0.95048054	0	0.009920161	0.010388313	0.006226303	0	0.011560598	0.008482955	0.002941131	0.041036505	0.5	0.5	0	0.25	0.333	0.5	0.5	0.2	0.25	0.5	-1	1	1	46.08803177	42.7995491	43.44552994	43.38497162	44.67311096	44.08463287	43.90345001	43.68177795	White or Caucasian	1	0.867302835	25.14353
895	F	White or Caucasian	42.31622177	19.73754883	0.717140837	0	0.034677278	0.038965788	0.023828365	0	0.042889121	0.133628237	0.008870374	0.149230926	1	0.75	0.6	0.75	0.333	1	0.5	0.4	0.5	1	-1	1	0.5	56.3369751	46.78142548	42.9437294	43.64868927	47.20834732	41.11154556	42.69410324	42.8976593	White or Caucasian	1	0.743530452	24.659576
896	F	Multiracial or Biracial	48.42984257	26.56840514	0.829089923	0	0.028501059	0.031023733	0.019653578	0	0.038703824	0.049638269	0.003389613	0.121271808	0.5	0.75	0.4	0.75	0.666	1	0.5	0.6	0.5	0.5	-1	1	0.75	44.65473938	49.07297897	48.11355591	48.66414642	48.01626968	47.74098587	47.50016403	47.58533096	Other	1	0.96599555	23.858833
897	M	White or Caucasian	74.7980835	24.65889519	0.89026143	0	0.018839404	0.020999159	0.016575875	0	0.022754724	0.030531554	3.79E-05	0.079207016	0.25	0.5	0.6	0.75	0.666	0.5	0.25	0.6	0.5	0	1	1	1	82.82285309	67.15880585	72.35945892	72.11217499	69.00856018	69.11119843	72.22653198	72.32283783	White or Caucasian	0	0.891432762	26.600092
898	F	White or Caucasian	56.95824778	20.01193756	0.760972355	0	0.036944949	0.038970682	0.024110465	0	0.039365235	0.099512399	0.000123914	0.139515246	0.75	0.75	0.6	0.5	0.666	1	0.25	0.6	0.5	0.5	-1	1	1	52.21505737	55.61277008	56.75554276	56.3244133	57.18207932	59.34700012	57.27446747	57.15205383	White or Caucasian	1	1.023222566	21.43933
899	M	White or Caucasian	41.22655715	22.04476644	0.466145477	0	0.040302914	0.042606858	0.020477776	0	0.049829981	0.380636995	0	0.153217528	0.75	0.75	0.4	0.75	0.333	1	0.75	0.8	0.75	1	1	1	0.75	43.57687759	44.00553513	41.74650955	41.94570923	41.61928177	40.99248886	41.40200424	41.37194824	White or Caucasian	1	0.954987943	24.525707
900	M	Hispanic or Latino	47.46064339	20.98053633	0.988632414	0	0.002304285	0.002431057	0.001500133	0	0.002907873	0.001392831	0.000831409	0.009974756	0.25	0.5	0.4	0.25	0.333	0	0.5	0.2	0.75	0.5	1	1	0.75	51.25348663	51.10861969	51.20914459	51.49435806	53.33024979	51.92672348	50.95782852	51.05751038	Hispanic or Latino	0	1.007253647	24.912611
901	F	White or Caucasian	44.54757016	13.86587771	0.948108322	0	0.009549653	0.011119908	0.009621324	0	0.009826155	0.011064064	0.000710574	0.040827613	0.75	0.5	0.6	0.75	0.666	1	0.5	0.6	0.75	0.5	-1	0	1	40.65437698	41.83301163	45.15433502	44.615242	41.12804031	39.58302689	45.50734711	45.19682312	White or Caucasian	1	0.900937021	22.841679
902	F	White or Caucasian	52.15879535	21.3030303	0.960431536	0	0.00767509	0.008283251	0.005318007	0	0.009081233	0.005352362	0.003858521	0.034216102	0.75	0.75	0.8	0.75	0.333	1	0.25	1	0.75	0.5	-1	1	0.25	58.1317749	53.25340271	52.50484848	51.9163208	52.68270874	51.78641129	53.00370789	52.77880096	White or Caucasian	1	0.453524768	22.835997
903	F	White or Caucasian	67.80561259	20.04544442	0.72073479	0	0.038207328	0.046927856	0.031046962	0	0.041792283	0.119464859	0.001825922	0.15980035	0.25	0.5	0.4	0.5	0.333	0.5	0.5	0.2	0.75	0.5	-1	1	1	52.32409668	58.1246376	58.78874207	58.37878036	54.19469833	57.9079361	59.20127106	59.19856262	White or Caucasian	1	0.882164776	23.283802
904	M	White or Caucasian	74.6146475	25.54152249	0.874900688	0	0.022947126	0.02412476	0.014615844	0	0.027518779	0.030586852	0.005305951	0.09451246	1	1	0.2	0.25	0.333	1	0.75	0.6	0.75	0.5	1	1	1	68.75413513	70.12010193	69.28591156	69.52980804	69.59674835	73.03109741	69.19823456	69.07486725	White or Caucasian	0	0.899478972	25.582159
905	F	Hispanic or Latino	46.95140315	31.09001041	0.911958793	0	0.01487259	0.019180034	0.012557011	0	0.018400519	0.017941331	0.005089722	0.070099876	0.5	0.75	0.2	0.75	0.666	0	0.75	0.6	0.75	1	-1	1	0.75	63.84163666	50.47057343	48.63601303	48.8069458	49.58161545	54.49410248	48.23814774	48.29632187	Hispanic or Latino	1	0.646047354	22.992338
906	M	White or Caucasian	47.61670089	24.06826297	0.764920433	0	0.038656206	0.039159604	0.020203897	0	0.048436488	0.075037725	0.013585647	0.160041842	0.75	0.75	0.6	0.75	0.666	1	0.75	0.4	0.75	1	1	1	1	50.56996536	49.47613907	48.53911209	48.63267517	47.04765701	48.89530182	47.92258835	47.96788788	Middle Eastern or North African	1	0.850645542	26.845634
907	F	Asian or Pacific Islander	62.56810404	19.3855359	0.905294433	0	0.016436973	0.019417856	0.013590725	0	0.020856717	0.018128099	0.006275197	0.076577467	0.5	0.75	0.8	0.75	0.333	1	1	0.8	0.75	0.5	-1	1	1	56.49720764	57.76851273	58.15005112	57.81703949	54.77848434	59.26518631	58.31547546	58.28980637	Asian or Pacific Islander	1	0.995517373	20.802946
908	M	Asian or Pacific Islander	44.72279261	25.79053254	0.701802623	0	0.038215164	0.042691612	0.023278407	0	0.045516668	0.148495526	0	0.149701851	0.5	0.5	0.4	0.75	0.333	1	0.5	0.6	0	0.5	1	1	1	48.63254547	48.48726654	46.49697495	46.1219635	42.09529114	46.27932739	45.34890747	45.63858414	Asian or Pacific Islander	1	0.99363184	24.139486
909	F	White or Caucasian	64.08213552	20.59570313	0.775047359	0	0.033011424	0.034194007	0.01719148	0	0.034456977	0.099147667	0.006951086	0.125804974	0.75	0.75	0.8	0.75	0.333	1	0.25	0.8	1	0.5	-1	0	0.75	64.49052429	65.12464142	62.59094238	63.02325439	60.1964798	62.3158493	61.65700531	61.78392029	White or Caucasian	1	0.579241216	24.657854
910	M	White or Caucasian	42.28884326	28.12	0.954578532	0	0.009058718	0.010019232	0.006770203	0	0.01033479	0.007706469	0.001532057	0.037714999	0.75	0.75	0.6	0.25	0.333	1	0.75	0.6	0.75	1	1	1	0.75	49.40011215	42.842659	41.16336823	41.44487381	40.98871231	41.3706398	40.58996201	40.69474411	White or Caucasian	1	0.359131247	25.415075
911	M	Asian or Pacific Islander	31.86036961	23.7075977	0.980765278	0	0.00396957	0.004301387	0.003467397	0	0.003720069	0.002902502	0.000873797	0.01633222	0.5	0.5	0.6	0.75	0.666	0.5	0.75	0.4	0.25	0.5	1	1	1	36.63687515	32.54401016	34.72859573	34.72423553	36.08001328	36.66810989	34.44010925	34.56162643	Asian or Pacific Islander	1	0.861928046	25.346935
912	M	White or Caucasian	74.28884326	21.92470483	0.896690663	0	0.019286499	0.020313488	0.00747786	0	0.028290197	0.024643032	0.00329826	0.078666305	0.75	1	0.2	1	0.666	1	0.5	0.2	0.75	1	1	1	0.75	59.54487228	72.89600372	73.24150848	73.43390656	70.03539276	77.6332016	72.46382904	72.93479919	White or Caucasian	0	0.9322142	22.133585
913	F	White or Caucasian	39.77002053	21.48055556	0.953948228	0	0.009014159	0.009740307	0.006163984	0	0.011752899	0.005972711	0.003407712	0.040079061	0.5	0.5	0.4	0.75	0.666	1	0.25	0.4	0.5	0	-1	1	1	39.25950241	39.51327133	41.14314651	41.06358337	38.06052399	41.60619736	41.24857712	41.26182175	White or Caucasian	1	0.940395117	23.473837
914	M	Asian or Pacific Islander	49.10609172	21.61575084	0.431520159	0	0.043202465	0.051615266	0.029437585	0	0.079595794	0.364628732	0	0.20385111	1	1	0.8	1	0.666	1	0.75	0.8	0.75	1	1	1	1	44.40706253	48.2796402	48.02964783	47.99975586	48.74764633	46.34027481	48.21862411	48.20393753	Asian or Pacific Islander	1	0.991293252	25.562103
915	F	Multiracial or Biracial	60.73100616	21.55807603	0.859888065	0	0.024149657	0.026379168	0.017141323	0	0.029798046	0.035672959	0.006970783	0.104438976	0.5	0.75	0.4	0.25	0	0.5	1	0.8	0.75	1	-1	1	0.5	72.6084137	62.39756012	61.26659393	61.1762886	62.08724976	61.2510643	60.64037704	61.11017227	Black or African American	1	0.618457317	23.57223
916	M	White or Caucasian	80.45448323	20.98507463	0.995216907	0	0.00094473	0.000971821	0.000594444	0	0.001271099	0.000978193	2.28E-05	0.003804901	0.5	0.75	0.8	0.75	0.666	1	0.25	0.8	0.5	0.5	1	0	1	85.39173126	74.88143921	79.19007874	79.44465637	78.75260925	79.23422241	78.52136993	78.8520813	White or Caucasian	0	0.989776015	23.587585
917	F	White or Caucasian	60.74743326	19.52390399	0.819773821	0	0.030536352	0.0348923	0.02034061	0	0.039270488	0.047047093	0.008139337	0.133179086	1	0.75	0.6	0.75	0.333	1	0.5	0.8	0.75	0.5	-1	1	1	48.89827347	60.4822998	59.61912537	60.51707458	57.97480774	62.70587158	59.25405121	59.29629898	White or Caucasian	0	0.858598173	21.63811
918	F	White or Caucasian	32.45174538	23.40105601	0.975818163	0	0.004700408	0.005481693	0.003514356	0	0.005628894	0.00337485	0.001481636	0.020806987	0.75	0.75	0.6	0.75	0.666	1	0.5	0.4	0.5	1	-1	1	1	36.1073494	31.50375748	33.83024216	33.82003021	29.72115517	33.85514069	33.68350601	33.74473572	Hispanic or Latino	1	0.84258604	25.205856
919	M	Multiracial or Biracial	26.16290212	23.67244898	0.774471694	0	0.035841309	0.038825815	0.021186608	0	0.042752283	0.07753702	0.009385271	0.147991286	0.75	0.75	0.4	0.75	0.666	1	0	0.4	0.5	0.5	1	1	1	38.35998917	27.71194458	25.48680496	25.84057045	28.13554764	26.59616852	24.94869232	25.07365417	Hispanic or Latino	1	0.99887383	25.999168
920	F	White or Caucasian	70.30527036	19.36639118	0.763873338	0	0.037835179	0.036870917	0.023450605	0	0.038165239	0.099804721	0	0.13632194	0.75	0.75	0.8	0.75	0.666	1	0.25	1	0.5	1	-1	1	1	58.84289169	70.534729	72.91268921	72.75775909	72.13568878	72.75413513	73.09448242	73.04196167	White or Caucasian	0	0.942315817	21.58848
921	M	White or Caucasian	37.19096509	25.82185491	0.939915215	0	0.011588722	0.013158604	0.007496892	0	0.012785817	0.009196028	0.005858722	0.050888757	0.75	0.5	0.4	0.5	0.333	1	0.25	0.6	0.25	1	1	1	0	44.60919571	37.94429016	37.18043518	37.42840195	34.93608856	34.08965683	37.00981903	37.01948547	White or Caucasian	0	0.720869601	28.067886
922	M	White or Caucasian	40.71457906	26.75778547	0.854727412	0	0.023317021	0.02912118	0.021850661	0	0.025959284	0.038889272	0.00613517	0.106383317	0.75	0.5	0.8	0.75	0.333	1	0.5	0.6	0.5	1	1	1	1	53.9527092	39.56140137	39.21194839	39.2304306	38.45772552	42.46625519	39.81398773	39.75625992	White or Caucasian	0	0.88641274	26.434425
923	M	White or Caucasian	52.64339493	26.6057526	0.867329168	0	0.023915972	0.025020302	0.012789704	0	0.031485333	0.032487448	0.006972073	0.100183384	0.25	0.5	0.2	1	0.333	0.5	1	0.4	0.25	0.5	1	1	0.75	46.73435974	55.77905273	55.29280472	55.46471405	52.36145401	57.10752106	55.32115555	55.33956909	White or Caucasian	1	0.584380984	22.290016
924	M	Asian or Pacific Islander	32.6844627	30.40657439	0.795309744	0	0.031743385	0.034602778	0.020252714	0	0.049150402	0.058625306	0.010315671	0.14606495	0.5	0.75	0.6	0.75	0.666	1	0.75	0.6	0.75	1	1	1	1	43.27225113	30.20473862	29.41859818	29.73435593	25.60134888	28.09189987	30.09333801	29.9126606	Other	1	0.721357942	27.496386
925	F	White or Caucasian	69.36618754	21.2982847	0.446962566	0	0.042718259	0.042575706	0.018986367	0	0.04809175	0.400665351	0	0.152372082	0.75	0.75	0.6	0.25	0.333	1	1	0.2	0.5	1	-1	1	0.75	50.75452805	63.19682693	65.70341492	65.39591217	59.37894058	61.33424377	66.6027832	66.40200806	White or Caucasian	1	0.785730243	23.911179
926	F	Hispanic or Latino	41.73853525	22.31746032	0.735732834	0	0.040095372	0.040452427	0.020872699	0	0.038736638	0.123993911	0.000116119	0.140273255	1	0.75	0.8	0.75	0.666	1	0.5	1	0.75	1	-1	1	1	40.13549042	40.04716492	40.00325012	39.82501221	34.87097549	37.19394684	40.13041306	40.07372284	Hispanic or Latino	1	0.91741854	23.12035
927	M	Hispanic or Latino	29.78507871	25.05680552	0.925937465	0	0.011823101	0.017139659	0.01291489	0	0.01563152	0.016553365	0	0.05750917	0.75	0.75	0.8	1	0.666	1	0.5	0.8	0.25	1	1	1	0.75	39.3111763	34.6515007	35.18052292	34.86268234	42.17176437	40.06238937	36.0870018	35.75454712	White or Caucasian	1	0.520271063	25.41041
928	F	White or Caucasian	45.01574264	18.93795918	0.904526293	0	0.017591597	0.021593405	0.008650894	0	0.024881569	0.017748391	0.005007851	0.077725315	1	0.75	0.8	0.25	0.333	1	0.5	0.8	0.75	1	-1	1	1	51.98997879	44.44393158	43.99283218	43.59038162	41.94404221	46.2232933	44.63828278	44.39710999	White or Caucasian	1	0.944945574	23.162268
929	F	White or Caucasian	66.02874743	20.67186456	0.814083902	0	0.027942993	0.026052976	0.016804234	0	0.032675548	0.082440348	0	0.10347575	1	0.75	1	0.5	0.333	1	0.5	1	0.25	1	-1	1	1	63.31181335	67.63705444	67.94020081	68.03864288	64.33622742	65.76334381	67.47801208	67.63352203	White or Caucasian	0	0.898330569	23.003326
930	F	Asian or Pacific Islander	37.70020534	21.45385742	0.649508444	0	0.044189251	0.051820036	0.026698709	0	0.055623325	0.168686315	0.00347392	0.181805241	0.75	0.5	0.6	0.75	0.333	0.5	0.5	0.6	0.75	0.5	-1	1	1	48.54450607	40.68371964	37.80648041	37.61959076	39.00223923	36.73763275	37.59767914	37.57217789	Asian or Pacific Islander	1	1.102211475	24.05422
931	F	Black or African American	53.13620808	28.3190918	0.965917417	0	0.00699994	0.007667524	0.005412683	0	0.007838381	0.005082324	0.001081731	0.02900026	1	0.75	0.6	0.75	0.333	1	1	0.8	0.75	1	-1	1	1	46.85310364	47.71528244	49.2610817	49.13766479	45.42363739	50.6468811	48.91504669	48.98302078	Black or African American	1	0.707644343	26.269945
932	M	White or Caucasian	43.78644764	24.27378035	0.654219755	0	0.04342148	0.046929349	0.025343605	0	0.051847315	0.178238495	0	0.16754175	1	1	0.8	0.75	0.333	1	0.5	0.4	0.5	1	1	1	1	47.37509537	46.15819931	44.1231575	43.8319931	45.87896729	47.45785141	43.33827972	43.48601913	White or Caucasian	1	0.707628608	25.59973
933	M	Asian or Pacific Islander	52.02464066	22.86433504	0.800359982	0	0.030907927	0.033667214	0.019915109	0	0.039099924	0.072423741	0.003626104	0.127216277	1	0.75	0.8	0.75	0.333	1	0.75	0.8	0.75	1	1	1	0.75	56.76948929	51.31946182	50.56609726	50.54788208	50.04575729	51.62108231	49.68825531	50.08037949	White or Caucasian	0	0.961046219	24.365643
934	M	White or Caucasian	46.51608487	26.49672684	0.4368027	0	0.039594304	0.043715361	0.020187717	0	0.044246203	0.415453714	0	0.147743586	0.75	0.75	0.2	0.5	0.666	1	0.5	0.8	0.5	1	1	1	0.25	45.63325119	51.55513	50.42797852	51.06514359	50.37409592	49.78436661	50.03688812	50.26482391	Middle Eastern or North African	1	0.704185903	24.908922
935	M	White or Caucasian	35.04996578	23.74577778	0.943498907	0	0.011603686	0.011137686	0.008727386	0	0.013442909	0.009582025	0.002007401	0.046919068	0.5	0.75	0.4	0.5	0.666	1	0.5	0.8	0.25	0.5	1	1	1	37.59910583	32.53163147	33.85203934	33.90401077	33.32190323	34.72589111	33.80989456	33.81823349	White or Caucasian	1	1.014401555	27.282848
936	F	White or Caucasian	77.11704312	20.17332415	0.956537113	0	0.008264931	0.009040949	0.005833173	0	0.010844587	0.007686609	0.001792638	0.035776278	1	1	0.8	0.75	0.333	1	1	0.4	0.5	1	-1	0	1	70.67336273	74.06795502	76.05981445	76.29988861	72.58896637	76.81239319	77.29111481	76.93154144	White or Caucasian	0	0.566537082	20.587185
937	M	White or Caucasian	48.95550992	24.36357908	0.443573849	0.002155189	0.033082096	0.041486813	0.020920314	0	0.048888063	0.409893676	0	0.144377286	0.75	0.75	0.8	0.75	0.666	1	0.5	0.4	0.5	1	1	0	0	51.88908005	52.60758591	50.08527756	50.84788513	52.97171402	51.23905945	48.11252594	48.7087059	White or Caucasian	0	0.57784456	25.320812
938	M	Asian or Pacific Islander	61.61806982	21.41041798	0.829042794	0	0.028728509	0.029691843	0.016683532	0	0.034528512	0.048717883	0.012606926	0.122239323	0.75	0.75	0.4	0.75	0.666	1	0.75	0.8	0.5	1	1	1	1	72.35385132	63.1265564	63.84382248	63.69677734	67.12551117	62.51425552	64.50414276	64.24990845	Asian or Pacific Islander	0	1.041509509	23.40643
939	F	White or Caucasian	55.21697467	19.26241925	0.455255183	0	0.034987516	0.035795427	0.014850731	0	0.062706687	0.396404456	0	0.148340361	1	0.75	0.6	0.75	0.666	1	0.5	0.4	0.75	1	-1	1	1	54.81928635	56.98963547	54.20531082	54.71693802	47.11603165	59.08733749	52.95863724	53.07350922	White or Caucasian	1	0.675327778	23.214727
940	F	White or Caucasian	61.30869268	12.88290895	0.758584552	0	0.037325296	0.0427869	0.024826098	0	0.060297307	0.070166731	0.006013116	0.171248717	1	1	0.6	0.75	0.333	1	1	0.8	0.5	1	-1	1	1	53.34549713	64.82115173	63.939888	64.51180267	64.43462372	68.01602936	63.02829361	63.25172043	White or Caucasian	1	0.801146865	20.67224
941	M	Hispanic or Latino	36.95277207	23.74554325	0.85891988	0	0.024205701	0.024792802	0.014206145	0	0.0307546	0.044008969	0.003111903	0.097071151	0.75	1	0.4	0.75	0.666	0	0.75	0.4	0.5	1	1	1	0.5	40.69800568	35.23468018	34.57578278	35.08415222	32.35258484	36.18132401	33.77774811	34.01753235	White or Caucasian	1	0.604994893	26.756138
942	M	White or Caucasian	62.34907598	23.6252888	0.895241757	0	0.020128646	0.021820537	0.011277128	0	0.021877338	0.023385137	0.006269457	0.081373106	1	1	0.4	0.75	0.333	1	1	0.6	0.75	1	1	1	0.25	55.8975563	58.99027634	59.45607758	59.3473587	58.80479431	60.07101059	60.53192139	60.21066284	White or Caucasian	0	0.516769707	25.43736
943	M	Asian or Pacific Islander	37.62628337	24.40487998	0.539487405	0	0.044879918	0.052940041	0.029338972	0	0.058049796	0.275303869	0	0.185208726	0.5	0.75	0.8	0.5	0.333	1	0.5	0.4	0.25	1	1	0	1	41.76890945	52.55965805	54.69601822	54.3584137	50.27689743	51.49934006	55.23143005	55.1505661	Asian or Pacific Islander	1	0.914510429	24.754343
944	M	White or Caucasian	78.01232033	21.85339214	0.315523545	0.018937398	0.0285934	0.037237035	0.014039497	0	0.027059901	0.558609225	0	0.106929832	1	0.75	0.6	0.75	0.333	1	1	0.8	0.25	1	1	1	0.75	49.57754517	70.30465698	73.3192749	73.34674072	69.23900604	69.98532104	72.43469238	72.72597504	Middle Eastern or North African	1	0.910999417	25.44975
945	F	White or Caucasian	61.05407255	31.01470588	0.389802614	0.005876212	0.024732604	0.029734326	0.017268126	0	0.023283338	0.509302779	0	0.095018395	0.75	0.75	0.8	0.5	0.666	1	0.75	0.2	0.5	0.5	-1	0	0.5	53.8576088	57.39897919	59.56413651	59.33427429	60.33120728	60.51074982	60.04169846	60.11759186	White or Caucasian	0	0.682447791	24.73523
946	M	Asian or Pacific Islander	29.45927447	24.27378035	0.968994178	0	0.006083625	0.006942067	0.004404008	0	0.006832917	0.005330886	0.001412318	0.025674935	1	0.75	0.4	0.75	0.333	1	0.75	0.6	0.75	1	1	1	0.75	35.53705978	30.39862061	32.0139389	31.87295723	35.97565079	29.32179832	31.81576347	31.84063911	Asian or Pacific Islander	1	0.918159902	23.046698
947	M	White or Caucasian	74.6036961	27.31674018	0.765595898	0	0.033463601	0.034681664	0.019517082	0	0.046734193	0.100007563	0	0.134396539	0.75	1	0.8	0.75	0.666	1	0.75	0.6	0.25	0.5	1	1	0.5	71.45258331	76.16872406	76.42139435	76.29768372	68.76005554	75.61276245	76.63079071	76.62615204	White or Caucasian	0	0.207827866	27.071905
948	F	Asian or Pacific Islander	49.53867214	21.45385742	0.907224755	0	0.015517881	0.020848784	0.01378351	0	0.020296534	0.01564884	0.006679697	0.077126405	0.75	0.75	0.8	0.75	0.333	1	0.5	0.6	0.75	1	-1	1	1	49.89677811	53.93680191	54.73587418	54.40036392	55.28614807	54.59110641	55.13262177	55.00279999	Asian or Pacific Islander	1	0.86633724	21.132616
949	M	Hispanic or Latino	42.37097878	30.68042055	0.855795549	0	0.023781826	0.029378492	0.015744566	0	0.027833089	0.037846659	0.009619819	0.106357792	0.75	0.5	0.8	0.75	0.666	1	0.25	0.6	0.25	1	1	1	0.25	48.4311409	45.25043106	45.44184494	45.15997314	45.76953888	43.84577942	45.96390152	45.990448	White or Caucasian	1	0.546512246	25.432156
950	M	Middle Eastern or North African	59.45242984	27.3945176	0.870986533	0	0.023117486	0.025927993	0.016713442	0	0.025205314	0.032752017	0.005297216	0.096261451	0.25	1	0	0.5	0.333	1	0.5	0.4	0.25	0.5	1	0	0.75	42.82242966	41.86847687	42.48550034	42.32398987	39.5917511	44.86198425	42.39894104	42.37601852	White or Caucasian	1	0.820288658	25.418194
951	F	White or Caucasian	44.63518138	21.28460208	0.876661046	0	0.021661673	0.026322472	0.017882982	0	0.025176821	0.026743481	0.005551525	0.096595473	0.75	0.75	0.4	0.75	0.666	1	0.5	0.4	0.5	1	-1	1	0.75	47.84555054	47.34566116	46.55801773	46.75179291	46.95943069	45.13079453	46.52920914	46.45104599	White or Caucasian	1	0.702104032	24.545172
952	F	White or Caucasian	40.82135524	18.90023104	0.931351786	0	0.013046175	0.014595405	0.00982479	0	0.015743028	0.012910385	0.00252843	0.05573783	1	0.75	0.4	0.75	0.666	1	0.75	0.6	0.75	1	-1	1	1	47.15369797	42.60453796	40.94871902	41.13476944	44.21847916	39.57297897	40.96253204	40.90611649	White or Caucasian	1	0.962140441	22.357927
953	M	Asian or Pacific Islander	30.11088296	23.10810811	0.538003356	0	0.047766829	0.05464046	0.024193484	0	0.062247272	0.273148599	0	0.188848045	0.75	0.5	0.6	0.75	0.666	1	0.75	0.6	0.75	1	1	0	0.5	38.35496902	32.73823929	29.9528904	29.93891907	32.39657211	28.35815811	30.62922287	30.35727692	Middle Eastern or North African	1	0.97345227	24.264145
954	M	White or Caucasian	68.49828884	29.04958678	0.924279189	0	0.01450261	0.016415632	0.00946924	0	0.014078352	0.017728251	0.003526725	0.057992561	0.5	0.75	0.6	0.75	0.666	1	0.25	0.6	0.25	1	1	1	0.25	78.28123474	76.63600922	75.65654755	75.61241913	78.06671906	82.36761475	74.90117645	74.98649597	White or Caucasian	0	0.564991236	26.779484
955	M	White or Caucasian	40.79945243	24.34210526	0.798029019	0	0.034432159	0.03347053	0.019722327	0	0.0388423	0.073603093	0.001900571	0.128367888	0.75	0.75	0.6	0.75	0.666	0	0.5	0.4	0.25	1	1	1	0.75	40.84541321	40.95210648	41.03761292	40.90045547	39.5704155	38.23947525	41.1076622	41.17583466	White or Caucasian	1	0.734026015	27.285685
956	M	White or Caucasian	45.35523614	26.62285587	0.960724211	0	0.00779431	0.009509085	0.004910777	0	0.009725809	0.003875594	0.003460215	0.035400196	0.75	0.5	0.4	0.75	0.666	1	1	0.6	0.5	0	1	1	0.25	46.69681931	43.68676376	44.26791763	44.32544327	43.41363907	46.52358246	44.44544983	44.33664322	White or Caucasian	1	0.568022549	25.268915
957	M	White or Caucasian	27.81382615	22.7314025	0.93644398	0	0.012946146	0.013617587	0.009182547	0	0.013466715	0.009974234	0.004368791	0.053581786	0.5	0.25	0.4	0.75	0.666	0.5	0.75	0.8	0.5	0.5	1	1	0.75	31.36396599	26.18128586	27.67212868	28.20723915	28.43819809	28.21278954	27.02330971	27.44879723	Middle Eastern or North African	1	0.80340302	26.499727
958	F	White or Caucasian	76.15879535	14.1929178	0.648270498	0	0.039390197	0.045934936	0.029862173	0	0.046203339	0.190338857	0	0.161390645	1	1	0.8	0.75	0.333	1	1	0.8	0.75	1	-1	1	0.25	53.73508453	72.02438354	75.93387604	75.75614166	70.33782959	75.52189636	76.8553009	76.82559967	White or Caucasian	1	0.571708679	23.559046
959	M	White or Caucasian	44.16427105	25.3589892	0.914698722	0	0.017290856	0.017571948	0.009675653	0	0.019062022	0.015822703	0.005878095	0.069478575	0.75	0.5	0.4	0.75	0.666	1	0.5	0.4	0.25	1	1	1	0.75	46.16595459	43.24877548	44.13145828	43.68988037	44.84664154	45.50088882	44.53990555	44.31420135	White or Caucasian	1	0.851601779	26.379093
960	M	White or Caucasian	51.56741958	23.05362654	0.834037559	0	0.02801054	0.030217882	0.01783604	0	0.034631394	0.051573671	0.003692913	0.11438877	1	1	0.2	0	0	1	0.25	0.6	0.75	1	1	1	1	57.70677185	47.42962265	47.21456909	47.23662567	49.12682724	45.98239136	47.04660034	47.05747986	White or Caucasian	0	0.900671721	26.369045
961	F	White or Caucasian	71.2991102	18.87939453	0.660679116	0	0.044628657	0.047861141	0.023373445	0	0.051346575	0.172111065	0	0.167209819	0.75	0.75	0.8	0.75	0.666	1	0.5	0.8	0.5	0.5	-1	1	1	59.89225006	70.59065247	70.8604126	70.82380676	74.12166595	75.01567078	70.7458725	70.90965271	White or Caucasian	1	0.938527584	22.31801
962	F	White or Caucasian	45.25667351	18.28824142	0.977613732	0	0.004598874	0.005243748	0.002600266	0	0.005564011	0.003180231	0.001199138	0.019206037	0.75	0.75	0.4	0.75	0.333	0.5	0.5	0.4	0.25	1	-1	0	1	39.96584702	43.00950623	46.40976334	46.33571625	43.39907837	43.96659088	45.99510956	46.06005478	Hispanic or Latino	1	0.592517793	23.085947
963	M	Hispanic or Latino	55.37029432	24.9542113	0.647159027	0	0.04166781	0.041799143	0.027401658	0	0.031490986	0.210481376	0	0.142359597	0.75	0.75	0.6	0.75	0.333	1	0.5	0.6	0.75	1	1	0	0.5	45.12361908	54.46979523	54.37204361	54.66933823	54.04128647	51.63188553	54.05231094	54.08127594	Hispanic or Latino	0	0.845509589	25.473259
964	F	Asian or Pacific Islander	35.57563313	22.67132491	0.916428035	0	0.015989477	0.017255033	0.011283661	0	0.019010339	0.015218264	0.004815191	0.068353701	0.75	0.75	0.6	0.75	0.333	1	0.5	0.6	0.75	0.5	-1	1	1	37.4667778	34.38960648	35.88982391	35.77050781	37.33211899	36.33286667	36.17871857	36.17455673	Asian or Pacific Islander	1	0.950223267	21.243084
965	M	White or Caucasian	80.98562628	28.35034657	0.64222409	0	0.041907791	0.039631004	0.032807798	0	0.046121551	0.197307765	0	0.160468145	0.75	0.75	1	0.75	0.333	1	0.75	0.8	0.25	0.5	1	1	0.75	65.38824463	79.01901245	78.37294006	78.87155914	78.21276855	77.33938599	77.42034912	77.57341003	White or Caucasian	0	0.694134295	25.99696
966	M	Asian or Pacific Islander	63.23340178	22.2377551	0.549075434	0	0.048729192	0.055611041	0.031151295	0	0.098826883	0.216606155	0	0.234318411	1	0.75	0.8	0.75	0.666	1	0.5	1	0.75	1	1	1	0.75	54.23452759	59.42445374	60.31156158	60.439888	59.15572739	59.07557678	60.6609993	60.68651581	Asian or Pacific Islander	0	0.872467875	23.86503
967	F	White or Caucasian	63.95071869	26.6027832	0.562259358	0	0.039014393	0.046579409	0.018367792	0	0.047923175	0.285855874	0	0.151884768	0.5	0.5	0.2	0.25	0.666	1	1	0.4	0.75	0.5	-1	1	1	53.1782608	61.90164185	62.91676712	62.68995667	65.37447357	62.70616531	63.68253326	63.24702072	White or Caucasian	0	0.880414307	22.946518
968	M	Asian or Pacific Islander	44.42984257	20.67186456	0.707859973	0	0.038447511	0.040495828	0.025436347	0	0.046417972	0.141342369	0	0.150797658	0.5	0.5	0.6	0.75	0.666	0.5	0.75	0.4	0.5	0	1	1	1	50.59403992	45.29023743	44.01963425	44.43062592	50.25793839	42.98689651	43.6784668	43.60168076	Asian or Pacific Islander	0	0.997845709	23.385904
969	F	White or Caucasian	54.2696783	22.59412305	0.961790741	0	0.007409639	0.008514599	0.005376469	0	0.009397278	0.005763441	0.001747833	0.032445818	0.5	0.75	0.6	0.75	0.666	1	0.75	0.6	0.75	1	-1	1	0.75	54.96793747	60.80340958	57.88215256	58.50807953	57.10987854	59.89197159	56.24182129	56.73049164	White or Caucasian	1	0.876134634	21.26396
970	M	A race/ethnicity not listed here	41.54140999	22.2377551	0.910521803	0	0.016035939	0.019027234	0.011985149	0	0.020176165	0.016325786	0.005927924	0.073152411	1	1	0.8	0.75	0.666	1	1	0.4	1	1	1	1	1	52.76222992	44.33273697	43.21187973	42.81900024	42.26671219	41.21863556	43.63599396	43.33184814	White or Caucasian	1	0.880876839	25.381332
971	F	White or Caucasian	59.75633128	28.12	0.558261215	0	0.038919844	0.043032183	0.026642408	0	0.050333516	0.282810833	0	0.158927952	0.5	0.75	0.2	0.75	0.333	1	0.25	0	0.5	0.5	-1	1	0.25	52.27890778	58.87495041	57.75999451	57.82294083	59.80343246	57.13102341	57.70026016	57.69842911	White or Caucasian	1	0.62208277	23.080381
972	F	White or Caucasian	39.71252567	21.45385742	0.965097298	0	0.007007647	0.007798831	0.005154976	0	0.007320617	0.006181619	0.001439011	0.028721083	0.75	0.5	0.2	0.75	0.333	1	0.75	0.8	0.75	1	-1	1	1	43.2766037	38.52029419	38.35687256	38.42905426	40.85321426	41.53527832	38.69495773	38.50677109	White or Caucasian	1	0.704678595	22.861595
973	F	White or Caucasian	34.61738535	23.80396525	0.896602408	0	0.018199324	0.020958431	0.012169592	0	0.024603864	0.021408525	0.006057857	0.081989067	0.75	0.75	0.4	0.75	0.333	0.5	0.5	0.4	0.5	1	-1	1	1	35.88456726	33.49880219	35.70660019	35.73265457	31.93839455	34.4389534	35.62430191	35.59529114	White or Caucasian	1	0.637639999	25.594461
974	M	White or Caucasian	47.08281999	23.32484568	0.619972692	0	0.041434157	0.046327883	0.025096127	0	0.056214819	0.210954321	0	0.169072987	1	1	0.2	0.75	0.333	1	0.5	0.8	0.5	1	1	1	0.5	51.08511734	51.28678894	48.7848053	49.34204102	51.33759689	52.36763	48.54287338	48.67485046	White or Caucasian	0	0.668167472	24.172573
975	M	White or Caucasian	44.38877481	28.47800926	0.760568682	0	0.038476358	0.039752654	0.023715293	0	0.040311246	0.091489118	0.00568665	0.1479422	1	0.75	0.6	0.75	0.666	1	0.5	0.8	0.25	1	1	1	1	39.86998367	43.68725967	44.09427261	43.88752747	42.55928421	42.06931305	44.1999321	44.24466705	White or Caucasian	1	0.995618761	26.29058
976	F	White or Caucasian	43.09103354	23.34179688	0.990609237	0	0.002022967	0.002153345	0.001330117	0	0.00227952	0.001205484	0.000399329	0.008185279	0.75	0.75	0.4	0.75	0.666	1	0.5	0.6	0.5	1	-1	1	0.5	40.4388504	43.88356018	44.88938522	45.10975647	48.3295784	43.67506409	44.67245102	44.83477783	White or Caucasian	1	0.109418124	23.351913
977	F	White or Caucasian	67.8275154	24.54321289	0.496717589	0	0.026576131	0.037908902	0.019711797	0	0.035348892	0.38373669	0	0.119545722	0.25	0.75	0.4	0.75	0.333	0.5	0.5	1	0.5	0.5	-1	1	1	65.27909088	74.19393921	72.08686066	72.69813538	73.24330139	77.42414093	70.77093506	71.13317871	White or Caucasian	0	0.794838667	23.982481
978	M	White or Caucasian	46.41752225	32.48477211	0.938711223	0	0.01271567	0.012649547	0.00826279	0	0.01317005	0.012056732	0.002433989	0.049232045	0.5	0.5	0	0.25	0.666	0.5	0.5	0.2	0.25	0.5	1	1	0.5	38.97130203	43.7800293	45.22689056	45.1341629	46.0028801	46.11051941	45.26672745	45.10044479	Middle Eastern or North African	1	0.868582428	25.781166
979	F	Hispanic or Latino	52.48186174	24.95857988	0.787605185	0	0.033718858	0.037791109	0.022809511	0	0.037906744	0.075046201	0.005122392	0.137348614	0.75	0.75	0.6	0.75	0.666	1	0.75	0.6	0.75	0.5	-1	1	0.75	54.53920746	51.50367737	51.03627777	50.77114868	53.51993561	53.71826935	50.76895142	50.7027626	Hispanic or Latino	1	0.616693377	23.133188
980	M	Multiracial or Biracial	47.19507187	34.30628843	0.750828113	0	0.037675087	0.037180417	0.024990164	0	0.037958538	0.11136768	0	0.137804206	0.25	0.25	0.2	0.25	0.666	0.5	0.75	0	0.25	0	1	1	1	45.21534348	48.36187744	47.66527939	47.67802429	45.85966873	47.93902206	47.45708847	47.50302887	Hispanic or Latino	1	0.978094041	26.27405
981	F	White or Caucasian	48.27926078	20.08081055	0.632557881	0	0.0456774	0.047298535	0.027077832	0	0.053463446	0.193924905	0	0.173517214	1	1	0.4	0.75	0.666	1	0.25	0.6	0.75	1	-1	1	1	45.8598938	49.20996475	46.94587708	47.42111969	48.43980789	47.64355469	46.83548355	46.68810654	White or Caucasian	1	0.931530178	23.148575
982	M	Hispanic or Latino	48.12594114	25.8398307	0.973225223	0	0.005754384	0.005960904	0.00384234	0	0.00564049	0.004170049	0.00140661	0.022604728	0.25	0.5	0.2	0.25	0.333	1	0.75	0.4	0.25	0.5	1	0	0.5	46.0985527	45.91801071	46.54710007	46.23614502	47.41871643	43.88232422	46.7528801	46.6100769	Hispanic or Latino	1	0.980642855	24.9678
983	F	White or Caucasian	63.20876112	17.26836547	0.852485523	0	0.026889912	0.027553108	0.019320232	0	0.029420172	0.041296626	0.003034427	0.106217851	1	0.75	0.6	0.75	0.666	1	0.5	0.6	0.75	1	-1	1	0.5	59.78656006	62.98392105	64.13320923	63.58847809	64.6098175	62.15620804	64.32917786	64.50702667	White or Caucasian	0	0.55924648	21.858967
984	M	White or Caucasian	64.21355236	21.63076923	0.765087652	0	0.039241797	0.039142758	0.024450638	0	0.040624236	0.087889563	0.003563355	0.147022785	1	0.75	0.6	0	0	1	0.5	0.4	0.75	1	1	1	0.75	45.42353821	50.69135284	50.95893097	51.03147888	48.86139679	50.45091248	50.78551102	50.86138535	Middle Eastern or North African	1	0.625176013	25.694515
985	F	White or Caucasian	56.04106776	24.32525952	0.962384593	0	0.0074517	0.008807926	0.004739354	0	0.008554723	0.006454376	0.001607327	0.031161031	0.75	0.75	0.6	0.75	0.666	0.5	1	1	0.75	0.5	-1	1	1	39.84617996	35.31119919	35.47058487	35.66536331	32.86978531	36.82154083	35.24740219	35.17008209	White or Caucasian	1	0.916083753	22.216713
986	F	White or Caucasian	65.03764545	44.62330905	0.826215687	0	0.029153374	0.031377055	0.02029015	0	0.031875377	0.06071365	0.000374709	0.113070663	0.25	0.25	0	0.25	0.333	0	0.5	0.4	0.25	0	-1	1	1	48.06120682	58.59701157	61.85466385	61.3875618	57.31294632	61.27619553	63.26439285	62.97794342	White or Caucasian	1	0.731593549	23.629585
987	F	Hispanic or Latino	71.23340178	26.39766082	0.953731016	0	0.008560213	0.009732322	0.005328308	0	0.012194901	0.009895479	0.000557761	0.036373504	0.5	0.75	0.6	0.5	0.333	1	0.5	0	0.75	1	-1	1	1	81.20744324	69.47897339	68.26573181	68.12015533	70.84388733	73.01719666	69.3849411	69.28475952	Hispanic or Latino	0	1.095372319	24.230911
988	F	White or Caucasian	78.41478439	20.4660355	0.775317459	0	0.034617668	0.035045176	0.019530499	0	0.044434381	0.090940941	0.000113877	0.1337416	0.75	1	0.8	1	0.666	1	1	1	1	1	-1	0	0.75	70.49245453	68.63243866	69.91505432	69.87057495	68.66191864	69.39044952	70.20515442	70.04195404	White or Caucasian	0	0.959798813	22.245386
989	F	Hispanic or Latino	42.68583162	23.04318418	0.844163209	0	0.026602347	0.028319397	0.018158325	0	0.028035563	0.049037627	0.005683532	0.106799164	0.75	1	0.6	1	0.666	1	0.75	0.6	0.75	0.5	-1	1	0.75	50.26592636	46.25104523	43.90037918	43.91795731	45.96481323	46.17666626	43.73855591	43.72190094	Hispanic or Latino	1	0.826433897	24.331741
990	F	White or Caucasian	34.25051335	19.19554715	0.975167452	0	0.00473213	0.005855425	0.003457275	0	0.006110905	0.003415922	0.00126089	0.021416626	0.75	0.75	0.6	0.75	0.666	1	0.5	0.6	0.75	1	-1	1	1	41.55083084	39.29476547	40.44698334	40.1721611	37.92126083	39.13899612	40.70345306	40.47238922	White or Caucasian	1	0.67456615	22.620543
991	F	White or Caucasian	73.23203285	22.31746032	0.757441312	0	0.037527615	0.038654986	0.02522462	0	0.039100381	0.10074115	0.001309936	0.141817538	0.5	0.75	0.6	0.75	0.333	0.5	0.5	0.6	0.75	0.5	-1	0	1	52.25104141	70.19804382	71.65188599	72.31121826	72.47602081	72.18894196	70.53468323	71.07015991	White or Caucasian	0	0.686671138	23.429203
992	M	White or Caucasian	50.13004791	26.92291256	0.801143162	0	0.033208586	0.030530251	0.01630543	0	0.035885024	0.07829602	0.004631527	0.120560818	1	0.75	0.4	0.75	0.333	1	0.5	0.6	0.75	0.5	1	1	0.5	56.44601822	52.29052353	49.57826233	49.78286743	55.72132874	49.06793594	49.24085999	49.22389984	White or Caucasian	1	0.622083008	24.717337
993	M	Black or African American	39.17043121	24.39189189	0.569804633	0	0.048667106	0.044086544	0.021608262	0	0.058528145	0.25730531	0	0.172890056	0.75	0.75	0.6	0.75	0.666	1	0.75	0.6	0.5	1	1	1	1	46.3863678	39.62557602	37.8813591	37.99221802	36.98863983	34.68227005	37.42161179	37.539814	Black or African American	1	0.984119654	28.225136
994	F	White or Caucasian	79.27994524	21.2982847	0.768631605	0	0.034051311	0.035464468	0.02468262	0	0.037226782	0.092582381	0.007360833	0.138786014	0.75	0.75	0.8	1	0.666	1	0.5	0.8	0.25	0.5	-1	1	0.25	67.97673035	80.25527954	82.29110718	82.00899506	76.70562744	82.34516907	82.46858978	82.25830841	White or Caucasian	0	0.516221941	23.52545
995	M	Asian or Pacific Islander	56.35318275	18.47939407	0.846264627	0	0.028622411	0.028062767	0.015936879	0	0.027065888	0.050860824	0.003186603	0.102874549	0.75	0.75	0.6	0.75	0.333	0.5	1	0.4	0.5	1	1	1	0.75	54.20303726	56.69732666	56.38823318	56.61194992	53.2563858	58.16418076	55.49087143	55.77933884	Asian or Pacific Islander	1	1.148132801	23.212046
996	M	White or Caucasian	76.3449692	24.96367347	0.517018658	0	0.03570533	0.037564816	0.014719136	0	0.041614423	0.353377637	0	0.129603706	0.75	0.75	0.8	0.5	0.666	1	0.5	0.4	1	0.5	1	0	1	75.03217316	73.14067841	82.43985748	82.10233307	76.88520813	80.14068604	81.75080872	82.00416565	White or Caucasian	0	0.901106536	24.25577
997	M	Asian or Pacific Islander	41.73853525	22.50086505	0.908815669	0	0.018499905	0.018507346	0.01011255	0	0.019609341	0.020338684	0.004116504	0.070845647	0.75	0.75	0.8	0.75	0.333	1	0.5	0.8	0.25	1	1	0	0.75	45.42376328	45.68012238	44.50012589	44.52978897	41.26554489	45.22034073	44.07878494	44.02296066	Asian or Pacific Islander	1	0.926828146	24.791473
998	F	White or Caucasian	64.45174538	27.43572084	0.554922391	0	0.036800072	0.040957092	0.018261949	0	0.041135798	0.307922699	0	0.137154911	0.75	0.75	0.6	0.25	0	1	0	1	0.5	1	-1	1	1	63.90142822	66.13941193	65.66052246	65.3706665	61.25259399	63.96085739	65.7855072	65.57633972	White or Caucasian	1	0.818370879	23.945272
999	F	Asian or Pacific Islander	44.90896646	22.21488078	0.649222954	0	0.046844958	0.043535591	0.021871607	0	0.046392346	0.192132545	0	0.158644502	0.75	0.75	0.6	0.25	0	1	0.25	0.4	0.25	0.5	-1	1	0.75	43.31120682	43.03665161	43.77671814	43.42510986	40.96943665	43.74370193	44.33051682	44.25601196	Asian or Pacific Islander	1	0.978147805	23.820663
1000	M	White or Caucasian	79.8384668	24.9542113	0.556286108	0	0.037109739	0.041871011	0.020808718	0	0.03903834	0.304886084	0	0.138827808	1	1	0.8	0.75	0.333	1	1	0.8	0.75	1	1	1	0.25	58.26586151	75.96125031	76.95452881	77.36930847	76.41703033	76.87716675	77.3275528	76.89817047	White or Caucasian	0	0.420580745	25.374126
1001	F	Multiracial or Biracial	34.24503765	17.71227009	0.437980565	0	0.03641191	0.04113181	0.023878787	0	0.039045251	0.421551676	0	0.140467759	1	1	0.4	0.5	0.333	1	0.5	0.6	0.5	1	-1	1	0.75	38.14295197	33.51063156	31.86643791	31.6636982	32.52204895	32.65570068	32.50632858	32.11912155	Asian or Pacific Islander	1	0.583315074	23.850286
1002	F	White or Caucasian	52.43805613	41.36303711	0.132631419	0.022479309	0.000482488	0.002791171	0	0	0.012458881	0.829156732	0	0.01573254	0.5	0.5	0.6	0.75	0.333	1	0.75	0.6	0.25	0.5	-1	1	1	46.36473846	53.27006531	54.25673294	54.3067627	53.17607117	51.40527344	54.71767807	54.45692062	White or Caucasian	1	0.495526433	24.312458
1003	F	White or Caucasian	56.96372348	21.03147763	0.968645427	0	0.006680511	0.006858613	0.003565033	0	0.007892645	0.004117991	0.00223978	0.027236582	0.75	0.75	0.8	0.75	0.666	1	0.75	0.8	0.5	1	-1	1	0.75	58.42062759	57.18109894	57.32170486	57.22901917	56.05236816	57.30495071	57.6797905	57.54026794	White or Caucasian	1	0.760892391	24.058851
1004	F	Hispanic or Latino	42.0862423	20.98025712	0.943955468	0	0.010988127	0.011590089	0.006471734	0	0.013993774	0.012408168	0.00059264	0.043636364	0.75	0.75	0.2	0.25	0.333	1	1	0.6	0.75	1	-1	0	1	44.08685303	41.39106369	41.92002487	42.07436371	45.73566055	43.06280136	41.90432358	41.77289581	Hispanic or Latino	1	1.041102767	23.195702
1005	F	Asian or Pacific Islander	62.48323066	21.03147763	0.92797169	0	0.013560039	0.014977066	0.010046393	0	0.015370763	0.013768054	0.004305996	0.058260256	0.75	0.75	0	0.25	0.333	1	1	0.4	0.75	0.5	-1	1	1	53.09101868	57.14367294	58.49389648	58.03670502	60.26743317	61.22082138	58.56491089	58.46069336	Asian or Pacific Islander	1	0.845262587	23.157118
1006	F	White or Caucasian	58.45311431	24.68912591	0.991140684	0	0.001788841	0.002112536	0.000982111	0	0.002691403	0.000808369	0.000476057	0.008050947	0.75	0.75	0.8	0.75	0.333	1	0.25	0.6	0.5	1	-1	1	1	52.78660965	57.30346298	56.9863472	56.97768784	53.34389877	56.55084991	57.05161285	56.95923615	White or Caucasian	0	0.681972563	22.20207
1007	F	White or Caucasian	43.55920602	25.10714286	0.932941294	0	0.013473961	0.013998803	0.009317443	0	0.014803305	0.012759478	0.002705715	0.054299228	0.75	0.5	0.8	0.75	0.666	1	0.75	0.6	0.5	0	-1	1	0.5	39.69197464	39.86415863	42.47850418	42.35093689	40.188694	41.1213913	43.00667572	42.8725853	White or Caucasian	1	0.632491946	24.069727
1008	M	White or Caucasian	51.84394251	31.24444444	0.932331811	0	0.014413695	0.014845398	0.009123391	0	0.014459419	0.011503287	0.003323	0.056164903	0.5	0.75	0.2	0.25	0.333	0	1	0.4	0.25	0.5	1	0	0.25	46.99779129	49.79700851	49.37083435	49.39750671	51.84486771	50.02542496	48.77624893	48.88204575	White or Caucasian	1	0.802833259	26.230188
1009	F	Hispanic or Latino	59.59206023	28.64566268	0.864681689	0	0.024012602	0.025822122	0.013431363	0	0.028357265	0.037121122	0.006573835	0.098197188	0.75	1	0.6	0.25	0.333	1	0.75	0.4	0.25	0.5	-1	0	1	57.06701279	65.15947723	65.24103546	65.07230377	64.07659149	66.56057739	65.21072388	65.17368317	Hispanic or Latino	1	0.889508486	23.802557
1010	M	White or Caucasian	54.74606434	21.1105957	0.857571237	0	0.025633634	0.027169056	0.017597093	0	0.032070256	0.032341071	0.007617653	0.110087692	0.75	0.75	0.6	1	0.666	1	0.25	0.8	0.75	1	1	1	0.5	46.87422943	57.20648575	58.24100113	58.38968277	58.82179642	61.94388962	58.19200134	58.14518738	Other	1	0.447178245	24.930067
1011	M	White or Caucasian	43.97535934	22.8049308	0.912271656	0	0.017042037	0.016946704	0.008209453	0	0.022464414	0.018310284	0.004755452	0.06941806	0.75	0.75	0.8	1	0.666	1	0.75	0.8	0.5	1	1	1	0.75	43.63682556	45.66054916	46.69525909	46.94781876	41.901371	47.29732895	46.0760231	46.33281326	Middle Eastern or North African	1	0.599798501	25.927
1012	F	White or Caucasian	67.43326489	20.84859521	0.968449551	0	0.00628116	0.006730444	0.004057643	0	0.00782262	0.004640884	0.002017699	0.026909565	1	0.75	0.6	0.75	0.333	1	0.5	0.8	0.75	1	-1	1	0.75	64.67167664	71.97569275	70.91169739	71.01773834	66.55820465	72.61985016	70.67141724	70.68061066	White or Caucasian	0	0.592778265	21.945194
1013	F	White or Caucasian	44.06297057	20.65748393	0.734270783	0	0.03934613	0.041559582	0.021902411	0	0.043237257	0.115153696	0.004530141	0.150575521	0.75	0.5	0.2	1	0.666	0.5	0.75	0.6	0.5	0.5	-1	0	1	46.36385727	44.99986649	43.67154694	44.07243729	45.66585159	40.3968544	43.32230377	43.44886017	White or Caucasian	1	0.806180894	22.860025
1014	F	Hispanic or Latino	42.34907598	28.83398438	0.903318217	0	0.017686119	0.02111691	0.016210301	0	0.01853466	0.019787404	0.003346389	0.076894378	0.75	0.75	0.8	0.75	0.666	1	0.75	0.8	0.5	1	-1	1	0.5	36.39260864	40.35227585	42.14797974	42.23238373	42.80154037	43.93506241	41.93132782	42.09106827	Hispanic or Latino	1	0.811510861	22.580324
1015	F	White or Caucasian	31.78918549	22.67132491	0.892081527	0	0.019570082	0.023351037	0.016522851	0	0.020847885	0.025889565	0.001737054	0.082028908	0.5	0.25	0.4	0.75	0.666	1	0.5	0.6	0.75	0.5	-1	1	1	41.30939865	33.41546249	33.40030289	33.55240631	35.76306152	33.81066513	33.27972412	33.2490387	White or Caucasian	1	1.071142793	21.29742
1016	F	Asian or Pacific Islander	54.55989049	18.47112383	0.806283871	0	0.032338781	0.034427753	0.019939558	0	0.035971664	0.068655373	0.002383001	0.125060756	0.75	0.75	0.4	0.5	0.333	1	1	0.2	0.75	1	-1	1	0.75	50.20474243	53.52612686	54.18651581	53.8394165	54.26143646	52.76184464	54.15409851	54.01833344	Asian or Pacific Islander	1	0.868836939	21.103636
1017	F	White or Caucasian	71.6495551	21.07760141	0.570000351	0	0.042801916	0.046341104	0.019290875	0	0.059603174	0.26196258	0	0.168037069	0.75	1	0.2	0.25	0	1	0.75	0.4	1	1	-1	1	1	66.68391418	67.33368683	68.27433777	68.35466766	69.19534302	68.38838959	67.81164551	68.07263947	White or Caucasian	0	0.988182306	23.114397
1018	M	White or Caucasian	27.77275838	25.79944455	0.815815952	0	0.029512875	0.034511724	0.01993469	0	0.042724959	0.054789731	0.00271007	0.129394318	1	0.5	0.2	0.75	0.666	1	0.5	0.8	0.5	1	1	1	0.75	32.66324615	25.91036987	27.41697502	27.27347374	27.90880394	28.60645485	27.64575577	27.79790306	Middle Eastern or North African	1	0.844453037	26.004503
1019	M	White or Caucasian	38.69130732	21.70573409	0.93739027	0	0.013544961	0.013157036	0.007487362	0	0.012865231	0.012516087	0.003039053	0.050093644	0.5	0.5	0.4	0.75	0.666	0.5	0.5	0.4	0.25	0.5	1	1	0.75	35.78777313	40.04032516	41.81678009	42.04725647	38.74381256	40.0730629	41.51877975	41.55992889	White or Caucasian	1	0.772740006	23.991117
1020	M	White or Caucasian	66.90759754	28.47800926	0.988780162	0	0.002177392	0.002401105	0.001061272	0	0.00314934	0.001545339	0.000885391	0.009674499	0.75	0.75	0.8	0.75	0.333	1	0.5	0.8	0.75	0.5	1	1	0	86.38168335	72.02675629	73.62852478	73.20314789	73.93212891	74.94955444	74.01509094	73.90825653	White or Caucasian	0	0.243327379	29.05788
1021	M	White or Caucasian	81.57700205	23.17016602	0.483464937	0	0.045375694	0.038489187	0.009476142	0	0.047649942	0.375544097	0	0.140990966	0.25	0.75	0.4	0	0.333	1	0.25	0.6	0.75	0.5	1	1	0.75	58.70660019	72.686409	75.5823288	75.81449127	72.56574249	74.03759766	74.65144348	75.05968475	White or Caucasian	0	0.999991536	23.502209
1022	M	White or Caucasian	72.10130048	28.7492284	0.920970147	0	0.015333168	0.016888352	0.00980816	0	0.015749282	0.017921909	0.003328981	0.061107944	1	0.75	0.8	1	0.666	1	0.25	0.6	0.75	0.5	1	1	1	78.94645691	77.7803421	75.3237381	76.39574432	79.30999756	73.1308136	74.03856659	74.1893692	White or Caucasian	0	0.741541982	25.168978
1023	F	White or Caucasian	43.46064339	24.68912591	0.938300588	0	0.011913771	0.01260268	0.007186915	0	0.01592174	0.008428924	0.005645382	0.053270488	0.75	0.75	0	0.75	0.666	0.5	0.5	0.2	0.75	0.5	-1	1	0.75	39.86514664	40.59363937	41.24660873	41.18949127	40.23609543	39.86001205	41.20585251	41.26223755	White or Caucasian	1	0.815848529	22.61022
1024	M	Asian or Pacific Islander	31.67693361	25.08777006	0.912206291	0	0.01726073	0.017657494	0.011729042	0	0.01809328	0.018905037	0.004148126	0.068888672	0.75	0.75	0.4	0.25	0.333	0.5	0.5	0.8	0.5	1	1	1	0.75	36.79397583	29.73527908	31.39746094	31.32323265	32.68713379	32.43321228	31.42943954	31.49310684	Asian or Pacific Islander	1	0.907276511	26.504545
1025	F	White or Caucasian	57.76043806	18.79260414	0.797182543	0	0.031692835	0.038690673	0.02300381	0	0.034273853	0.0723328	0.002823486	0.130484657	0.75	0.75	0.8	0.75	0.333	1	0.5	1	0.75	1	-1	0	1	56.62355804	58.73210144	59.06840515	58.98685074	62.12495041	59.79993057	59.27035904	59.21162415	White or Caucasian	0	0.9006778	22.59839
1026	M	White or Caucasian	76.28473648	25.84015963	0.615623682	0	0.032433168	0.037729532	0.022803049	0	0.051268501	0.240142068	0	0.14423425	1	1	1	0.75	0.333	1	0.75	0.8	0.5	0.5	1	1	1	70.2456131	72.37870789	75.27303314	75.01237488	66.33615112	72.60971069	75.56317902	75.60443115	White or Caucasian	0	1.108287692	26.635628
1027	F	White or Caucasian	38.03696099	25.40136719	0.911509368	0	0.01501663	0.019324136	0.014741799	0	0.01736407	0.017096603	0.004947394	0.071394029	0.75	0.5	0.8	0.25	0.333	1	0.25	1	0.25	0.5	-1	0	1	43.81420517	41.03352356	39.87730789	39.97729874	36.54967499	39.546772	39.62978745	39.7815361	White or Caucasian	1	0.921190023	23.910269
1028	F	White or Caucasian	71.84394251	23.17016602	0.653698498	0	0.042226951	0.048911475	0.031213104	0	0.051332616	0.172617356	0	0.173684146	1	0.75	0.4	0.5	0.333	1	0.5	0.8	0.75	1	-1	1	1	64.61449432	69.06295013	66.64498901	66.78046417	66.49049377	68.78703308	66.48887634	66.63161469	White or Caucasian	1	0.80327934	23.113934
1029	M	White or Caucasian	75.67967146	26.38393695	0.892688636	0	0.021135239	0.020254967	0.011395173	0	0.021760095	0.029224083	0.003541808	0.078087281	0.75	1	0.8	0.75	0.666	1	0.75	1	0.75	0.5	1	1	0.75	54.74370193	64.58747864	70.83656311	69.7896347	67.50754547	68.07220459	72.67871857	72.1985321	White or Caucasian	0	0.91631633	27.86238
1030	F	White or Caucasian	44.95003422	27.97583008	0.932945965	0	0.012084241	0.013869044	0.006999993	0	0.017917408	0.013007599	0.00317575	0.054046436	0.75	0.5	0.2	0.75	0.666	1	0.5	0	0.5	0.5	-1	0	1	41.00684357	45.03420258	46.38244629	46.25907135	44.45886993	48.97023392	46.20102692	46.32221603	White or Caucasian	1	0.660252988	25.674799
1031	M	White or Caucasian	64.19712526	22.496	0.785754652	0	0.032400659	0.035371602	0.017238755	0	0.03728853	0.091945803	0	0.122299546	0.25	0.25	0.6	0.25	0.333	0.5	1	0.4	0.75	0.5	1	0	1	73.01996613	70.70515442	69.19631958	69.68715668	68.60572815	65.28779602	68.76961517	68.8568573	White or Caucasian	0	0.814213812	24.480167
1032	M	White or Caucasian	73.58795346	24.36357908	0.843068793	0	0.026156472	0.031466237	0.017546593	0	0.033184118	0.042198628	0.006379158	0.114732579	0.75	1	0.6	0.25	0.333	1	0.5	0.6	0.75	1	1	0	0.75	77.60179901	77.72119904	77.99160004	78.68990326	78.40524292	78.7963562	77.63067627	77.63030243	White or Caucasian	0	0.771918595	24.285791
1033	F	White or Caucasian	59.24161533	19.13491124	0.463262242	0	0.042430632	0.041759102	0.018288596	0	0.052252575	0.382006853	0	0.154730905	1	0.75	0.6	0.75	0.666	1	0.5	0.6	0.75	1	-1	0	0.5	55.77096558	58.15455627	57.7177887	58.36701202	59.34021378	60.29668808	56.67318344	56.94215393	White or Caucasian	0	0.676486969	22.907635
1034	F	White or Caucasian	62.86105407	18.5978836	0.914356275	0	0.016191994	0.017620901	0.012151415	0	0.016655922	0.019909656	0.003113837	0.065734069	0.5	0.5	0.2	0	0	1	0.25	0.4	0.75	0.5	-1	1	0.5	34.28635788	29.52428436	29.61232376	29.72279549	33.83076096	29.23851395	29.07370758	29.07384109	White or Caucasian	1	0.94987148	22.969154
1035	M	White or Caucasian	78.5982204	27.19400913	0.999072654	0	0.000195172	0.000209078	0.000125704	0	0.000236906	0.000137359	2.31E-05	0.000789987	0.5	1	0.8	0.75	0.666	1	0.25	1	1	0	1	0	0.75	87.91145325	72.64098358	73.37976074	73.07317352	73.30661774	76.56903076	73.89923096	73.72553253	White or Caucasian	0	0.989571095	27.06219
1036	M	Hispanic or Latino	45.15537303	26.07835747	0.979843075	0	0.00396594	0.004790371	0.002723041	0	0.004920167	0.002817746	0.000939659	0.017339179	0.5	0.75	0.2	0	0.333	1	0.25	0.4	0.5	0.5	1	1	0.25	44.45666885	42.42140198	43.91616821	43.62211609	37.50705338	43.86732483	44.26820374	44.23138809	Hispanic or Latino	1	0.250998586	26.274069
1037	F	White or Caucasian	22.56536619	22.31201172	0.688824437	0	0.035395959	0.040713231	0.022531903	0	0.033266507	0.179267962	0	0.131907601	1	0.5	0.4	0.25	0.333	0	0.5	0.8	0.5	1	-1	1	1	34.55529404	23.78964996	22.94267082	23.0035553	21.36231422	23.90887833	22.73391724	22.80501175	White or Caucasian	1	0.741363168	25.016855
1038	F	White or Caucasian	33.67282683	32.92286501	0.824129452	0	0.030555758	0.033840875	0.020452674	0	0.031912672	0.053543912	0.005564658	0.122326636	0.75	0.5	0.2	0.75	0.666	1	0.5	0.6	0.25	0.5	-1	1	0.75	41.23254776	37.88412094	34.46111679	34.40180206	37.23729706	35.90885925	32.70866394	33.08549881	White or Caucasian	1	0.880892158	23.175955
1039	M	White or Caucasian	49.0349076	26.54183673	0.634342485	0	0.041346544	0.046397649	0.025509994	0	0.05521703	0.197186298	0	0.168471217	0.5	0.75	0.4	0.75	0.333	1	0.75	0.2	0.5	1	1	1	0.5	55.98177338	52.23690796	51.60284042	51.67690659	49.81758118	49.08055115	51.05017471	50.99006271	White or Caucasian	1	0.630168915	27.716784
1040	M	White or Caucasian	31.96714579	26.03703704	0.925852499	0	0.014285472	0.015891506	0.009252095	0	0.017398972	0.015216927	0.00210253	0.058930574	0.25	0.5	0.4	0.5	0.333	1	1	0.6	0.25	0.5	1	0	0.25	37.40848923	31.68422127	32.6942482	32.77621841	30.78638458	30.2553978	33.0758934	32.85089111	White or Caucasian	1	0.76120615	25.137234
1041	M	Asian or Pacific Islander	34.92128679	22.91689624	0.786933608	0	0.037535605	0.036891543	0.022273711	0	0.042661063	0.072641459	0.00106301	0.140424932	0.75	1	0.4	0.75	0.333	1	1	0.8	0.25	1	1	1	1	35.34105682	34.508461	35.06257248	34.96870804	36.80002213	33.49729156	35.29018021	35.33178711	Asian or Pacific Islander	1	0.757977009	23.050459
1042	M	White or Caucasian	78.22587269	29.53161101	0.760778896	0	0.037039361	0.038858109	0.023585754	0	0.042663389	0.09707449	0	0.142146614	0.5	1	0.8	0.75	0.666	1	1	0.8	0.75	1	1	1	0.25	59.17421341	70.93959045	74.99871063	74.85614777	73.00016022	71.39439392	74.42560577	74.65312195	White or Caucasian	0	0.843204558	26.384052
1043	M	Asian or Pacific Islander	52.30937714	23.85668945	0.465654492	0	0.031117161	0.035682779	0.023889615	0	0.032748658	0.410907295	0	0.123438213	0.75	0.75	0.4	0.75	0.666	1	0.75	0.8	0.5	1	1	1	0.75	55.44726563	50.42308807	51.31189346	51.18045425	52.89645004	49.70954132	51.20197678	51.30192184	Asian or Pacific Islander	0	0.81431222	25.736542
1044	M	White or Caucasian	41.81519507	27.52874228	0.826412265	0	0.028903165	0.030573026	0.020215154	0	0.033649488	0.055783793	0.004463109	0.117803942	0.75	0.75	0.6	0.75	0.333	1	0.25	0.6	0.5	0.5	1	1	0.75	47.75655746	41.45333862	40.92978668	40.93784332	38.64798737	39.36628723	40.93423462	40.89419174	White or Caucasian	0	0.450710297	27.309368
1045	F	White or Caucasian	30.86379192	24.20798898	0.93727789	0	0.01282968	0.013060609	0.008261094	0	0.013330138	0.012775287	0.002465303	0.049946823	0.5	0.25	0.8	0.5	0.333	0.5	0.5	0.6	0.5	0	-1	1	0.75	35.60985184	28.77624702	31.72595978	31.36739922	31.58062172	29.1015892	32.18085861	32.11560059	White or Caucasian	1	0.850758195	22.844625
1046	M	White or Caucasian	55.17316906	30.26205118	0.870434661	0	0.023460234	0.024133377	0.016377454	0	0.023475216	0.036823807	0.005295251	0.092741532	1	1	0.6	1	0.666	1	1	0.4	0.5	1	1	1	1	53.01855087	54.71778488	53.50001526	53.76991272	56.62220383	56.07770538	52.84716034	52.91423798	White or Caucasian	0	0.611350119	27.335619
1047	M	White or Caucasian	50.37919233	27.17545506	0.579650785	0	0.038563795	0.041655386	0.023994254	0	0.052753126	0.263382654	0	0.156966561	0.5	0.75	0.4	0.5	0.666	1	0.75	0.4	0.25	0	1	1	0.5	46.37936783	47.23129272	47.19438171	47.06845856	46.07579422	45.68022919	47.21604538	47.29476547	White or Caucasian	1	1.057845116	27.254112
1048	M	Asian or Pacific Islander	68.23271732	20.04544442	0.743894381	0	0.035208375	0.039147153	0.023810577	0	0.04911217	0.108827344	0	0.147278275	0.75	0.75	0.8	0.75	0.333	1	0.75	0.6	0.75	1	1	1	1	70.94181061	67.16271973	67.26067352	67.34953308	72.44194794	70.47314453	67.52702332	67.30530548	Asian or Pacific Islander	0	1.004854918	23.43829
1049	M	White or Caucasian	33.35523614	28.75849127	0.899784383	0	0.016295473	0.020691136	0.012153364	0	0.02352403	0.024980741	0.002570874	0.075234876	0.5	0.25	0.8	0.75	0.666	0.5	1	0.8	0.5	0.5	1	1	1	39.74149704	35.29702759	35.78373337	35.90240479	36.06918335	38.29009247	35.22251892	35.4914856	White or Caucasian	1	0.813610077	25.8898
1050	M	White or Caucasian	74.95687885	15.81724488	0.755629753	0	0.040392706	0.038260933	0.019138058	0	0.041468614	0.105109935	0	0.139260311	1	1	0.6	1	0.666	1	0.75	0.6	1	1	1	0	1	77.93888092	73.04439545	76.52983093	76.7069931	72.71169281	72.18517303	76.45349121	76.31863403	White or Caucasian	0	0.639686346	26.489195
1051	F	White or Caucasian	54.87748118	30.11085916	0.847298863	0	0.027339542	0.028580541	0.020497434	0	0.031045415	0.038374564	0.006863642	0.114326574	0.75	0.75	0.6	0.25	0.333	1	0.5	0.2	0.5	0.5	-1	1	0.75	39.67086411	43.59579849	48.09673309	47.36445618	45.36087036	45.81303787	48.61674118	48.47863007	White or Caucasian	1	0.878144324	23.245367
1052	F	White or Caucasian	55.27720739	29.28514146	0.709515535	0	0.037051238	0.040551807	0.023614817	0	0.043417744	0.145848859	0	0.144635606	0.5	0.75	0.2	0.75	0.333	1	0.5	0.6	0.25	0.5	-1	1	0.5	47.97631454	55.28463364	55.40361404	55.51687622	54.15826797	54.03237534	55.1730423	55.28632355	White or Caucasian	1	0.368485093	22.845016
1053	F	White or Caucasian	74.48323066	20.40419242	0.784736166	0	0.032923892	0.037909317	0.019820228	0	0.043952076	0.068953739	0.011704582	0.146310095	1	1	0.6	0.75	0.666	1	0.5	0.8	0.75	1	-1	1	0.75	60.71160889	73.9666748	73.82875824	73.7339859	75.19028473	74.4286499	74.31026459	74.10083008	White or Caucasian	0	0.719385803	20.676258
1054	M	White or Caucasian	38.0971937	24.13850309	0.692432282	0	0.04158928	0.05065779	0.027544977	0	0.053606415	0.132591317	0.001577939	0.174976401	0.25	0.75	0.2	0.75	0.666	1	0.75	1	0.5	0	1	1	0.5	40.80246353	36.83988953	37.13469696	36.79063416	37.12629318	36.05133057	36.9113121	37.08567429	White or Caucasian	1	0.865314543	26.445963
1055	M	White or Caucasian	74.34907598	24.82324936	0.761057521	0	0.035847577	0.03714763	0.020390815	0	0.044008123	0.101548335	0	0.137394144	0.75	0.75	0.8	0.5	0.333	1	0.5	1	0.5	0.5	1	0	1	70.57407379	74.09481812	75.92791748	75.94885254	72.29938507	71.83561707	75.84828186	76.06931305	White or Caucasian	0	0.747033477	25.000074
1056	M	White or Caucasian	44.42984257	29.83410494	0.879962904	0	0.021933065	0.024476327	0.016374774	0	0.022745888	0.026860191	0.007646852	0.093176906	0.75	0.75	0.4	0.75	0.666	0.5	0.75	0.4	0.25	1	1	1	0	43.99839401	45.18436813	44.7962532	44.70354462	44.55264282	43.57278442	44.93161774	44.80487442	White or Caucasian	1	0.887952447	25.879938
1057	M	Hispanic or Latino	25.52498289	18.98533951	0.877621375	0	0.023924304	0.023971071	0.014187	0	0.023414726	0.034016631	0.002864892	0.088361993	1	0.75	0.4	1	0.666	1	0.5	0.4	0.25	0	1	1	0.75	36.4670639	25.60108566	26.61279488	26.60192108	27.0506916	27.12834358	26.92521477	26.73912811	White or Caucasian	1	0.894008577	26.044
1058	M	White or Caucasian	29.94387406	25.03378378	0.809524495	0	0.031437156	0.031824194	0.020968526	0	0.042422193	0.054788982	0.009034454	0.135686523	1	0.5	0.4	0	0	0.5	0.5	0.4	0.25	1	1	1	1	33.7003212	30.32514	31.01999855	31.16645241	27.14511871	30.51182175	31.20571899	31.1084671	White or Caucasian	1	0.982692778	25.362171
1059	M	Hispanic or Latino	41.58247775	29.28585598	0.877008458	0	0.020665524	0.023912756	0.014278142	0	0.027007927	0.02961705	0.007510143	0.093374492	0.75	0.75	0.8	0.75	0.333	1	0.5	0.8	0.5	0.5	1	0	0.5	57.41244125	40.92557526	36.78340912	38.14849091	39.91825485	41.43481827	36.42608261	36.71567917	Hispanic or Latino	1	0.612229526	28.65008
1060	F	White or Caucasian	76.84873374	23.17754511	0.96992503	0	0.005737039	0.007013387	0.004615855	0	0.006719348	0.00398425	0.002005091	0.02609072	0.5	1	0.6	0.75	0.666	1	0.25	0.6	0.5	0.5	-1	0	0.5	67.16887665	76.71066284	74.79025269	74.44308472	75.06308746	71.45491028	75.53702545	75.42195129	White or Caucasian	0	0.501441538	21.25829
1061	M	White or Caucasian	35.09103354	22.16250704	0.848339715	0	0.023974444	0.031433679	0.019079491	0	0.032492418	0.03899502	0.005685232	0.112665264	0.5	0.5	0.4	0.5	0.333	0.5	0.25	0.4	0.75	0	1	0	0.75	50.96468353	35.95933151	33.66165161	34.06787872	35.24356461	37.33235931	33.96524811	33.82403564	White or Caucasian	1	0.613583326	27.58517
1062	M	Native American or Alaskan Native	45.73853525	26.95945946	0.442002713	0	0.0418308	0.046085699	0.026064852	0	0.049156842	0.394859094	0	0.163138194	0.75	0.75	0.6	1	0.333	1	1	0.4	0.5	1	1	1	1	46.51821136	49.27046204	46.89082336	47.25675964	48.03120422	48.67658234	46.77511597	46.71580887	Hispanic or Latino	1	0.628062546	25.2301
1063	M	White or Caucasian	63.12388775	24.40972222	0.889686662	0	0.019812569	0.019764991	0.009958112	0	0.025884577	0.032354743	0.002538346	0.077958595	0.75	0.75	0.6	0.75	0.666	1	0.5	0.6	0.75	1	1	1	1	54.98865128	55.46499252	58.63523865	57.58318329	52.37995911	57.8631897	59.19036102	58.94018555	White or Caucasian	1	0.514297664	24.344421
1064	F	A race/ethnicity not listed here	41.15537303	20.59570313	0.980837731	0	0.003960756	0.004284863	0.002748038	0	0.004730793	0.002565686	0.000872134	0.016596583	0.75	0.5	0.6	0.75	0.666	1	0.75	0.8	0.5	0.5	-1	1	1	39.82884598	40.73450089	42.13714218	42.48106766	39.33953476	39.867836	41.51603317	41.72103119	White or Caucasian	1	0.978658676	23.221552
1065	M	White or Caucasian	76.28473648	30.68042055	0.37881843	0	0.017030288	0.021862105	0.009261554	0	0.020665985	0.552361638	0	0.068819932	1	0.75	0.8	0.75	0.333	1	0.5	0.8	0.75	0.5	1	0	0.75	67.69319916	71.54710388	73.51476288	73.3832016	74.46759033	76.77046204	73.33618164	73.46944427	White or Caucasian	0	0.826981425	28.10723
1066	F	White or Caucasian	47.4825462	20.11706556	0.496810612	0	0.03431086	0.039582762	0.014745051	0	0.037443903	0.377106811	0	0.126082577	0.5	0.75	0	1	0.666	1	0.5	1	0.75	0.5	-1	1	1	43.35985947	51.03295898	49.4478569	50.18114471	46.08952713	48.86928558	48.68532181	49.01939011	White or Caucasian	1	0.659987748	23.285837
1067	F	A race/ethnicity not listed here	58.4366872	23.56509516	0.723841924	0	0.040774236	0.043156396	0.02718118	0	0.044180813	0.112162732	0.008702719	0.163995344	0.75	0.75	0.2	0.25	0.333	0.5	0.5	1	0.5	1	-1	1	1	60.56391144	60.5823822	59.40130997	59.72077942	59.13481522	60.61530304	58.96574783	59.15404892	White or Caucasian	1	0.589501143	23.702705
1068	F	Asian or Pacific Islander	37.42094456	21.48055556	0.74238686	0	0.039992327	0.040393968	0.024131342	0	0.053128113	0.091919469	0.008047922	0.165693671	0.5	1	0.4	0.75	0.666	1	0.5	0.4	0.5	0.5	-1	1	1	41.0239296	38.66674042	37.6499176	37.67944336	36.62631989	36.55303192	37.68508148	37.59975815	Asian or Pacific Islander	1	0.916736305	22.025183
1069	M	White or Caucasian	72.53935661	22.95510204	0.574864305	0	0.027269615	0.038087431	0.021821492	0	0.034917502	0.303039656	0	0.12209604	1	1	0.8	0.5	0.333	1	1	0.6	0.5	1	1	1	1	68.46617126	73.74069977	78.47733307	78.49372101	74.78518677	75.78352356	77.34137726	77.49078369	White or Caucasian	0	0.872243464	25.774248
1070	F	White or Caucasian	39.04722793	23.29467456	0.912969218	0	0.015347046	0.01980817	0.012180844	0	0.022845281	0.01446482	0.002384621	0.072565962	0.75	0.5	0	0.75	0.666	1	0.5	0.4	0.75	1	-1	1	1	35.3938179	34.30229568	36.97242355	36.79030228	33.01095963	34.19418716	37.26532364	37.18630219	White or Caucasian	1	0.93162626	25.675493
1071	M	White or Caucasian	40.32032854	29.2448	0.436612398	0	0.032054826	0.04225632	0.017291051	0	0.045525393	0.426260013	0	0.137127589	0.5	0.75	0.4	0.25	0.666	1	0.5	0.6	0.75	0.5	1	0	1	39.16007614	40.40174484	38.99020004	38.88515091	40.92024612	39.89511108	39.1146965	39.05841446	Middle Eastern or North African	1	0.570880115	25.386902
1072	M	White or Caucasian	72.12320329	28.36273222	0.619819627	0	0.035843199	0.044137288	0.026743802	0	0.040803642	0.232652441	0	0.147527931	0.75	1	0.8	0.75	0.333	1	0.5	0.6	0.75	0.5	1	0	1	65.46478271	77.28791809	76.41168213	76.89658356	74.47090149	76.25062561	75.07785797	75.35888672	White or Caucasian	0	0.884708345	27.716536
1073	M	White or Caucasian	41.48665298	25.62044444	0.921455328	0	0.015443699	0.016461769	0.010784009	0	0.016320728	0.01854982	0.000984646	0.059994852	0.75	0.5	0	0.75	0.666	0.5	0.5	0.6	0.25	0.5	1	1	0	41.9627037	39.12580872	41.27359009	41.13867569	39.87078476	39.09201431	41.24561691	41.23928833	White or Caucasian	1	0.455130845	25.242428
1074	M	White or Caucasian	42.65571526	26.57947531	0.919224899	0	0.016617204	0.016286324	0.009580586	0	0.016867362	0.018952568	0.002471058	0.061822534	0.5	0.5	0.6	0.75	0.666	1	0.75	0.4	0.5	1	1	0	0.75	42.72406006	37.79010391	40.39424515	39.65124893	36.914505	39.67602921	41.5785675	41.32183075	White or Caucasian	1	0.759620607	25.503674
1075	M	White or Caucasian	75.9835729	23.7075977	0.978469349	0	0.004486139	0.004947099	0.003333617	0	0.004829261	0.003584617	0.000349917	0.017946034	0.5	0.5	0.6	0.75	0.666	1	0.75	0.8	0.25	0.5	1	0	0.75	57.81333542	73.33110046	74.69675446	74.64591217	68.4378891	70.85664368	74.6835556	74.68074036	White or Caucasian	0	1.051718712	27.274603
1076	F	Middle Eastern or North African	71.11841205	26.6027832	0.457354231	0	0.027180308	0.037839316	0.01789997	0	0.036911022	0.422815152	0	0.119830617	1	1	1	0.25	0	1	0.5	1	0.75	1	-1	0	1	54.02388382	67.19229889	68.46960449	68.84601593	61.4681778	69.68967438	70.18097687	69.67483521	Middle Eastern or North African	1	1.005024314	23.354067
1077	F	White or Caucasian	33.26488706	22.46272189	0.932988738	0	0.01333029	0.014732346	0.008017121	0	0.015570523	0.012102435	0.003258546	0.054908826	0.75	0.75	0.4	0.5	0.666	0.5	0.5	0.4	0.5	1	-1	1	0.75	40.11959457	37.15611649	36.96685028	37.20322418	37.4996376	36.66143799	36.63738251	36.59088516	White or Caucasian	1	0.631579578	21.5088
1078	M	White or Caucasian	42.0752909	41.24266667	0.539133118	0	0.039290233	0.043980567	0.028167752	0	0.044735887	0.304692443	0	0.156174438	0	0.25	0.2	0.25	0.666	0.5	0.5	0.2	0.25	0	1	0	0.5	44.76255417	44.67634201	43.26418304	43.33734894	42.80835724	40.00520706	42.67102814	42.73027039	White or Caucasian	0	0.746708155	28.134092
1079	F	White or Caucasian	62.61738535	22.67132491	0.957701679	0	0.008960274	0.009085913	0.005536459	0	0.009537943	0.006800791	0.002376942	0.03549753	1	1	0.4	0.75	0.333	1	0.5	0.6	0.5	1	-1	1	0.75	64.83525085	65.98958588	64.3221817	64.94455719	65.14233398	63.10187912	63.89470291	63.8141861	White or Caucasian	0	0.516428113	23.269484
1080	F	Asian or Pacific Islander	58.33264887	21.15990325	0.734131807	0	0.033549587	0.039868078	0.025041344	0	0.042052387	0.125356797	0	0.140511396	0.75	0.75	0.8	0.75	0.666	1	0.75	0.4	0.5	1	-1	1	1	58.85861588	55.89757919	55.52332687	55.2648468	54.70314407	55.59892654	55.88166428	55.79786682	Asian or Pacific Islander	1	1.042567611	22.84451
1081	M	White or Caucasian	57.43737166	18.73259523	0.918310893	0	0.015715226	0.015434183	0.010296805	0	0.019470281	0.013968549	0.006804062	0.067720558	1	0.75	0.8	0.75	0.333	1	0.75	0	1	1	1	1	1	53.33063889	58.57578278	58.83762741	58.87264252	53.96616364	57.3421402	58.27069855	58.57956314	White or Caucasian	1	0.94794476	21.990915
1082	F	Middle Eastern or North African	51.46885695	20.17332415	0.884877899	0	0.02000544	0.023630144	0.018223038	0	0.024153393	0.028364841	0.000745245	0.086757259	1	0.75	0.4	0.75	0.333	0.5	1	0.6	1	1	-1	1	0.75	48.99824905	49.62171555	49.05545807	49.27777863	47.36889267	49.8277092	48.94829941	49.08124924	White or Caucasian	1	0.750322104	23.119123
1083	F	White or Caucasian	62.64476386	22.59412305	0.919635007	0	0.014647242	0.017194249	0.010906117	0	0.01761449	0.017610361	0.002392534	0.062754631	0.75	0.5	0.4	0.25	0.333	1	0.25	0.6	0.75	0	-1	1	1	43.76138687	58.3889122	60.86299515	60.87202835	58.44490814	59.81695175	61.33934784	61.03209686	White or Caucasian	1	0.586094558	22.247337
1084	F	White or Caucasian	72.57768652	21.4643787	0.913046167	0	0.016063289	0.018216385	0.010669433	0	0.018352788	0.023651938	0	0.063301894	1	1	1	0.75	0.666	1	0.75	1	0.5	1	-1	0	0.25	71.04384613	75.00777435	72.27926636	72.92250061	75.47389984	72.27365875	71.58015442	71.70985413	White or Caucasian	0	0.454915196	22.86233
1085	M	White or Caucasian	63.62491444	27.62828947	0.676774485	0	0.038662195	0.036124429	0.020962262	0	0.048735251	0.178741377	0	0.144484138	0.75	0.75	0.4	0.75	0.666	1	0.75	0.6	0.5	1	1	1	0.75	52.74217224	61.48649979	62.69090652	62.55755997	61.91922379	62.30581665	63.10520554	62.95973587	White or Caucasian	1	0.690996349	26.098936
1086	M	White or Caucasian	52.81040383	24.10285714	0.92180337	0	0.014207325	0.015892959	0.010459758	0	0.017383093	0.017986061	0.002267434	0.060210569	1	1	0.6	0.75	0.666	1	0.5	0.6	0.75	1	1	1	0.5	49.44913483	54.72782516	55.46747589	55.4681282	50.50227737	56.30282211	55.32501221	55.36335754	White or Caucasian	0	0.545915604	24.617329
1087	M	White or Caucasian	28.21902806	22.04476644	0.899916579	0	0.018647823	0.021148322	0.011831336	0	0.021153658	0.020663353	0.006638929	0.079420069	0.75	1	0.6	0.75	0.666	1	0.5	0.4	0.25	1	1	1	0.75	42.20707703	31.61523819	30.52412796	30.53731728	28.15287971	28.95092964	30.65373421	30.43516541	White or Caucasian	1	0.756810367	24.414253
1088	F	Asian or Pacific Islander	29.84531143	19.41902428	0.606725438	0	0.037322968	0.038906089	0.02284446	0	0.041048654	0.253152391	0	0.140122171	0.5	0.75	0	0.25	0.666	1	0.75	0.4	0.75	0	-1	1	1	41.17771149	33.24614716	30.40547562	30.58218765	29.26147079	31.06760216	30.10456085	30.16938019	Asian or Pacific Islander	1	1.005519152	21.935194
1089	M	Hispanic or Latino	23.11293634	26.07835747	0.955573089	0	0.008827239	0.0095562	0.006431761	0	0.009729333	0.007162522	0.002719856	0.037264388	0.5	0.5	0.4	0.5	0.333	1	0.25	0.4	0.25	1	1	1	1	38.41488266	22.98141098	23.05866241	23.96591377	24.52668381	21.62090111	22.692276	23.13012695	White or Caucasian	1	0.961473286	26.84929
1090	F	White or Caucasian	62.09445585	28.72681359	0.672731178	0	0.042032019	0.043636676	0.024650659	0	0.039960958	0.17698851	0	0.150280312	1	0.75	0.4	0.75	0.333	1	0.75	0.6	0.75	0.5	-1	1	1	51.64666748	62.70135498	63.83817291	63.82758713	64.65527344	64.63676453	64.23018646	64.17367554	White or Caucasian	1	0.910374343	23.193993
1091	F	Black or African American	43.87132101	30.30172414	0.872208355	0	0.022741201	0.026229837	0.013206849	0	0.028170235	0.031380503	0.00606302	0.096411142	0.5	0.75	0.4	0.75	0.333	1	0.25	0.4	0.25	0.5	-1	1	1	49.68498993	43.94146729	44.60702133	44.34932327	44.35668945	46.65266418	44.92909622	44.91828537	Black or African American	1	0.508180678	23.064537
1092	F	White or Caucasian	61.17453799	21.63076923	0.957139858	0	0.00919205	0.009700866	0.005687962	0	0.009484206	0.007090285	0.001704773	0.035769857	1	1	0.4	0.25	0.333	1	0.25	0.2	0.5	1	-1	1	0.5	53.2150383	63.37842941	63.91594315	63.89131165	67.65538025	64.44447327	63.80463409	63.64473343	White or Caucasian	0	0.499434948	24.914415
1093	M	Hispanic or Latino	35.12388775	26.62285587	0.714974434	0	0.036480916	0.041412129	0.02514331	0	0.043522329	0.138466881	0	0.146558685	0.5	0.25	0.4	0.25	0.666	1	0.5	0.2	0.25	0	1	0	1	42.8180809	35.3170433	34.00214386	33.95053482	33.7503624	35.44437027	34.52275848	34.32804871	White or Caucasian	1	0.897684038	26.608301
1094	F	White or Caucasian	57.99863107	23.17754511	0.455695549	0	0.035927448	0.037429021	0.013734412	0	0.043997911	0.413215658	0	0.131088793	1	1	0.8	0.75	0.666	1	1	0.8	0.5	1	-1	1	1	53.23548508	55.07514954	56.29972839	56.1940155	57.0069313	56.67921829	56.45526505	56.37621307	White or Caucasian	0	1.013278484	23.607203
1095	M	Asian or Pacific Islander	26.72416153	21.41041798	0.61758467	0	0.037800684	0.04536782	0.030958279	0	0.047109451	0.221179097	0	0.161236233	0.5	0.5	0.6	0.25	0.333	1	0.5	0.8	0.5	0.5	1	1	0.75	35.79912949	27.7937603	27.34367943	27.33960533	25.0300827	26.52908134	27.58465004	27.40449715	Asian or Pacific Islander	1	0.833233654	24.074242
1096	F	White or Caucasian	44.06023272	23.56244261	0.880760126	0	0.022855383	0.02409497	0.013275881	0	0.023219184	0.030200595	0.005593861	0.089039279	0.75	1	0	0.75	0.666	1	1	0.8	0.75	1	-1	0	0.75	44.45883179	44.4639473	43.19681168	43.12825775	45.84859848	46.04372025	43.38479614	43.20479965	White or Caucasian	1	0.849626124	23.70536
1097	F	White or Caucasian	61.56605065	19.64848159	0.887378299	0	0.021633962	0.023280453	0.013682208	0	0.024304989	0.026413554	0.003306535	0.086208147	0.75	0.75	0.4	0.75	0.666	0	0.75	0.8	0.5	1	-1	1	0.5	54.49187469	56.66262054	57.42738724	56.6206131	59.30122757	57.05865097	58.48315811	57.94377136	White or Caucasian	1	0.783880532	22.684572
1098	M	White or Caucasian	66.46680356	24.32525952	0.905746414	0	0.01751324	0.018454492	0.011880056	0	0.018867304	0.027281784	0.00025671	0.066971802	0.75	0.75	0.2	0.5	0.333	1	0.75	0.8	0.25	1	1	0	0.25	76.91186523	65.63847351	66.77097321	66.7336731	61.40693283	68.17338562	66.60044861	66.75137329	White or Caucasian	0	0.696331441	27.795557
1099	F	White or Caucasian	44.24640657	25.68279164	0.69630826	0	0.046404526	0.044281794	0.021358567	0	0.039548855	0.152097998	0	0.151593742	0.75	0.75	0.6	0.75	0.666	1	0.5	0.6	0.5	1	-1	1	0.5	47.24893951	47.68967438	45.98926544	46.07558441	48.43718719	47.6302948	45.74952316	45.62428665	White or Caucasian	1	0.935496271	24.009989
1100	M	White or Caucasian	41.64544832	24.67673469	0.943836755	0	0.011002132	0.011149739	0.005636018	0	0.014321091	0.008896956	0.005157309	0.047266289	0.5	0.75	0.8	0.75	0.666	1	0.75	0.2	0.5	1	1	1	0.5	45.37135315	42.33694458	41.49090195	41.41795349	44.90343094	45.39976501	41.29638672	41.3819046	White or Caucasian	1	0.594572484	24.041811
1101	F	White or Caucasian	48.28747433	30.37866211	0.981803331	0	0.00406044	0.004026134	0.001529002	0	0.005095317	0.002712376	0.000773399	0.015484293	0.5	0.75	0.4	0.75	0.666	0.5	0.25	1	0.5	0.5	-1	1	0.75	49.39583206	51.12057495	50.36925888	50.44564056	52.85445786	50.59389496	50.62290573	50.40151215	White or Caucasian	1	0.920463502	24.941872
1102	F	Hispanic or Latino	52.59958932	23.77471384	0.714365736	0	0.036356528	0.041295114	0.022055827	0	0.045672562	0.140254233	0	0.145380031	0.75	0.75	0.8	0.5	0.333	0.5	0.25	0.2	0.25	0.5	-1	0	0.25	44.65098572	52.20407104	51.71359253	51.86275482	48.5120697	52.27181625	51.58517456	51.52119064	Hispanic or Latino	0	0.475863457	23.38198
1103	F	Hispanic or Latino	62.47501711	21.25472411	0.586739776	0	0.042112123	0.048987658	0.020438157	0	0.057530922	0.244191365	0	0.169068859	0.5	1	0	0	0	1	0.5	0.2	0.5	0.5	-1	1	1	46.65586853	58.47346497	58.49988937	58.6300354	60.7112999	61.4380455	58.68088913	58.57837296	Hispanic or Latino	1	0.635468304	22.320547
1104	F	White or Caucasian	64.84052019	25.82185491	0.619948263	0	0.031338339	0.037980081	0.019684222	0	0.048275205	0.242773891	0	0.137277847	0.75	1	0.4	1	1	1	0.25	0.6	0.5	0	-1	1	0.75	63.05117416	65.83185577	64.5068512	64.50106049	66.62909698	67.69892883	64.64028931	64.63891602	White or Caucasian	1	0.867811918	23.786184
1105	F	White or Caucasian	63.6495551	19.3063744	0.548890189	0	0.051323428	0.054827489	0.027902147	0	0.07368533	0.243371417	0	0.207738394	1	0.75	1	1	0.666	1	0.5	1	1	0.5	-1	1	1	55.01317596	63.06880569	62.45899963	62.44853973	67.34899902	66.45661163	61.35666656	61.7256813	White or Caucasian	0	0.810500979	21.854181
1106	M	Hispanic or Latino	25.80424367	26.6057526	0.917136197	0	0.016416013	0.018111826	0.011079707	0	0.016278557	0.01799152	0.002986181	0.064872284	0.75	0.5	0.6	0.75	0.333	1	0.25	1	0.5	1	1	1	1	33.97852325	22.3750267	25.77200317	25.41716576	22.79359436	24.90208817	26.13166046	26.06797218	Hispanic or Latino	1	0.610191941	26.843935
1107	F	White or Caucasian	45.30595483	29.95029586	0.97309877	0	0.005487986	0.005963216	0.0033135	0	0.006788965	0.004163763	0.0011838	0.022737467	0.75	0.5	0.6	0.25	0	1	0.25	0.8	0.75	0	-1	1	1	49.9979744	44.93640518	43.38214493	43.7563324	45.79019547	47.51578903	42.86224365	42.96857452	White or Caucasian	1	0.935632169	25.160965
1108	F	Asian or Pacific Islander	49.24298426	19.6606198	0.760505595	0	0.039946083	0.040588364	0.022811613	0	0.037491593	0.098656751	0	0.140837654	1	1	0.4	0.5	0.333	1	0.5	0.4	0.5	0.5	-1	1	1	43.17233658	49.27600098	48.58258438	48.93052673	46.3435173	50.12229919	48.32600021	48.42332458	Asian or Pacific Islander	1	0.747301161	22.824442
1109	M	White or Caucasian	42.63381246	31.06756757	0.680650374	0	0.038191291	0.046431208	0.022910417	0	0.059312401	0.150358397	0.002145912	0.168991229	0.25	0.5	0.4	0.25	0.333	1	0.25	0.2	0.25	0.5	1	0	0.5	45.53221893	44.03047943	42.94711685	42.94360352	42.1868782	43.33642578	42.87163162	42.8695488	White or Caucasian	0	0.27366215	26.44682
1110	M	White or Caucasian	50.14099932	22.55826609	0.470831168	0	0.033934321	0.038828969	0.013501365	0	0.050518265	0.392385913	0	0.136782919	1	0.75	0.8	0.75	0.333	0	0.5	0.6	0.5	0.5	1	1	1	53.53915787	50.67157745	49.1109848	49.22978973	51.85085678	49.71167374	49.10671616	48.86158752	White or Caucasian	1	0.809753716	26.992666
1111	M	Hispanic or Latino	38.97878166	24.47729239	0.76414436	0	0.037888307	0.037559965	0.013021902	0	0.048596238	0.088948365	0.009840863	0.146907275	1	1	0	0.75	0.666	1	0.5	0.4	0.5	1	1	1	0.75	43.26790619	40.91983032	39.15269089	38.83908844	36.41764069	37.90074158	37.58698654	38.17361069	White or Caucasian	1	0.892724037	27.06444
1112	M	White or Caucasian	76.45722108	23.3855102	0.993106644	0	0.00137582	0.001729054	0.000900773	0	0.001688742	0.000761233	0.000437733	0.006132123	1	0.75	0.8	0.75	0.666	1	1	0.6	1	1	1	0	1	82.02333069	75.34389496	80.38703918	80.26010895	75.45613098	81.01657104	80.21900177	80.20841217	White or Caucasian	0	0.817605019	23.64933
1113	M	White or Caucasian	70.26694045	27.60135135	0.578331687	0	0.049772756	0.04973861	0.022214292	0	0.068241122	0.231701533	0	0.18996678	0.5	0.75	0.4	0.75	0.666	1	1	0.6	0.5	0.5	1	1	0.75	52.36839294	58.44377136	59.6510582	59.33872223	58.83045578	61.51783752	59.77131271	59.78024673	White or Caucasian	0	0.917332709	25.246643
1114	F	Hispanic or Latino	43.99726215	19.93418314	0.87169484	0	0.022547948	0.025532701	0.016257952	0	0.023079137	0.035639818	0.005247603	0.092665342	1	1	0.6	0.75	0.666	1	0.75	0.6	0.75	1	-1	1	1	39.47128296	46.28050232	45.98785019	46.15332794	41.29302597	45.41984177	45.62634659	45.6473732	Hispanic or Latino	1	0.77546382	21.730656
1115	M	White or Caucasian	57.99863107	23.24204082	0.911841677	0	0.016594044	0.017446212	0.010669344	0	0.020400412	0.017921034	0.005127279	0.070237289	0.5	0.75	0.4	0.5	0.333	1	0.75	0.6	0.5	1	1	1	1	56.68778229	62.78246307	61.02019882	60.93846893	68.18019867	60.56780243	61.33640671	61.29014206	White or Caucasian	1	0.676196873	25.179073
1116	F	White or Caucasian	56.18617385	24.74359546	0.874631194	0	0.022456855	0.024639347	0.018536051	0	0.022876115	0.036504203	0.000356234	0.088864603	0.75	0.75	0.6	0.25	0.333	1	0.75	0.6	0.5	1	-1	1	0.5	61.16957855	56.83269119	57.5212059	56.82775116	59.90380096	57.78601456	58.87153625	58.38192749	White or Caucasian	0	0.83196944	23.744932
1117	F	White or Caucasian	55.78370979	21.85339214	0.940458733	0	0.01048153	0.013124313	0.006928245	0	0.014978153	0.009423566	0.00460546	0.050117701	0.75	0.75	0.4	0.75	0.333	1	1	0.6	0.75	1	-1	1	0.75	61.97073746	55.36531067	54.60527039	53.96503448	53.49738693	57.28763199	55.45503235	55.27294159	White or Caucasian	1	0.800626695	23.883043
1118	M	Asian or Pacific Islander	37.3798768	22.29636631	0.526510663	0	0.036605813	0.036376683	0.017330086	0	0.039157849	0.344018907	0	0.129470431	0.75	0.75	0	0.75	0.666	1	0.75	0.4	0.75	0.5	1	1	1	41.07164001	37.96562958	35.79713058	35.49596405	37.5106926	33.42316818	34.87310028	34.94232559	Asian or Pacific Islander	1	0.977173686	24.624134
1119	M	White or Caucasian	77.39904175	21.95081633	0.334205714	0.001430508	0.017762249	0.021517441	9.05E-05	0	0.021771199	0.603222369	0	0.061141409	0.75	1	0.8	1	0.666	1	0.5	0.8	0.75	0.5	1	1	1	56.10605621	69.20852661	73.76200104	72.92870331	68.90338898	71.37501526	74.98797607	74.69358063	White or Caucasian	0	0.928517759	24.98079
1120	F	White or Caucasian	39.84120465	20.98025712	0.928814024	0	0.012758052	0.015544737	0.010235976	0	0.015839534	0.013083418	0.003724259	0.058102558	0.75	0.75	0.2	0.75	0.666	0.5	0.5	1	0.5	1	-1	1	0.75	36.20157242	38.32317352	40.46425629	40.59827423	41.55676651	38.88098526	40.17979431	40.42060089	White or Caucasian	1	0.804333866	23.23555
1121	M	White or Caucasian	65.27583847	23.6252888	0.675238737	0	0.036607111	0.041171831	0.034886798	0	0.072742792	0.13935273	0	0.185408533	1	1	1	1	0	1	0.75	0.8	0.75	1	1	1	1	53.60468674	64.14107513	61.22778702	62.03468323	62.5501442	64.51329803	60.23514175	60.58895111	White or Caucasian	0	0.614971519	25.394379
1122	M	White or Caucasian	50.65845311	26.54183673	0.971748815	0	0.005948258	0.00630632	0.003708192	0	0.006105806	0.005157101	0.001025508	0.023094084	0.75	0.75	0.4	0.25	0.333	1	0.25	0.4	0.25	1	1	1	0.5	42.75175095	47.68830109	49.12287903	49.18766403	45.53967667	48.35161972	49.38683701	49.29663086	White or Caucasian	1	0.806027412	23.99672
1123	F	Middle Eastern or North African	43.12936345	19.22265625	0.14384159	0.015302958	0.009204368	0.012300058	0.003953225	0	0	0.815397801	0	0.025457651	0.75	0.75	0.4	0.75	0.666	1	0.25	0.4	0.5	1	-1	0	1	42.76509094	47.88082886	47.86818314	47.90055084	53.60509872	47.07040024	48.02741241	48.10828781	Middle Eastern or North African	1	0.602891147	23.890255
1124	F	White or Caucasian	53.49486653	16.91334373	0.948243368	0	0.010012737	0.010823737	0.0062124	0	0.013309305	0.00854185	0.002856604	0.043214782	1	0.75	0.4	0.75	0.333	1	1	0.2	1	1	-1	1	0.5	47.23852921	53.88605118	53.61804581	54.13736725	54.72207642	55.44531631	52.79644394	53.03776169	White or Caucasian	1	0.656894445	22.144733
1125	F	White or Caucasian	40.86651269	22.88699853	0.698723027	0	0.03018112	0.03749071	0.02974599	0	0.047811139	0.156048014	0	0.145228959	0.5	0.25	0.2	0.75	0.666	1	1	0.6	0.75	0.5	-1	1	1	34.65759659	34.95985413	37.28401184	36.6918602	32.16555405	36.91506577	38.52544022	38.11707306	White or Caucasian	1	0.977146864	25.164888
1126	M	White or Caucasian	32.27104723	27.89129141	0.909712593	0	0.017222225	0.017807655	0.011233449	0	0.019975986	0.020152183	0.003895909	0.070135224	0.25	0.25	0.8	0.5	0.666	0.5	0.5	0.2	0.25	0.5	1	1	0.75	36.08414459	30.75078773	32.43193436	32.29741669	36.76820374	36.03814697	32.82794189	32.66411209	White or Caucasian	1	0.907934189	26.076797
1127	M	White or Caucasian	73.61533196	29.75495656	0.988095031	0	0.002356048	0.00275276	0.00176473	0	0.003083519	0.001542562	0.00040535	0.010362407	0.5	0.5	0.4	0.25	0	0.5	1	0.4	0.5	0.5	1	0	0.25	83.013237	66.26269531	68.20810699	67.74203491	64.62252045	71.2288208	68.86014557	68.65342712	White or Caucasian	0	0.282944024	25.89363
1128	M	Multiracial or Biracial	28.39151266	23.48170388	0.778464626	0	0.034500992	0.035091158	0.020739913	0	0.048080952	0.083122359	0	0.138413015	1	0.5	0.8	0.75	0.333	1	0.5	0.8	0.75	1	1	1	0.75	37.95573044	29.92808151	29.73978615	29.80199432	28.34249878	29.77819061	30.24489594	30.01032829	Middle Eastern or North African	1	0.906587243	25.626577
1129	M	White or Caucasian	55.25256674	24.82020408	0.979045856	0	0.004349415	0.004935054	0.002611275	0	0.005368993	0.003043076	0.000646331	0.017911067	1	1	0.4	0.25	0.333	1	1	1	0.25	1	1	1	0.5	48.25336456	52.19538116	54.24842453	53.67902374	50.01522446	54.28364182	54.77415848	54.70127487	White or Caucasian	0	0.516147375	24.532661
1130	F	Asian or Pacific Islander	55.98631075	26.87376602	0.87921178	0	0.022043819	0.024742094	0.011256275	0	0.024739456	0.033419745	0.00458683	0.087368475	0.75	0.75	0.4	0.75	0.333	1	0.5	0.8	0.75	1	-1	1	0.5	48.52955246	56.01086044	56.83723068	56.58712006	55.19576645	55.10145187	57.55924988	57.41001892	White or Caucasian	1	0.617789268	21.625532
1131	M	White or Caucasian	28.49555099	29.64641003	0.731509821	0	0.038897139	0.041775563	0.021851994	0	0.04690625	0.117881704	0.001177529	0.150608475	0.5	0.5	0.4	0.75	0.333	1	0.25	1	0.25	0	1	0	0.5	39.46375656	31.89539719	29.51438904	30.15379906	29.62708282	30.17090034	28.91579247	29.07561302	White or Caucasian	1	0.806134462	25.853765
1132	F	Asian or Pacific Islander	53.72758385	20.59570313	0.957145017	0	0.008809789	0.008807207	0.006178797	0	0.009182606	0.006416305	0.00346028	0.036438679	1	0.75	0.6	0.75	0.333	1	1	0.4	0.25	0	-1	1	1	45.05174255	51.63167953	52.30552292	52.22340012	52.92929459	51.40132904	52.84864044	52.7036972	Asian or Pacific Islander	1	0.905955076	21.657045
1133	M	White or Caucasian	44.7118412	24.36357908	0.954274111	0	0.009470408	0.009460815	0.005762887	0	0.010879511	0.008044133	0.002108134	0.037681755	0.75	0.75	0.2	1	0.666	0.5	0.25	0.6	0.25	0	1	1	0.75	41.8502121	45.97197342	45.13914108	45.12049866	50.10668564	47.12030029	43.77524185	43.95592117	White or Caucasian	0	0.859859884	23.817678
1134	M	White or Caucasian	28.04106776	33.96135266	0.776799792	0	0.032411057	0.034839263	0.02319645	0	0.035872044	0.096881394	0	0.126318814	0.25	0.5	0.4	0.25	0.666	0.5	0.25	0.4	0.25	0.5	1	1	1	38.04351044	29.74044609	28.89040756	29.41496086	26.78865433	29.76868629	28.56569862	28.55949211	White or Caucasian	1	0.87628299	27.55398
1135	M	White or Caucasian	33.76317591	20.37681159	0.871005013	0	0.022378572	0.026181455	0.014730779	0	0.029618287	0.028058968	0.008026924	0.100936019	0.75	0.75	0.8	0.75	0.666	1	1	0.8	0.75	0.5	1	1	0	43.11087418	35.30784607	34.18333054	34.5149498	35.73448944	32.82689667	33.77301407	33.88825226	White or Caucasian	1	0.273855388	25.96544
1136	F	Hispanic or Latino	63.67967146	26.44987906	0.984708216	0	0.003259511	0.003544748	0.002671713	0	0.003163768	0.001523682	0.001128362	0.013768102	0.75	1	0.4	0.75	0	1	0.5	0.4	0.75	1	-1	1	0.25	49.86581802	56.74821854	58.37726212	58.22626495	56.44717789	53.71632004	58.42033005	58.59433365	Hispanic or Latino	1	0.730780244	24.673573
1137	M	Native American or Alaskan Native	28.15605749	24.78135813	0.667686608	0	0.043698912	0.044665714	0.025872068	0	0.057111373	0.160965325	0	0.171348067	0.75	0.5	0.4	0.75	0.666	0.5	0.5	0.6	0.5	1	1	1	0.75	37.5399437	34.05036926	30.69459724	30.93734169	34.63172531	28.33084488	30.06069946	30.1475029	Hispanic or Latino	1	0.572493553	26.69948
1138	F	White or Caucasian	69.12251882	22.59412305	0.939275899	0	0.012341254	0.012823031	0.009053135	0	0.012991172	0.011467882	0.002047627	0.049256219	0.75	1	0.4	0.25	0	1	0.25	0.6	0.5	0	-1	0	0.5	59.00475311	67.35684967	68.42325592	68.46620941	64.49108887	69.13316345	68.36585999	68.19277191	White or Caucasian	0	0.739420474	21.97556
1139	F	Multiracial or Biracial	38.91854894	23.07828283	0.665058975	0	0.040690143	0.046459292	0.023997526	0	0.053771086	0.170022978	0	0.164918047	1	0.75	0.6	0.75	0.666	1	0.5	1	0.5	1	-1	1	1	43.0738945	39.45281601	37.9799881	38.00090408	36.54821014	38.79110718	37.35260391	37.69491577	Hispanic or Latino	1	0.927744865	23.638506
1140	M	White or Caucasian	66.17385352	23.88521579	0.936294558	0	0.012445673	0.013891062	0.008382803	0	0.013354919	0.013655847	0.001975137	0.050049595	1	1	0.8	0.75	0.666	0.5	1	1	0.75	1	1	1	0.75	71.73087311	71.54388428	71.19220734	71.5419693	65.44390106	71.19914246	71.39606476	71.53507996	White or Caucasian	0	0.864264071	24.913158
1141	F	White or Caucasian	48.49828884	21.63076923	0.881889349	0	0.020753177	0.023546037	0.015538305	0	0.025533248	0.028906601	0.003833282	0.08920405	0.75	0.75	0.6	0.5	0.333	1	0.5	0.6	0.25	1	-1	1	1	45.66009903	49.00206757	47.80313492	47.91143036	48.92515182	49.3365593	47.50769806	47.49881744	White or Caucasian	1	1.000736475	23.033318
1142	F	White or Caucasian	29.07049966	29.75495656	0.866109422	0	0.022461316	0.026422927	0.017589244	0	0.024423374	0.040805334	0.002188382	0.093085244	0.5	0.5	0.4	0.75	0.666	1	0.75	0.6	0.5	0.5	-1	1	0.75	37.18497849	29.23529625	29.80138206	30.02728462	28.32939911	31.04505539	29.48569679	29.55923462	White or Caucasian	1	0.554160058	24.702148
1143	M	A race/ethnicity not listed here	34.54620123	19.19554715	0.557892016	0	0.036669024	0.045257818	0.026275131	0	0.043302874	0.290603137	0	0.151504847	1	0.75	0.4	1	0.666	0.5	0.5	0.8	0.5	1	1	1	0.5	41.60811996	38.17779922	35.33134079	35.74213791	34.03099823	36.88123322	35.10935974	35.06064606	Middle Eastern or North African	1	0.796532094	27.273092
1144	F	Multiracial or Biracial	63.65776865	22.46272189	0.575531708	0	0.031537028	0.037161641	0.020074955	0	0.038328731	0.297365937	0	0.127102355	0.75	0.75	0.6	0.75	0.666	0.5	0.5	0.8	0.75	0.5	-1	1	0.75	55.3547554	63.04996109	65.10028076	64.96530914	62.43005753	67.78359222	65.61039734	65.49703217	Asian or Pacific Islander	1	0.895931661	22.092142
1145	M	White or Caucasian	73.88637919	24.39189189	0.901801769	0	0.017228012	0.020014883	0.010372295	0	0.023406729	0.022673967	0.004502346	0.075524264	1	1	0.8	0.75	0.666	1	0.5	0.8	0.25	1	1	0	1	85.3098526	72.83299255	72.21425629	71.76209259	72.0324707	72.80704498	73.15100098	72.91704559	White or Caucasian	0	0.984425247	24.32435
1146	M	White or Caucasian	53.42915811	21.69753086	0.86726827	0	0.023461344	0.023976271	0.013898984	0	0.031364421	0.031654369	0.00837634	0.101077361	1	1	0.4	0.5	0.333	1	0.5	0.4	0.75	1	1	1	0.75	55.588871	51.61146164	51.1852951	51.15061951	48.46750259	55.04568481	51.47531128	51.08261108	White or Caucasian	1	0.819972277	23.3789
1147	F	Multiracial or Biracial	23.20054757	15.81141869	0.729207505	0	0.037457065	0.046114191	0.024786993	0	0.050121662	0.101614244	0.01069834	0.169178251	0.5	0.75	0.2	0.5	0.333	0	0.75	0.4	0.75	0.5	-1	1	0.5	34.94820786	24.28411102	22.6289959	23.52482414	22.56818771	23.91787529	22.32305336	22.43995857	White or Caucasian	1	0.692605674	23.581244
1148	F	White or Caucasian	58.29979466	23.02595112	0.475961943	0	0.030706317	0.033258348	0.014446353	0	0.06192171	0.38370533	0	0.140332728	0.5	0.75	0.8	0.75	0.333	1	0.5	0.4	0.75	1	-1	1	0.75	54.59003067	57.68248749	56.76751328	56.89361191	57.39242172	59.00688171	55.84595871	56.16860199	White or Caucasian	1	0.663648367	24.121832
1149	M	White or Caucasian	44.90622861	24.13850309	0.889604857	0	0.020678227	0.022356681	0.012018356	0	0.023577887	0.024912322	0.006851669	0.085482821	0.5	0.5	0.6	0.25	0.333	1	0.5	0	0.5	0.5	1	1	0.75	54.83036041	48.01279449	46.04854965	46.18015289	46.10886765	47.53432846	45.97782135	45.83270264	White or Caucasian	1	0.59975487	25.39213
1150	F	White or Caucasian	66.15468857	20.01486521	0.975592878	0	0.004655929	0.005334392	0.003548169	0	0.00584991	0.003601631	0.001417091	0.020805491	1	1	0.8	0.75	0.666	1	0.75	0.8	1	1	-1	1	1	54.44449997	63.15238953	63.92702866	63.82678223	62.04335022	63.89659119	63.78566742	63.56277847	White or Caucasian	1	0.543387532	19.715292
1151	F	White or Caucasian	78.4476386	25.52662063	0.911037057	0	0.016607704	0.018092962	0.011026011	0	0.019513127	0.021956915	0.001766224	0.067006028	0.75	0.75	0.6	0.75	0.333	1	0.75	0.6	0.25	0.5	-1	0	0.5	101.6614838	81.93475342	81.62223816	81.72236633	84.18766022	76.62944794	78.81777191	79.4232254	White or Caucasian	0	0.740485072	26.238987
1152	M	White or Caucasian	66.52977413	28.35034657	0.776133506	0	0.032565146	0.04124907	0.025944621	0	0.037174397	0.083968923	0.002964337	0.139897571	0.25	0.5	0.4	0.75	0.666	0.5	0.75	0.4	0.5	0.5	1	1	1	78.93574524	72.82672882	70.2902298	70.75521088	68.38030243	69.56066132	68.97653198	69.15224457	White or Caucasian	0	0.935404539	26.843222
1153	F	White or Caucasian	67.10198494	19.36836735	0.559600991	0	0.044164432	0.043828328	0.016058163	0	0.053168663	0.283179423	0	0.157219586	0.75	0.5	0.4	0	0	0.5	0.25	0.4	0.5	0	-1	1	1	54.19103241	64.44415283	64.98866272	65.18109894	63.80357742	63.89598465	64.25041199	64.43144226	White or Caucasian	0	0.60651052	22.810005
1154	M	Multiracial or Biracial	30.35455168	27.31674018	0.477225388	0	0.041524886	0.042221632	0.015745223	0	0.056742903	0.366539967	0	0.156234645	1	0.5	0.4	1	0.666	1	1	0.6	0.25	1	1	1	0.75	41.4223175	35.31413651	29.68838692	30.47433662	36.45573044	33.24204254	29.01504135	29.26391411	Black or African American	1	0.477471709	25.801334
1155	F	White or Caucasian	50.59548255	24.45940828	0.844912593	0	0.025983327	0.029977499	0.018359656	0	0.035097758	0.035548448	0.010120719	0.119538959	0.75	0.5	0.6	1	0.666	1	0.75	0.8	0.5	1	-1	1	0.5	42.31925201	46.61746597	47.65274048	47.32812119	49.60657883	47.69805145	48.79377365	48.37475586	White or Caucasian	1	0.738921881	22.86506
1156	M	White or Caucasian	47.55920602	24.53326531	0.86133335	0	0.023826083	0.025952027	0.016600957	0	0.024536658	0.044481989	0.003268935	0.094184661	1	0.75	0.4	0.75	0.333	1	0.75	0.6	0.5	1	1	1	0.5	49.58390427	49.74535751	48.3263092	48.36554718	49.80488205	48.82469559	48.1992569	48.00279236	White or Caucasian	1	0.899217784	26.93191
1157	F	White or Caucasian	74.48323066	22.59412305	0.501044091	0	0.041061263	0.053195785	0.024545875	0	0.050742738	0.329410248	0	0.169545661	1	0.75	0.8	0.75	0.333	1	0.5	0.8	0.5	0.5	-1	1	1	60.4589386	71.08578491	71.55078888	71.60176849	68.24031067	73.43609619	71.66894531	71.62558746	White or Caucasian	0	0.91147989	23.137772
1158	M	White or Caucasian	63.69609856	34.02027027	0.560499369	0	0.035630573	0.038759032	0.021387148	0	0.049450644	0.294273233	0	0.145227398	0.5	0.5	0.2	0.75	0.333	1	1	0.8	0.5	0	1	1	0.5	59.02968216	64.99874878	65.33574677	65.50600433	62.30962753	65.98838043	65.16629791	65.14805603	White or Caucasian	0	0.929445207	26.620766
1159	F	White or Caucasian	61.98767967	23.23966942	0.852136112	0	0.026235687	0.028168062	0.01485291	0	0.0324325	0.039603979	0.00657075	0.108259909	0.75	0.75	0.8	1	0.666	1	0.5	1	0.5	1	-1	1	0.25	50.29947662	54.45080185	56.43730545	56.44435883	52.8850174	57.36672211	57.9602356	57.51341629	White or Caucasian	1	0.429513216	21.746557
1160	M	White or Caucasian	61.11978097	22.496	0.83012851	0	0.027278334	0.032079842	0.020867144	0	0.033351081	0.052148436	0.004146654	0.117723054	1	1	0.8	0.75	0.666	1	1	1	0.5	1	1	1	0.75	52.43403244	56.6594696	57.86067963	57.50779724	56.40962219	55.71089554	59.06812668	58.55838013	White or Caucasian	1	1.001808524	23.711208
1161	F	White or Caucasian	75.77002053	26.6027832	0.941004305	0	0.011649367	0.013266812	0.006338255	0	0.015437175	0.01147838	0.000825707	0.047517315	0.75	0.75	0.8	0.75	0.666	1	0.25	1	0.75	0.5	-1	0	1	79.04394531	74.61582947	75.86291504	75.76088715	73.30545044	75.65207672	76.75601959	76.33117676	White or Caucasian	0	1.060494661	22.957438
1162	M	Hispanic or Latino	41.62628337	30.51215278	0.831611716	0	0.029778389	0.02958071	0.018633533	0	0.032647187	0.056690993	0.001057471	0.11169729	0.5	1	0.8	0.75	0.666	1	0.25	1	0.5	0.5	1	1	0.25	36.73547745	38.76034546	41.49425125	41.4091835	39.28963852	42.43627167	42.6100769	42.25443649	Hispanic or Latino	1	0.931622624	26.776209
1163	M	White or Caucasian	72.09034908	25.49459877	0.901866576	0	0.019529097	0.020476029	0.00943006	0	0.022999845	0.021819246	0.003879147	0.076314178	0.75	0.75	0.6	0.75	0.666	0.5	1	0.4	0.5	1	1	1	1	60.77484131	65.43830109	66.9412384	67.07256317	66.73425293	70.75125122	67.17260742	67.09226227	White or Caucasian	0	0.945212722	24.580338
1164	M	White or Caucasian	40.26283368	26.44386574	0.983662687	0	0.003281984	0.003583518	0.002176653	0	0.004061715	0.002172812	0.001060631	0.014164501	1	1	0	1	0.666	1	0.75	0.8	0.75	1	1	0	1	49.56365585	38.20066071	40.35023117	39.98549271	39.725811	39.45004272	41.51842499	41.17840576	White or Caucasian	1	0.975084066	25.893015
1165	F	Hispanic or Latino	46.73511294	21.14167966	0.785314209	0	0.036845342	0.040880823	0.025471295	0	0.038300714	0.069334409	0.003853209	0.145351382	0.5	0.75	0.2	0.75	0.666	1	0.75	0.2	0.75	0	-1	0	0.75	45.13328171	48.79065323	46.96310806	47.41607666	47.92802811	45.24016953	46.35959244	46.48691559	Hispanic or Latino	1	1.021896124	22.075062
1166	F	White or Caucasian	48.07118412	24.04660239	0.875391908	0	0.021212144	0.024574792	0.01789847	0	0.023543425	0.033197664	0.004181597	0.091410428	0.75	0.75	0.6	0.75	0.333	1	1	0.8	0.5	0.5	-1	1	1	52.4667778	49.10874176	47.43217087	47.4282608	46.53442764	46.21526718	47.6296196	47.50437546	White or Caucasian	0	0.657121778	23.345385
1167	M	White or Caucasian	52.26283368	23.32484568	0.880337104	0	0.023005061	0.02353797	0.015414326	0	0.026659363	0.026174834	0.004871342	0.093488062	0.5	0.5	0.4	0.25	0.333	0.5	0.5	0.4	0.5	1	1	1	0.25	43.30818939	49.80152512	50.4453392	50.38480377	50.77113724	48.25540924	50.80883026	50.73381042	White or Caucasian	1	0.712619007	24.489178
1168	M	White or Caucasian	74.12731006	23.6252888	0.56360225	0	0.03630441	0.038464705	0.020829588	0	0.046656338	0.29414271	0	0.14225504	1	0.75	1	0.75	0.666	1	0.25	0.4	0.25	1	1	0	0.75	67.74386597	73.36915588	76.14697266	76.11116028	71.08377075	78.11825562	76.44945526	76.26452637	White or Caucasian	0	0.544469893	25.30429
1169	F	White or Caucasian	59.18685832	20.79881657	0.592437779	0	0.045799332	0.045790112	0.029463958	0	0.041227267	0.245281551	0	0.16228067	0.75	1	0	0	0	1	0.25	0.2	0.75	0.5	-1	1	0.75	46.74733353	55.67238235	55.77561188	56.52359009	55.4417305	53.48393631	55.62753677	55.59069443	White or Caucasian	1	1.050846457	23.141134
1170	M	Hispanic or Latino	35.03901437	30.64222726	0.624202773	0	0.045964298	0.04601252	0.024067773	0	0.040620242	0.219132394	0	0.156664833	0.5	1	0.6	0.75	0.333	1	0.25	0.6	0.25	0.5	1	1	1	38.4257431	35.29079056	35.50907516	35.1717453	32.25725174	31.40348244	36.07530975	36.00743866	Middle Eastern or North African	1	0.825984299	27.686295
1171	F	White or Caucasian	70.39561944	18.07529844	0.922624534	0	0.013665201	0.015548451	0.010270886	0	0.017607953	0.015584311	0.004698664	0.061791154	1	0.5	0.8	0.75	0.666	1	0.5	0.8	1	1	-1	0	0.25	70.36406708	76.76790619	73.34140778	74.29641724	75.69810486	70.79714203	72.54402161	72.78992462	White or Caucasian	0	0.690094411	21.52048
1172	M	White or Caucasian	74.69678303	36.25867883	0.743073825	0	0.036003385	0.041161084	0.019240315	0	0.04892689	0.111594501	0	0.145331674	1	0.75	1	0.5	0.333	1	1	0.8	0.5	0.5	1	1	0.5	75.67714691	78.87954712	75.75910187	75.79296112	71.05995941	74.59953308	76.19573975	75.79701996	White or Caucasian	1	0.691092253	26.80217
1173	F	White or Caucasian	68.76112252	19.36639118	0.812578999	0	0.032268142	0.032863699	0.020933176	0	0.035934946	0.054368761	0.011052277	0.13305224	0.75	0.5	0.4	0.75	0.333	0.5	0.5	0.6	0.5	1	-1	1	1	57.74524689	68.35460663	68.39620972	68.38059235	69.16143036	67.35578918	68.62171173	68.56158447	White or Caucasian	0	0.633344948	22.266642
1174	M	White or Caucasian	74.52429843	22.27134986	0.973710176	0	0.005536964	0.005599416	0.003448235	0	0.005996742	0.005708468	0	0.020581356	0.75	1	0.8	0.25	0.333	0.5	0.25	0.8	1	1	1	0	0.75	91.23825836	70.97349548	76.1489563	75.39411163	68.72205353	73.1545105	76.37168121	76.38079071	White or Caucasian	0	1.045331597	26.796055
1175	F	White or Caucasian	49.7412731	25.37001559	0.872425589	0	0.022231015	0.0245833	0.015458101	0	0.028144033	0.03479157	0.002366391	0.092782841	0.75	0.75	0.2	0.25	0.666	1	0.5	0.8	0.25	0.5	-1	0	0	40.5067482	46.65337753	48.87871933	48.64507294	48.05282211	48.07365799	49.54003525	49.55861282	White or Caucasian	1	0.6005705	24.484203
1176	M	White or Caucasian	60.06023272	25.85625821	0.543932948	0	0.050229106	0.050573879	0.025332672	0	0.060106683	0.269824713	0	0.18624234	1	1	0.6	0.25	0.333	1	0.5	0.4	0.5	0.5	1	0	0.75	52.59148026	59.29453659	61.32995224	61.28013611	59.742733	58.70075607	61.81749344	61.69464493	White or Caucasian	0	0.920008361	25.68783
1177	F	Multiracial or Biracial	33.30595483	19.57562932	0.567354047	0	0.04619511	0.051031561	0.031178841	0	0.05803137	0.246209071	0	0.186436882	1	0.5	0.6	0.75	0.666	1	0.5	0.8	0.75	1	-1	1	1	34.15255356	32.63162994	31.61806297	31.55426216	31.26199722	30.38597298	32.05340195	31.8376255	Asian or Pacific Islander	1	0.872185111	22.502304
1178	M	White or Caucasian	42.29158111	24.40487998	0.918518732	0	0.015216789	0.017204485	0.009094484	0	0.021970207	0.014253936	0.003741367	0.067227332	1	0.75	0.4	0.25	0.333	1	0.75	0.6	0.5	1	1	1	0.75	52.38306808	45.9145813	44.39868164	45.09735107	46.6011734	44.15891647	43.29439163	43.59224701	White or Caucasian	1	0.630668104	25.933979
1179	F	Asian or Pacific Islander	51.46885695	28.52808385	0.827041371	0	0.02941503	0.031857719	0.019447417	0	0.031927135	0.052435244	0.007876084	0.120523385	0.25	0.5	0.2	0.25	0	1	1	0.6	0.5	0	-1	1	0.75	54.03610229	55.44904327	52.45631027	53.29248047	53.67682266	53.16870117	51.2166748	51.52629471	Asian or Pacific Islander	1	0.60635525	22.646278
1180	F	Multiracial or Biracial	34.15195072	21.62580349	0.859739671	0	0.025563235	0.027608424	0.017683789	0	0.027488773	0.032397393	0.009518714	0.107862935	1	0.75	0.4	0.75	0.666	1	0.25	0.2	0.75	1	-1	1	0.75	41.35058212	33.51989365	33.78741074	33.93374634	34.87355423	35.05651093	33.31110382	33.41490555	Hispanic or Latino	1	1.206271887	24.225298
1181	M	White or Caucasian	30.44490075	33.22306238	0.417406724	0	0.035388489	0.040190248	0.014047374	0	0.036431375	0.45653579	0	0.126057486	0.5	0.75	0.4	0.75	0.666	1	0.75	1	0.75	0	1	1	0.75	39.01628494	37.2509346	33.0726738	32.93174744	37.14168167	33.87443161	31.9783287	32.08908463	Middle Eastern or North African	1	0.763851821	27.082949
1182	M	Multiracial or Biracial	31.31827515	22.3755787	0.873114262	0	0.02336052	0.024092859	0.014795381	0	0.031858165	0.030992405	0.001786408	0.095893333	0.75	0.75	0.2	0.75	0.666	1	0.75	0.6	0.5	1	1	1	0.5	37.48247147	28.48163605	30.74190521	30.58234024	25.61300278	31.706707	31.32834244	31.20083427	Middle Eastern or North African	1	0.365139633	24.842415
1183	M	White or Caucasian	48.82956879	28.47800926	0.749171367	0	0.03377753	0.035357552	0.017685686	0	0.042508852	0.121499014	0	0.12932962	0.5	0.25	0.2	0.75	0.333	1	0.25	0.4	0.25	0	1	1	1	50.76838684	49.34362411	48.88512421	48.75969315	49.60178757	47.27075195	48.41103363	48.36988831	Middle Eastern or North African	1	1.032207608	27.156626
1184	M	Asian or Pacific Islander	27.09103354	24.06826297	0.926423205	0	0.013265829	0.015940707	0.009314207	0	0.017119646	0.014067865	0.003868541	0.05950893	0.5	0.75	0.8	0.75	0.666	0.5	0.75	0.2	0.75	0.5	1	1	0.75	40.95582962	19.00644493	21.67726326	22.42889595	22.73768997	17.39984894	23.68472672	23.25271988	Asian or Pacific Islander	1	0.987360001	27.831814
1185	M	Asian or Pacific Islander	43.34017796	24.265286	0.919734588	0	0.015552475	0.01652573	0.009818818	0	0.018161111	0.018898628	0.00130865	0.061366784	0.75	0.5	0.4	0.5	0.333	1	0.75	0.4	0.75	0.5	1	1	0.75	58.29345322	39.26421356	39.70694351	39.40094757	43.57125473	40.03800201	40.82289124	40.21858597	White or Caucasian	0	0.534499705	26.111105
1186	M	Middle Eastern or North African	24.06844627	22.04476644	0.831345632	0	0.027699837	0.030794732	0.019529382	0	0.035022138	0.050299602	0.005308677	0.118354766	1	0.5	0.8	0.75	0.666	1	0.75	0.2	0.5	0.5	1	1	1	34.13877487	20.57204247	23.85625839	23.67953873	20.99033737	21.1866436	24.59658623	24.35596657	Middle Eastern or North African	1	0.763388276	29.536177
1187	M	Asian or Pacific Islander	27.86584531	16.98067633	0.465088959	0	0.038650887	0.043874973	0.021045032	0	0.044831227	0.386508922	0	0.148402119	0.75	0.5	0.8	0.5	0.333	1	1	0.4	0.5	0.5	1	1	1	34.47585678	33.34426498	30.89459229	31.19610786	31.36976242	28.9563179	30.67937279	30.79091454	Asian or Pacific Islander	1	1.014835835	24.825434
1188	F	White or Caucasian	61.36892539	18.16618401	0.940181985	0	0.01156616	0.01309121	0.009484718	0	0.012509404	0.009272395	0.003894129	0.05054562	1	0.75	0.8	0.75	0.333	0.5	0.75	0.8	0.5	0.5	-1	1	0.75	48.75773239	60.09024429	59.43053818	60.17968369	56.6076088	59.14188004	59.09020615	59.23882294	White or Caucasian	1	0.56142664	22.048292
1189	F	White or Caucasian	61.06776181	20.04544442	0.852372377	0	0.024828572	0.029432442	0.015838217	0	0.032163978	0.037017005	0.00834741	0.110610618	1	0.75	0.4	0.75	0.666	1	0.75	0.8	1	1	-1	1	0.5	61.66565704	59.76261902	61.28020096	60.76838684	59.50692368	58.75974655	61.93865204	61.77374268	White or Caucasian	0	0.353203654	22.91616
1190	F	White or Caucasian	28.6954141	24.44293273	0.869893591	0	0.022532836	0.026586844	0.017076229	0	0.025200348	0.032185018	0.006525133	0.097921391	0.75	1	0.8	0.75	0.666	1	0.25	1	0.5	1	-1	1	0.25	37.04055405	29.66538048	28.87971497	29.07250977	32.21153259	29.40233612	27.67393303	27.95941353	White or Caucasian	1	0.17270346	25.36738
[truncated: 6,854 more rows]
