# Supplementary material for: Using buccal methylomic data to create explainable aging clocks as well as classifiers and regressors for lifestyle and demographic factors
Source: Front Genet. 2025 Oct 1;16:1637186. doi: 10.3389/fgene.2025.1637186 (PMC12521809; doi:10.3389/fgene.2025.1637186)
Supplement: Supplementary file 13 [file DataSheet2.csv]

Principal Component	AWDs_alcohol	AWDs_smoke	AWDs_bmi	AWDs_ethnicity	AWDs_age
1	-0.235026216	-0.280332136	-0.227544788	-0.262364005	-0.28915643
2	-0.404774877	-0.338697835	-0.432614036	-0.182577971	-0.401345939
3	-0.414964917	-0.425359664	-0.237313382	-0.241004344	-0.471439073
4	-0.253726506	-0.360359841	-0.28940788	-0.257160468	-0.370578663
5	-0.277100868	-0.375253862	-0.276049535	-0.472611279	-0.459713671
6	-0.471241498	-0.282305319	-0.271309753	-0.419337205	-0.273784859
7	-0.348387837	-0.434505192	-0.32995309	-0.450161822	-0.486216992
8	-0.485463266	-0.362212892	-0.352565882	-0.378385065	-0.298649348
9	-0.362834949	-0.371653975	-0.398486642	-0.341015581	-0.343478616
10	-0.249020748	-0.45904749	-0.317906611	-0.224598249	-0.346123175
11	-0.294608112	-0.264268314	-0.468684779	-0.290871691	-0.248752239
12	-0.290877656	-0.318576237	-0.436706829	-0.384986956	-0.257308935
13	-0.438659473	-0.365110853	-0.25006837	-0.299659031	-0.348755421
14	-0.392389851	-0.44741055	-0.228053261	-0.194942921	-0.338338602
15	-0.391819286	-0.281037101	-0.219211853	-0.492742545	-0.303490712
16	-0.360246832	-0.405817558	-0.326243301	-0.308799797	-0.389571189
17	-0.24759148	-0.230813411	-0.230445839	-0.308231134	-0.292269447
18	-0.306132503	-0.254414571	-0.245567433	-0.257701394	-0.433485441
19	-0.199816478	-0.26670204	-0.273309307	-0.283429081	-0.416056482
20	-0.406935219	-0.446653976	-0.458547105	-0.253743887	-0.259725545
21	-0.305644922	-0.267995782	-0.422466007	-0.29477552	-0.262665372
22	-0.234212982	-0.197616113	-0.342078094	-0.317355057	-0.281602683
23	-0.336065338	-0.40673417	-0.3471487	-0.242672016	-0.31282747
24	-0.370024603	-0.397586173	-0.320684087	-0.21107969	-0.435657059
25	-0.328462712	-0.416528175	-0.336336042	-0.357444213	-0.252851823
26	-0.284525269	-0.410920587	-0.284170962	-0.390705949	-0.411414535
27	-0.432332141	-0.403206556	-0.345140267	-0.422473737	-0.3862438
28	-0.391860997	-0.377624439	-0.385446473	-0.453239832	-0.271814479
29	-0.3694669	-0.281908676	-0.389379944	-0.381247898	-0.427197618
30	-0.198715521	-0.290449953	-0.239096993	-0.311427273	-0.357313224
31	-0.417183	-0.319087088	-0.415651255	-0.304815399	-0.322127388
32	-0.381809578	-0.455054903	-0.388490395	-0.29896402	-0.385341716
33	-0.258503721	-0.353780864	-0.382157347	-0.374583013	-0.244183124
34	-0.233451021	-0.369380361	-0.268565765	-0.312947523	-0.376749507
35	-0.368130244	-0.36475254	-0.331500062	-0.203201368	-0.302352836
36	-0.405464342	-0.315424408	-0.264476858	-0.231090516	-0.246013988
37	-0.332953204	-0.268389516	-0.438972511	-0.316133076	-0.406609666
38	-0.267995333	-0.396639915	-0.223279995	-0.180272169	-0.411872984
39	-0.272018452	-0.352013936	-0.282990362	-0.197565523	-0.430031556
40	-0.407900428	-0.401628817	-0.207853143	-0.230567684	-0.413600147
41	-0.52106148	-0.403007908	-0.375306886	-0.236353292	-0.39583323
42	-0.220444897	-0.444233918	-0.437377687	-0.224174584	-0.389922715
43	-0.254305995	-0.290163874	-0.288346742	-0.369613331	-0.287491994
44	-0.409225673	-0.278382467	-0.422684071	-0.384175682	-0.416329134
45	-0.27111817	-0.265280318	-0.28818319	-0.176477964	-0.435628589
46	-0.399151235	-0.391196488	-0.216106171	-0.306553788	-0.402611059
47	-0.435356717	-0.321321669	-0.436952075	-0.206880889	-0.424516252
48	-0.346209267	-0.316079642	-0.390277036	-0.245846907	-0.351133302
49	-0.408185658	-0.247158382	-0.256312249	-0.304196344	-0.298233609
50	-0.387366437	-0.317185571	-0.295665313	-0.35276612	-0.403444535
51	-0.343082779	-0.227124719	-0.248538992	-0.249303157	-0.365767117
52	-0.261468504	-0.351720655	-0.285487965	-0.344932006	-0.331065191
53	-0.20562045	-0.264199086	-0.402398652	-0.32634336	-0.408947046
54	-0.271404055	-0.272434608	-0.280320391	-0.217057915	-0.306980025
55	-0.254684694	-0.337422311	-0.273931946	-0.176825531	-0.404079105
56	-0.311219189	-0.353815483	-0.38798121	-0.217551517	-0.421593898
57	-0.288200629	-0.417782607	-0.303294564	-0.357575572	-0.349866382
58	-0.391333413	-0.343598115	-0.385624728	-0.325568796	-0.308009603
59	-0.397069442	-0.253485759	-0.267038862	-0.201715072	-0.426368357
60	-0.25260596	-0.428387365	-0.278227652	-0.329643963	-0.360158653
61	-0.424043289	-0.430738156	-0.397019285	-0.204260411	-0.292211861
62	-0.27130816	-0.340816913	-0.399079911	-0.207535373	-0.266618185
63	-0.210026393	-0.38657428	-0.366767319	-0.399051822	-0.368444389
64	-0.418979635	-0.310310243	-0.405930041	-0.196372624	-0.249267935
65	-0.321790826	-0.248664784	-0.253247064	-0.212487446	-0.407654915
66	-0.335279251	-0.221523233	-0.223267031	-0.308368195	-0.33270361
67	-0.247684995	-0.366281371	-0.261312781	-0.378721975	-0.304931669
68	-0.430405071	-0.267008318	-0.450448309	-0.403333842	-0.190666308
69	-0.45896979	-0.214146009	-0.298521925	-0.198174448	-0.443124727
70	-0.383597521	-0.442990454	-0.336220971	-0.3194401	-0.227040588
71	-0.208604897	-0.376354649	-0.383760255	-0.258514378	-0.252094487
72	-0.395180957	-0.298520941	-0.422658338	-0.35866112	-0.2478491
73	-0.323493037	-0.204607876	-0.283878503	-0.380952908	-0.447710471
74	-0.26339254	-0.358531002	-0.270131264	-0.457477274	-0.35073476
75	-0.22918305	-0.296031377	-0.423861797	-0.179946539	-0.402988509
76	-0.229318349	-0.275103261	-0.196548768	-0.39249856	-0.411024502
77	-0.266050764	-0.232002515	-0.362198623	-0.409543141	-0.271348924
78	-0.265485649	-0.24274206	-0.319257952	-0.219962769	-0.227898464
79	-0.244200723	-0.387080058	-0.370357081	-0.274557984	-0.375619278
80	-0.230326261	-0.452602902	-0.225963368	-0.193423463	-0.255873693
81	-0.472793751	-0.29488848	-0.212569524	-0.227270139	-0.25004713
82	-0.365115643	-0.268631757	-0.289865161	-0.279792205	-0.270702788
83	-0.215340869	-0.401524021	-0.358392682	-0.203827052	-0.269975896
84	-0.403948847	-0.237740358	-0.326988932	-0.392174359	-0.27923463
85	-0.396210153	-0.23359899	-0.348697165	-0.364224361	-0.282526692
86	-0.376184743	-0.248163924	-0.434969754	-0.232002751	-0.212712888
87	-0.27532109	-0.196801902	-0.40413548	-0.160184894	-0.418179911
88	-0.376150929	-0.305329668	-0.339218136	-0.39375171	-0.417650096
89	-0.237688336	-0.299810491	-0.26471033	-0.383156796	-0.389267305
90	-0.329556229	-0.399304479	-0.271534525	-0.369383995	-0.421483824
91	-0.234566458	-0.317646095	-0.324604631	-0.237335048	-0.23005176
92	-0.26374678	-0.448265276	-0.348180926	-0.162343539	-0.241368878
93	-0.265333944	-0.304477501	-0.435492733	-0.207874359	-0.280422087
94	-0.364583517	-0.198561393	-0.431943042	-0.248945613	-0.210892206
95	-0.414198586	-0.368789104	-0.375529485	-0.362021978	-0.408057112
96	-0.283720777	-0.236480369	-0.412820713	-0.253451337	-0.294358973
97	-0.397852457	-0.259418455	-0.291245614	-0.332741254	-0.336878525
98	-0.344600401	-0.231700629	-0.253388894	-0.300001154	-0.379240402
99	-0.330464422	-0.303192805	-0.32149404	-0.258584442	-0.409257645
100	-0.244162639	-0.425581602	-0.263791044	-0.213685002	-0.280171538
101	-0.18223085	-0.219325479	-0.245919773	-0.184932225	-0.210536605
102	-0.436246766	-0.257624149	-0.354518932	-0.309144673	-0.285086149
103	-0.368509575	-0.398128727	-0.40293488	-0.342730943	-0.241121455
104	-0.360253084	-0.310910112	-0.431252716	-0.387059675	-0.229162232
105	-0.277619333	-0.221021812	-0.248360428	-0.199377851	-0.267793676
106	-0.373831556	-0.259634942	-0.371096837	-0.21625572	-0.307858373
107	-0.323452379	-0.341104508	-0.230979939	-0.254814402	-0.418861104
108	-0.401908584	-0.333020812	-0.235746642	-0.372900189	-0.377005719
109	-0.19499098	-0.412044517	-0.31070923	-0.238720289	-0.238300458
110	-0.354100431	-0.267823269	-0.239020241	-0.204312409	-0.410877757
111	-0.376875696	-0.389786717	-0.372858659	-0.361154156	-0.305808521
112	-0.243918363	-0.376920852	-0.415081799	-0.202532709	-0.395786509
113	-0.260584934	-0.221884815	-0.318628705	-0.321187516	-0.365260816
114	-0.306907658	-0.235813441	-0.335535701	-0.39561805	-0.356477529
115	-0.450802685	-0.212308132	-0.211400928	-0.156881017	-0.39809164
116	-0.350992945	-0.381854006	-0.41204165	-0.346949414	-0.295026966
117	-0.41544996	-0.268700566	-0.229372716	-0.265905	-0.285446702
118	-0.39855064	-0.220004459	-0.214739974	-0.334011004	-0.254173778
119	-0.331604267	-0.419645097	-0.276515486	-0.35247225	-0.335216716
120	-0.205030638	-0.329997434	-0.293882474	-0.168846442	-0.34005998
121	-0.442060589	-0.405421289	-0.253958867	-0.34911982	-0.263889044
122	-0.430915855	-0.364400967	-0.427736591	-0.284375221	-0.437851423
123	-0.223528187	-0.197586042	-0.234687988	-0.151042735	-0.222118527
124	-0.331951505	-0.386152925	-0.287690059	-0.402697024	-0.277336368
125	-0.359218261	-0.28388601	-0.393892915	-0.298882955	-0.413344172
126	-0.389754538	-0.251167867	-0.317559016	-0.171424067	-0.449340858
127	-0.248982771	-0.380972674	-0.265323413	-0.243431933	-0.409992202
128	-0.413290171	-0.307826342	-0.3501612	-0.217210935	-0.425245925
129	-0.22852516	-0.442894377	-0.201114638	-0.20551507	-0.331163063
130	-0.426966907	-0.423659767	-0.293996007	-0.386041369	-0.331949253
131	-0.378406463	-0.398370265	-0.326484238	-0.224920718	-0.312111243
132	-0.266283203	-0.362127411	-0.396953715	-0.262665954	-0.230783734
133	-0.364275196	-0.345492273	-0.303657264	-0.324236327	-0.215142879
134	-0.363240761	-0.319518934	-0.219678986	-0.365839768	-0.246719979
135	-0.317331477	-0.241489657	-0.350855574	-0.374953903	-0.424956232
136	-0.274723675	-0.393623831	-0.313159593	-0.215836356	-0.399601092
137	-0.436715116	-0.346209861	-0.220168724	-0.393874583	-0.376139855
138	-0.268899151	-0.380442518	-0.245570859	-0.305806652	-0.324764582
139	-0.251206527	-0.300210431	-0.359378144	-0.313802822	-0.280109313
140	-0.426059572	-0.258962838	-0.409828389	-0.326495072	-0.246908888
141	-0.247987451	-0.245284796	-0.421924026	-0.243061949	-0.31183723
142	-0.390420999	-0.224707376	-0.390504806	-0.196784134	-0.313240381
143	-0.397418302	-0.35161169	-0.406789366	-0.215038685	-0.290132323
144	-0.395785176	-0.403763403	-0.405927145	-0.328790961	-0.227604111
145	-0.216367159	-0.351577301	-0.235969986	-0.37257193	-0.386265989
146	-0.391154757	-0.315047041	-0.357098491	-0.282124257	-0.343587683
147	-0.410427785	-0.246603084	-0.431394827	-0.362247776	-0.425757692
148	-0.440228906	-0.393086136	-0.316530115	-0.211807233	-0.344263347
149	-0.228123237	-0.301927065	-0.266783197	-0.204460655	-0.249129809
150	-0.203175039	-0.207692309	-0.289023786	-0.267687667	-0.371630249
151	-0.236902932	-0.464936221	-0.438060752	-0.402282152	-0.361996663
152	-0.255356946	-0.414977898	-0.208493589	-0.290827948	-0.399844473
153	-0.35295723	-0.381801115	-0.267900482	-0.376452152	-0.280794493
154	-0.210687461	-0.325916151	-0.210884237	-0.171210611	-0.398166724
155	-0.286035179	-0.442501955	-0.423103919	-0.297607259	-0.403678995
156	-0.427106499	-0.32232313	-0.378238886	-0.328900206	-0.206243599
157	-0.445349406	-0.423410816	-0.308721244	-0.228256383	-0.205329949
158	-0.399649716	-0.323212802	-0.313342531	-0.191399814	-0.255071306
159	-0.316463278	-0.246190398	-0.36970696	-0.276276292	-0.395291494
160	-0.32874589	-0.308404133	-0.236331018	-0.186163771	-0.428453272
161	-0.206272774	-0.273704728	-0.212506192	-0.165450101	-0.230501657
162	-0.415289642	-0.313647293	-0.245906493	-0.39993668	-0.358841301
163	-0.391229798	-0.284252863	-0.226284671	-0.213598995	-0.263571997
164	-0.33212582	-0.3929766	-0.292543388	-0.180598555	-0.354160223
165	-0.443600946	-0.210126116	-0.384210337	-0.3978689	-0.423334236
166	-0.444529133	-0.385463562	-0.441518969	-0.158578944	-0.438764248
167	-0.306061347	-0.409203804	-0.214422103	-0.407974007	-0.21113687
168	-0.199390947	-0.358891971	-0.333902186	-0.31106687	-0.200437718
169	-0.269012315	-0.409242457	-0.38879353	-0.283173075	-0.331558349
170	-0.222042933	-0.358177899	-0.403559128	-0.335493795	-0.421169507
171	-0.209458218	-0.239863214	-0.385710693	-0.391297098	-0.353643367
172	-0.474810259	-0.236259049	-0.376745432	-0.401095165	-0.334616582
173	-0.363684007	-0.343519056	-0.416765893	-0.28147786	-0.231396591
174	-0.459978421	-0.320276695	-0.355971211	-0.180514415	-0.382367116
175	-0.387800222	-0.322263512	-0.194511697	-0.189784928	-0.422710054
176	-0.42801985	-0.374547196	-0.380075454	-0.19569678	-0.43289455
177	-0.36395673	-0.407825794	-0.341945306	-0.384911739	-0.222173847
178	-0.392169925	-0.413782782	-0.205372793	-0.40451506	-0.172913157
179	-0.356709627	-0.384113578	-0.235607024	-0.323387393	-0.345445904
180	-0.374577406	-0.426147358	-0.336822103	-0.193530901	-0.422459608
181	-0.380771284	-0.217964335	-0.226562413	-0.346771987	-0.341854461
182	-0.29725125	-0.405521918	-0.426051794	-0.199709419	-0.352671053
183	-0.408291513	-0.42001458	-0.194800277	-0.231318725	-0.291494714
184	-0.215851941	-0.264388267	-0.410885762	-0.37291306	-0.270972847
185	-0.392768031	-0.362502797	-0.326401984	-0.309568765	-0.383564149
186	-0.403673553	-0.330027828	-0.331089568	-0.189624707	-0.354706883
187	-0.240361123	-0.214589233	-0.346286611	-0.376966533	-0.368031294
188	-0.419867962	-0.401383574	-0.430401561	-0.285019765	-0.315158136
189	-0.244999241	-0.426565247	-0.242650125	-0.367579059	-0.281387282
190	-0.385708878	-0.213154429	-0.307662426	-0.317199856	-0.296281201
191	-0.272373545	-0.353521311	-0.32364522	-0.271725189	-0.264688125
192	-0.408905367	-0.239879431	-0.409197101	-0.212287444	-0.360645685
193	-0.342011401	-0.241054768	-0.379769052	-0.368931739	-0.404219974
194	-0.425200725	-0.338810423	-0.203391462	-0.36483132	-0.245939236
195	-0.362096766	-0.429777642	-0.398026369	-0.323357917	-0.254271571
196	-0.388322596	-0.341621333	-0.4066359	-0.26353503	-0.415992877
197	-0.298903727	-0.350971462	-0.261583899	-0.443642622	-0.425353563
198	-0.381379064	-0.224445969	-0.30616379	-0.222440487	-0.268452341
199	-0.367146293	-0.256128163	-0.359909998	-0.190575391	-0.419951646
200	-0.405841289	-0.229955111	-0.371545747	-0.330906801	-0.253120083
201	-0.352275385	-0.298336926	-0.392533718	-0.224762177	-0.30392524
202	-0.226653734	-0.291877335	-0.207945975	-0.266987271	-0.238922997
203	-0.384993425	-0.361563909	-0.403229706	-0.280359667	-0.386542067
204	-0.271133883	-0.293858394	-0.278913866	-0.199375313	-0.369589001
205	-0.411066948	-0.372126583	-0.341618745	-0.408092643	-0.3197034
206	-0.336256231	-0.325845074	-0.392004189	-0.395900786	-0.251142664
207	-0.449603821	-0.213093936	-0.380870364	-0.443093909	-0.327059495
208	-0.38391221	-0.320353334	-0.326794192	-0.340454844	-0.422348805
209	-0.340956335	-0.213129358	-0.263570069	-0.270352057	-0.433134829
210	-0.279926086	-0.300560187	-0.354009481	-0.479493381	-0.403807372
211	-0.396277713	-0.286986529	-0.269200235	-0.183345566	-0.307714309
212	-0.197485733	-0.375159683	-0.208366039	-0.366787667	-0.401483608
213	-0.251325461	-0.412271046	-0.398516548	-0.250078659	-0.336008233
214	-0.360957553	-0.377043313	-0.237153057	-0.362034965	-0.403346977
215	-0.211210825	-0.374204319	-0.228886083	-0.178490524	-0.26149382
216	-0.22937984	-0.342642399	-0.223651863	-0.289504499	-0.363515663
217	-0.353092409	-0.27728899	-0.207980404	-0.246734158	-0.399711526
218	-0.197360718	-0.247444863	-0.204946405	-0.194056116	-0.393978983
219	-0.316782531	-0.393380757	-0.392130517	-0.174020621	-0.383716548
220	-0.380259017	-0.386826378	-0.278647724	-0.441662986	-0.202818444
221	-0.42560681	-0.401329487	-0.382663459	-0.277847873	-0.242585581
222	-0.346264049	-0.362420938	-0.274330925	-0.318417873	-0.202880279
223	-0.241984881	-0.312354596	-0.32788254	-0.415954182	-0.34941851
224	-0.22009546	-0.294441224	-0.46125845	-0.261442073	-0.382070355
225	-0.302039933	-0.383191789	-0.30347267	-0.36388903	-0.208212075
226	-0.295743018	-0.389497139	-0.234408513	-0.199567046	-0.247230005
227	-0.244230366	-0.215693517	-0.233880322	-0.422687407	-0.266295109
228	-0.336631225	-0.401805775	-0.208020809	-0.169471794	-0.355970857
229	-0.377091456	-0.207477347	-0.21093833	-0.289106421	-0.360299542
230	-0.411148774	-0.358606931	-0.378480283	-0.323985682	-0.294869115
231	-0.236188282	-0.355957896	-0.273695252	-0.415624173	-0.209281514
232	-0.377854693	-0.389206486	-0.411177694	-0.265515632	-0.273915181
233	-0.413031455	-0.298873809	-0.411796119	-0.183623472	-0.412395597
234	-0.428145227	-0.353649064	-0.336070426	-0.306036373	-0.294058728
235	-0.371589594	-0.394471742	-0.43282684	-0.274346076	-0.400235611
236	-0.223954219	-0.363446051	-0.319581425	-0.211048569	-0.40355361
237	-0.359150391	-0.339084756	-0.208805881	-0.257299429	-0.244443624
238	-0.362657977	-0.422635836	-0.241968603	-0.208646782	-0.426823709
239	-0.248690361	-0.337514134	-0.297873331	-0.340107968	-0.409750399
240	-0.303776058	-0.359366673	-0.271594865	-0.30393267	-0.317940953
241	-0.427744309	-0.324840569	-0.220762676	-0.39052458	-0.390772143
242	-0.41148589	-0.22939575	-0.327274015	-0.313463635	-0.413818848
243	-0.389202592	-0.240562785	-0.434122722	-0.395193779	-0.373733543
244	-0.416889399	-0.43334891	-0.336678193	-0.293454496	-0.356389735
245	-0.23273839	-0.410982814	-0.38096651	-0.368149199	-0.229354147
246	-0.197014186	-0.406161593	-0.203498549	-0.389595698	-0.282986627
247	-0.358896071	-0.203539412	-0.349561075	-0.401420187	-0.26513753
248	-0.370369093	-0.216002846	-0.343695383	-0.392273065	-0.362472204
249	-0.264980316	-0.227929255	-0.313091666	-0.386393261	-0.395886452
250	-0.209779711	-0.267597707	-0.402846957	-0.199654875	-0.317087548
251	-0.235663159	-0.247325549	-0.219375728	-0.357231579	-0.376280927
252	-0.364890904	-0.348545303	-0.412044928	-0.377345703	-0.233034671
253	-0.38523775	-0.294769229	-0.350125338	-0.233124521	-0.241865315
254	-0.218174151	-0.418909861	-0.234686599	-0.396776666	-0.231025248
255	-0.30469572	-0.376196138	-0.257595912	-0.36334609	-0.231401005
256	-0.411952079	-0.242343664	-0.33987782	-0.259301227	-0.419469682
257	-0.237339141	-0.438215889	-0.325136381	-0.252089824	-0.211706928
258	-0.232595529	-0.417032278	-0.267641401	-0.247281455	-0.319609226
259	-0.205651562	-0.207396272	-0.236029819	-0.477752929	-0.240630911
260	-0.23725376	-0.219050293	-0.21154479	-0.393596002	-0.325411475
261	-0.378582355	-0.345872132	-0.25740027	-0.282065105	-0.226573791
262	-0.29629741	-0.270672167	-0.400159789	-0.381847572	-0.41715013
263	-0.294987227	-0.237129862	-0.312880738	-0.415105087	-0.388909165
264	-0.249807592	-0.24344328	-0.395017576	-0.177867117	-0.196381017
265	-0.236787674	-0.236560873	-0.337858692	-0.218457855	-0.422426159
266	-0.370907184	-0.266562041	-0.323164005	-0.302712455	-0.248324184
267	-0.367394722	-0.411284116	-0.447884875	-0.280630471	-0.366829912
268	-0.260018795	-0.237856319	-0.267296663	-0.297299844	-0.378648077
269	-0.243127549	-0.310319211	-0.222207664	-0.24267414	-0.338982621
270	-0.317278504	-0.379952776	-0.330100442	-0.340560757	-0.408661704
271	-0.362120456	-0.208441629	-0.3596651	-0.353799984	-0.235683423
272	-0.279792112	-0.236773609	-0.361678489	-0.302887663	-0.411262102
273	-0.208664854	-0.246527585	-0.237777282	-0.34380923	-0.228434157
274	-0.214880193	-0.337053988	-0.21145993	-0.378168557	-0.209759986
275	-0.223473156	-0.371278923	-0.282361464	-0.36028938	-0.389205866
276	-0.377564523	-0.328372005	-0.203821371	-0.30605269	-0.246233702
277	-0.340011387	-0.219724243	-0.215840129	-0.210519138	-0.268409499
278	-0.401079288	-0.439335321	-0.401058738	-0.334234282	-0.40061217
279	-0.224478633	-0.416365039	-0.414434721	-0.380680664	-0.419070671
280	-0.321563323	-0.412236404	-0.415831256	-0.231737513	-0.339448858
281	-0.354503635	-0.210547607	-0.229857254	-0.383846218	-0.349857731
282	-0.247510554	-0.405451402	-0.2922375	-0.385653469	-0.40359944
283	-0.231816987	-0.300777013	-0.387744231	-0.305808444	-0.419553933
284	-0.244179514	-0.356750838	-0.228310297	-0.36585071	-0.396855252
285	-0.212685289	-0.277105676	-0.301736899	-0.230888959	-0.342513742
286	-0.411296204	-0.287635536	-0.370370072	-0.357146117	-0.429146677
287	-0.385520155	-0.239085467	-0.426223361	-0.387652927	-0.226342283
288	-0.245537667	-0.203642023	-0.295384353	-0.266657925	-0.268679721
289	-0.427972437	-0.234957862	-0.452241895	-0.415415126	-0.206914099
290	-0.243377469	-0.275917086	-0.34396429	-0.284069873	-0.399086595
291	-0.415860075	-0.3951939	-0.412558825	-0.192165967	-0.412438215
292	-0.331456412	-0.429153233	-0.315876345	-0.246028807	-0.380858401
293	-0.351274794	-0.247371823	-0.301005939	-0.273540983	-0.390728698
294	-0.307834299	-0.393173639	-0.444934855	-0.266044043	-0.256172773
295	-0.332734068	-0.227993197	-0.378158236	-0.374299902	-0.226522114
296	-0.238645869	-0.349829824	-0.318887711	-0.371096755	-0.442937143
297	-0.196931708	-0.383394365	-0.192302153	-0.280494134	-0.240610042
298	-0.318339012	-0.394194356	-0.270651193	-0.195110393	-0.397097612
299	-0.419849935	-0.388908148	-0.420098351	-0.428733664	-0.276434024
300	-0.331947992	-0.411702499	-0.287986796	-0.364233024	-0.309368575
301	-0.284038552	-0.296615018	-0.364058413	-0.361871775	-0.397271559
302	-0.389162483	-0.240349348	-0.436997864	-0.385749232	-0.212897338
303	-0.321095007	-0.315265989	-0.203471264	-0.30894401	-0.253526946
304	-0.232325206	-0.230925956	-0.299866748	-0.388093888	-0.357729814
305	-0.281976435	-0.349043172	-0.224193118	-0.188849706	-0.359052184
306	-0.228406867	-0.348653974	-0.35826475	-0.218075939	-0.209925363
307	-0.373035826	-0.237648732	-0.393099492	-0.197135395	-0.282063294
308	-0.306598181	-0.325763762	-0.208655269	-0.2684043	-0.393931009
309	-0.29024574	-0.407696407	-0.238638762	-0.390998631	-0.432614758
310	-0.328233289	-0.265002095	-0.386134884	-0.190969769	-0.340410011
311	-0.378026058	-0.202478373	-0.23364148	-0.253449035	-0.396541525
312	-0.254359202	-0.423106614	-0.356040749	-0.209947437	-0.39443877
313	-0.246678894	-0.20643655	-0.246551559	-0.174331295	-0.205563552
314	-0.279931181	-0.330451589	-0.324489652	-0.248812181	-0.305892672
315	-0.227211467	-0.388159804	-0.199355598	-0.249575419	-0.379011048
316	-0.192349079	-0.423368104	-0.251440549	-0.219805753	-0.335327928
317	-0.241671415	-0.380814309	-0.200031158	-0.202652439	-0.388794978
318	-0.214067845	-0.363107256	-0.399226285	-0.268809431	-0.403131488
319	-0.216095247	-0.479315958	-0.397933629	-0.210813745	-0.297191762
320	-0.384874093	-0.337555192	-0.383808169	-0.4055325	-0.323939592
321	-0.349236802	-0.214651785	-0.323722117	-0.403664591	-0.358990644
322	-0.330142818	-0.264942015	-0.180979792	-0.299702332	-0.431382788
323	-0.391078804	-0.431060421	-0.40264641	-0.400261988	-0.411918011
324	-0.406237172	-0.254866466	-0.353453621	-0.176340759	-0.288965571
325	-0.174666648	-0.199014451	-0.33456454	-0.260639688	-0.363860326
326	-0.376161025	-0.241279481	-0.369674907	-0.18357663	-0.2204235
327	-0.296253064	-0.331064172	-0.404382817	-0.211227997	-0.210880923
328	-0.222414618	-0.263602393	-0.184773967	-0.378445138	-0.201483775
329	-0.255672689	-0.40724894	-0.312675806	-0.223913341	-0.409356731
330	-0.319577465	-0.407918141	-0.283605	-0.242457287	-0.346899127
331	-0.415866551	-0.25299664	-0.39602676	-0.236139493	-0.360283783
332	-0.256410101	-0.416512811	-0.413471354	-0.174636158	-0.419525633
333	-0.381118345	-0.356504943	-0.316056399	-0.407924144	-0.21545658
334	-0.170166261	-0.399948491	-0.405486843	-0.222440858	-0.254934412
335	-0.2493037	-0.436264369	-0.341845265	-0.347760449	-0.395302713
336	-0.265086351	-0.354567622	-0.401608771	-0.322645644	-0.212361647
337	-0.346634001	-0.408080514	-0.183447883	-0.381089149	-0.382026687
338	-0.229746719	-0.380200043	-0.407211078	-0.193674925	-0.291451809
339	-0.245094944	-0.40084497	-0.243998786	-0.220414812	-0.397521849
340	-0.284937116	-0.211326525	-0.198245416	-0.228360026	-0.313003525
341	-0.310562391	-0.207658249	-0.222621819	-0.224725015	-0.354353673
342	-0.424216564	-0.231886036	-0.302362101	-0.382464512	-0.218257435
343	-0.356509275	-0.406123357	-0.424266166	-0.198836492	-0.399885481
344	-0.257237212	-0.436695235	-0.279955304	-0.343761152	-0.342269669
345	-0.318788531	-0.34330139	-0.438681047	-0.335566048	-0.412176337
346	-0.419936969	-0.330726173	-0.226315037	-0.41228234	-0.373865153
347	-0.254439457	-0.307262722	-0.210112267	-0.187843842	-0.300906456
348	-0.433319649	-0.331432121	-0.377676247	-0.229238627	-0.389701678
349	-0.371510814	-0.41133055	-0.411507644	-0.212252416	-0.414810977
350	-0.194235976	-0.207974687	-0.365039067	-0.365951948	-0.238639014
351	-0.258347936	-0.323353086	-0.386896471	-0.199067692	-0.264807407
352	-0.380416908	-0.420302697	-0.332660535	-0.412741646	-0.212839396
353	-0.191398345	-0.235001826	-0.361764592	-0.388529059	-0.385089997
354	-0.329193827	-0.269113133	-0.42152317	-0.221115252	-0.330060884
355	-0.244391176	-0.228814876	-0.218743971	-0.266412854	-0.382133229
356	-0.383624605	-0.400526348	-0.251437729	-0.349341311	-0.447850622
357	-0.199035686	-0.336916256	-0.22634165	-0.276636678	-0.33987412
358	-0.411243907	-0.33391178	-0.219430988	-0.38026004	-0.390005445
359	-0.274895861	-0.203288188	-0.301976779	-0.347566217	-0.420002396
360	-0.325167495	-0.417928629	-0.262517183	-0.394051346	-0.319769582
361	-0.405295265	-0.413731274	-0.277652367	-0.401932473	-0.359809123
362	-0.369515807	-0.264212699	-0.286160813	-0.376679804	-0.230180214
363	-0.402290954	-0.319662466	-0.303417917	-0.270285893	-0.244162644
364	-0.232676512	-0.267687751	-0.239302129	-0.206400907	-0.255924441
365	-0.36449094	-0.221373803	-0.240392228	-0.189832065	-0.377318026
366	-0.424754621	-0.195055781	-0.255212847	-0.178103057	-0.336339991
367	-0.216900072	-0.394380963	-0.319995084	-0.237608354	-0.217819226
368	-0.202987108	-0.410725905	-0.45270644	-0.339971186	-0.299512951
369	-0.293047473	-0.281305783	-0.335838815	-0.345687111	-0.400387047
370	-0.236120661	-0.264303689	-0.204164	-0.415878716	-0.388751334
371	-0.325697799	-0.37356605	-0.414537378	-0.285954427	-0.334217451
372	-0.184014915	-0.449000708	-0.343462719	-0.393203363	-0.417112938
373	-0.398517482	-0.221778404	-0.410739549	-0.209094601	-0.349811519
374	-0.387106254	-0.21375831	-0.331474323	-0.230647578	-0.401532195
375	-0.228659297	-0.33169878	-0.40712609	-0.193035597	-0.369887556
376	-0.347345163	-0.325428871	-0.391085037	-0.241130454	-0.192715057
377	-0.404735886	-0.411904922	-0.423020887	-0.359799267	-0.316679577
378	-0.412142512	-0.23307417	-0.41776963	-0.269948482	-0.354956712
379	-0.35873904	-0.272312442	-0.361531918	-0.192340532	-0.285370721
380	-0.302058881	-0.338112497	-0.230595839	-0.429594817	-0.306691328
381	-0.420678156	-0.318435918	-0.397386689	-0.254321769	-0.378485831
382	-0.359631112	-0.309498305	-0.412475834	-0.285002551	-0.342358152
383	-0.289480489	-0.370523809	-0.20103291	-0.199885182	-0.407283505
384	-0.218153381	-0.400581939	-0.231889595	-0.403798844	-0.356378653
385	-0.2376748	-0.392950245	-0.208560862	-0.385023447	-0.301848253
386	-0.336216213	-0.386831089	-0.368833526	-0.399301051	-0.428322242
387	-0.199171422	-0.230909936	-0.317009872	-0.363530345	-0.357252168
388	-0.381563838	-0.385536215	-0.237439925	-0.310609376	-0.355538397
389	-0.393243059	-0.267320025	-0.392621087	-0.316973814	-0.331387381
390	-0.230088245	-0.30569356	-0.275735629	-0.208407478	-0.295798628
391	-0.377970928	-0.244907011	-0.317703997	-0.481084478	-0.264246617
392	-0.407040061	-0.40319939	-0.423292047	-0.226918615	-0.411808507
393	-0.256562569	-0.388108208	-0.22973254	-0.200416141	-0.357137982
394	-0.249183539	-0.182632298	-0.371202615	-0.313334636	-0.262101455
395	-0.19924363	-0.293607299	-0.416473572	-0.353871229	-0.304926236
396	-0.373841822	-0.419583674	-0.312317465	-0.368327903	-0.379714284
397	-0.293475896	-0.304031375	-0.387990911	-0.214625041	-0.232883661
398	-0.407180196	-0.43095664	-0.339081073	-0.350627831	-0.359826381
399	-0.38411998	-0.358073268	-0.442464923	-0.402434014	-0.215104046
400	-0.258290525	-0.391432446	-0.273160025	-0.163346654	-0.42462095
401	-0.413058422	-0.28998261	-0.353189086	-0.449534585	-0.258423314
402	-0.390498072	-0.243239023	-0.343503693	-0.175256924	-0.303687764
403	-0.363954633	-0.355673856	-0.305043758	-0.372841543	-0.402986957
404	-0.423691451	-0.222225989	-0.345830344	-0.407665	-0.335468893
405	-0.220019685	-0.391540891	-0.410784791	-0.19289323	-0.311292001
406	-0.432524672	-0.184511999	-0.31467416	-0.335266561	-0.420102334
407	-0.282327375	-0.216899964	-0.203105748	-0.273922255	-0.361161771
408	-0.396766338	-0.215801847	-0.210137071	-0.221014162	-0.303476972
409	-0.382270226	-0.408753709	-0.319328553	-0.404420721	-0.406585781
410	-0.379706389	-0.245352007	-0.241997866	-0.314799014	-0.204928328
411	-0.372780544	-0.266415734	-0.208333905	-0.398829179	-0.414622179
412	-0.394215519	-0.322036238	-0.265824938	-0.413284692	-0.196991511
413	-0.331936253	-0.209527808	-0.176547311	-0.424578211	-0.285515838
414	-0.213708608	-0.415518407	-0.367725396	-0.25790378	-0.338661155
415	-0.416821779	-0.269206448	-0.221420007	-0.31377015	-0.222062642
416	-0.413939347	-0.362826895	-0.409688083	-0.324942108	-0.365004681
417	-0.417190644	-0.222572881	-0.420240846	-0.196905307	-0.405623402
418	-0.23866259	-0.359342873	-0.34384427	-0.244766415	-0.220033513
419	-0.243354114	-0.376017246	-0.227087343	-0.388391694	-0.372045211
420	-0.333952695	-0.304731889	-0.344234529	-0.293729328	-0.368279289
421	-0.263384983	-0.211982902	-0.357003142	-0.236417106	-0.422453056
422	-0.242192409	-0.245954067	-0.405769851	-0.180877385	-0.319225583
423	-0.264861726	-0.312598404	-0.24611212	-0.248093445	-0.382324157
424	-0.427646132	-0.227241453	-0.273595166	-0.211650592	-0.207005025
425	-0.245454592	-0.30425837	-0.303538344	-0.351569917	-0.294941975
426	-0.210757351	-0.266250068	-0.20087424	-0.342808668	-0.3207379
427	-0.232358702	-0.376853424	-0.262862357	-0.196894425	-0.345541851
428	-0.211623933	-0.283354111	-0.321545311	-0.390192434	-0.215431579
429	-0.215467647	-0.215290013	-0.261873166	-0.411194954	-0.202683031
430	-0.332991766	-0.268817617	-0.368725109	-0.235414511	-0.203002037
431	-0.451094713	-0.430997466	-0.244913925	-0.275880871	-0.443447063
432	-0.225013661	-0.223716457	-0.245222838	-0.258538495	-0.213039956
433	-0.208597812	-0.393114616	-0.278114866	-0.396755242	-0.226245188
434	-0.401943971	-0.27353249	-0.210678337	-0.210288463	-0.259075021
435	-0.305401379	-0.220289354	-0.372995419	-0.400916836	-0.40055409
436	-0.210014334	-0.226835273	-0.416112403	-0.416888928	-0.201020652
437	-0.186962607	-0.301294663	-0.201915167	-0.228064042	-0.401671606
438	-0.26361385	-0.424794285	-0.412134268	-0.336793419	-0.417121493
439	-0.465853645	-0.331394237	-0.215616722	-0.202573244	-0.236887838
440	-0.256026797	-0.400814099	-0.237464984	-0.267636739	-0.196621533
441	-0.28150653	-0.206070901	-0.402393316	-0.265249967	-0.205764327
442	-0.254430001	-0.372592788	-0.38364988	-0.19483339	-0.246218428
443	-0.305752756	-0.362483476	-0.415497734	-0.368532527	-0.225212219
444	-0.212887181	-0.391450492	-0.225459857	-0.333695415	-0.41133889
445	-0.331919099	-0.344979818	-0.359664641	-0.309352742	-0.2235123
446	-0.211346722	-0.216527785	-0.24577156	-0.187861507	-0.41270475
447	-0.343723946	-0.25047496	-0.44440869	-0.329875053	-0.433461864
448	-0.276518227	-0.334864259	-0.379262034	-0.440400232	-0.420141019
449	-0.392812534	-0.451898353	-0.324062609	-0.322345276	-0.447852672
450	-0.395042612	-0.405322448	-0.335363016	-0.203200387	-0.233551506
451	-0.226565964	-0.401369766	-0.272897129	-0.249115321	-0.30752053
452	-0.364094527	-0.305961535	-0.251148571	-0.383938044	-0.374577438
453	-0.324960946	-0.235039575	-0.212736671	-0.327758648	-0.281076364
454	-0.192510573	-0.248750449	-0.318572567	-0.209125126	-0.338514069
455	-0.209134653	-0.234761551	-0.330807494	-0.398989462	-0.410984322
456	-0.309725354	-0.226190539	-0.261844216	-0.195155893	-0.29292063
457	-0.403837357	-0.401572491	-0.224258669	-0.374371425	-0.371906967
458	-0.228222327	-0.181932672	-0.257107617	-0.34349657	-0.401381923
459	-0.325046498	-0.293200495	-0.208791631	-0.227411971	-0.264191791
460	-0.355475708	-0.369320552	-0.209012399	-0.321934157	-0.430267774
461	-0.271520955	-0.375557647	-0.341570326	-0.309421831	-0.412574205
462	-0.351834842	-0.370897404	-0.217429642	-0.201491101	-0.199463941
463	-0.380191835	-0.3744385	-0.315065737	-0.300302427	-0.24474296
464	-0.232859517	-0.172762228	-0.331736059	-0.3579084	-0.429568721
465	-0.267580421	-0.336341574	-0.197694161	-0.214780768	-0.228027439
466	-0.422778604	-0.202771127	-0.176153081	-0.399496497	-0.421561951
467	-0.330839543	-0.291661968	-0.370211894	-0.319168808	-0.404653941
468	-0.374822855	-0.363361073	-0.251172479	-0.418063394	-0.416804779
469	-0.393276221	-0.413911449	-0.396359482	-0.32337182	-0.416434345
470	-0.325961315	-0.370876599	-0.261614594	-0.298715263	-0.233780809
471	-0.22389332	-0.274215302	-0.364425683	-0.347503214	-0.386036784
472	-0.323472734	-0.371311995	-0.445677633	-0.365918049	-0.219875504
473	-0.365097928	-0.224139308	-0.260411788	-0.223262081	-0.411864261
474	-0.28009079	-0.372841097	-0.4003199	-0.346203473	-0.423657896
475	-0.413608877	-0.22703981	-0.28787383	-0.202660756	-0.221761241
476	-0.213651703	-0.215404073	-0.214676064	-0.366813306	-0.248288427
477	-0.421530673	-0.276433661	-0.413665782	-0.219149185	-0.418439259
478	-0.219105963	-0.312976421	-0.335816669	-0.287698733	-0.370409235
479	-0.27078488	-0.341940405	-0.310656781	-0.177502702	-0.197309049
480	-0.200378395	-0.205354707	-0.354312387	-0.242636929	-0.293488925
481	-0.40687638	-0.357267732	-0.390065444	-0.407400009	-0.401761544
482	-0.213049413	-0.389361062	-0.322672186	-0.267390086	-0.351650214
483	-0.405396543	-0.302561448	-0.401573585	-0.402868737	-0.410991428
484	-0.179686649	-0.357353458	-0.281460216	-0.164949454	-0.377102992
485	-0.322999852	-0.211398732	-0.337217206	-0.236007004	-0.393852034
486	-0.356338007	-0.244949303	-0.249186232	-0.180090892	-0.217939103
487	-0.229563825	-0.419660412	-0.232620392	-0.342315413	-0.386540909
488	-0.404883626	-0.296711777	-0.396109635	-0.417600228	-0.357736954
489	-0.340941519	-0.203537674	-0.231843282	-0.23393241	-0.292543603
490	-0.359557004	-0.282138601	-0.37173378	-0.353785974	-0.244136941
491	-0.245387785	-0.418903923	-0.400315912	-0.22712299	-0.352430614
492	-0.259824347	-0.416845066	-0.308485531	-0.454633872	-0.329351118
493	-0.290218131	-0.234955564	-0.284343107	-0.202337442	-0.223580548
494	-0.390713262	-0.314120512	-0.222287172	-0.259446212	-0.415769774
495	-0.250978447	-0.367681911	-0.349953234	-0.17088472	-0.393767727
496	-0.180304718	-0.275298875	-0.337424436	-0.415852948	-0.200716231
497	-0.358310493	-0.443026308	-0.363024348	-0.186088652	-0.36027243
498	-0.425931791	-0.362343875	-0.278317548	-0.262435696	-0.193832801
499	-0.193578273	-0.288560337	-0.433480316	-0.227878539	-0.224086142
500	-0.345800301	-0.404009084	-0.214562196	-0.305566918	-0.362981885
501	-0.380260527	-0.215451194	-0.264770671	-0.403236128	-0.304674779
502	-0.191182455	-0.260745969	-0.358152908	-0.380927189	-0.353238807
503	-0.373726444	-0.39747397	-0.287493151	-0.190710917	-0.273314973
504	-0.408901886	-0.257929083	-0.275525441	-0.252409165	-0.325534093
505	-0.375120777	-0.424434847	-0.259862591	-0.394080792	-0.211974429
506	-0.289543562	-0.362116132	-0.329926122	-0.259292514	-0.297973067
507	-0.224835545	-0.206681846	-0.334297956	-0.338789027	-0.336297843
508	-0.279746035	-0.260182032	-0.205434336	-0.431995625	-0.397146678
509	-0.210283203	-0.240232656	-0.214979279	-0.327080225	-0.37268298
510	-0.193062762	-0.214584146	-0.252561584	-0.39298308	-0.354944921
511	-0.278040227	-0.353014681	-0.33134657	-0.383852261	-0.427045842
512	-0.217954448	-0.34363172	-0.351477809	-0.185122134	-0.384965841
513	-0.3548919	-0.327403139	-0.300277301	-0.380997056	-0.27581191
514	-0.283930884	-0.34934104	-0.22900094	-0.233799024	-0.230570104
515	-0.321935214	-0.293110374	-0.236118579	-0.411420044	-0.207291565
516	-0.332531861	-0.348353221	-0.287834454	-0.324580974	-0.25043223
517	-0.389414171	-0.191943616	-0.47241968	-0.426221712	-0.222995028
518	-0.201459444	-0.330245823	-0.222131312	-0.310919334	-0.379596217
519	-0.305972947	-0.221285928	-0.249273114	-0.344349175	-0.409921572
520	-0.375200257	-0.362074714	-0.202315677	-0.399052037	-0.407967207
521	-0.253419173	-0.430872192	-0.32729863	-0.325482615	-0.237040931
522	-0.265654884	-0.36024099	-0.22836634	-0.412558779	-0.358784676
523	-0.377310684	-0.248296453	-0.360782214	-0.407017058	-0.395541051
524	-0.295422164	-0.289173773	-0.304619442	-0.228486992	-0.428441672
525	-0.220371753	-0.237988908	-0.296803596	-0.234090949	-0.292742032
526	-0.38241754	-0.409582883	-0.289298088	-0.210109035	-0.226368304
527	-0.396523085	-0.371266784	-0.187203249	-0.241776242	-0.414715388
528	-0.407804221	-0.373226265	-0.293819803	-0.398183782	-0.373153636
529	-0.193373841	-0.309637944	-0.374043178	-0.405473333	-0.373787671
530	-0.328606011	-0.205558397	-0.328863361	-0.244221342	-0.297721666
531	-0.295401863	-0.27295039	-0.420723412	-0.213455163	-0.372504371
532	-0.233791922	-0.373771941	-0.267276202	-0.243483826	-0.19611922
533	-0.210031933	-0.408399099	-0.396459465	-0.240594786	-0.332051353
534	-0.303770583	-0.303745822	-0.355222219	-0.283515079	-0.218449725
535	-0.19774106	-0.234436432	-0.409613284	-0.174819782	-0.420848071
536	-0.237146161	-0.400475222	-0.185609412	-0.377920275	-0.3899025
537	-0.413999408	-0.406827995	-0.224775832	-0.391929951	-0.197498318
538	-0.326639692	-0.416392729	-0.418487633	-0.345397642	-0.295389209
539	-0.403090643	-0.378692124	-0.286813494	-0.230086737	-0.397723599
540	-0.203692541	-0.274163022	-0.261805353	-0.219898232	-0.421673133
541	-0.335316183	-0.400335344	-0.266622628	-0.27385977	-0.233404607
542	-0.352333931	-0.247555822	-0.304645572	-0.323031521	-0.410233315
543	-0.35454358	-0.329366173	-0.404822687	-0.406839213	-0.372716201
544	-0.406610652	-0.213135216	-0.39287712	-0.341471169	-0.39813626
545	-0.382234537	-0.199887908	-0.341408276	-0.399350744	-0.238887331
546	-0.239485188	-0.174132747	-0.401084717	-0.384001006	-0.378879628
547	-0.407579169	-0.224535173	-0.252882114	-0.222475882	-0.190637076
548	-0.261553587	-0.422775514	-0.265327795	-0.191181621	-0.389372395
549	-0.372502669	-0.382133622	-0.186684228	-0.306793468	-0.390589774
550	-0.345423621	-0.228169498	-0.422538699	-0.364989065	-0.254846516
551	-0.389188074	-0.246691909	-0.221793171	-0.189193594	-0.401568197
552	-0.36204646	-0.327581789	-0.340082043	-0.173764282	-0.229155356
553	-0.407293252	-0.408675552	-0.226072242	-0.223792351	-0.203986053
554	-0.29638074	-0.352991466	-0.263774316	-0.249907274	-0.278137597
555	-0.207340697	-0.40783405	-0.396950901	-0.41083929	-0.33860293
556	-0.336684116	-0.275148632	-0.436769451	-0.411453397	-0.214435901
557	-0.385972572	-0.409532013	-0.185911818	-0.321859863	-0.313119421
558	-0.339269842	-0.210373284	-0.287086494	-0.224265429	-0.294047409
559	-0.340891674	-0.251202247	-0.233482974	-0.379394536	-0.42624192
560	-0.191792908	-0.381901828	-0.240118882	-0.199909052	-0.320658031
561	-0.414512795	-0.431351028	-0.424195108	-0.299654717	-0.286155648
562	-0.322929269	-0.36288371	-0.449232452	-0.223801831	-0.327627008
563	-0.262738756	-0.254654303	-0.287065546	-0.216154695	-0.415036988
564	-0.405549431	-0.24086845	-0.262929971	-0.203271026	-0.407764508
565	-0.234346935	-0.401588503	-0.319030241	-0.326356149	-0.32906893
566	-0.231218978	-0.342856911	-0.227512428	-0.409343222	-0.394744254
567	-0.331668623	-0.242567063	-0.400992988	-0.393501646	-0.400570796
568	-0.429317714	-0.344093306	-0.22820797	-0.398291541	-0.224758529
569	-0.195830947	-0.35805367	-0.203768935	-0.288742921	-0.405841117
570	-0.259214836	-0.367681846	-0.179823194	-0.389971303	-0.398575356
571	-0.377067684	-0.208624998	-0.294084535	-0.361830063	-0.358104492
572	-0.234481417	-0.209317964	-0.318320659	-0.273767042	-0.403569809
573	-0.261290826	-0.217052266	-0.419508184	-0.354584843	-0.369954865
574	-0.380558578	-0.336848799	-0.415304586	-0.337708722	-0.400041002
575	-0.420774732	-0.264539189	-0.230870269	-0.352141825	-0.370087706
576	-0.222294729	-0.248133424	-0.34692823	-0.335004506	-0.427825649
577	-0.281401164	-0.367628446	-0.313717068	-0.357823243	-0.292295474
578	-0.403819857	-0.392153235	-0.403713316	-0.305819693	-0.179424178
579	-0.349570922	-0.381049237	-0.203897397	-0.25995522	-0.211844278
580	-0.324779955	-0.415479242	-0.433248506	-0.329999732	-0.252949151
581	-0.328043937	-0.425431102	-0.31912244	-0.355421622	-0.297732939
582	-0.305706264	-0.313235857	-0.227791381	-0.447291529	-0.228322773
583	-0.362417388	-0.20752605	-0.220505401	-0.223942477	-0.39619751
584	-0.367214449	-0.321801267	-0.229577167	-0.255793325	-0.398284787
585	-0.192795718	-0.269444857	-0.353832242	-0.388048259	-0.419126142
586	-0.387273644	-0.25754255	-0.319069284	-0.242245507	-0.426072403
587	-0.451194353	-0.225968226	-0.220373779	-0.366610989	-0.416981002
588	-0.389705622	-0.261219264	-0.240945436	-0.188703172	-0.413082456
589	-0.176245682	-0.286690578	-0.202905988	-0.2848733	-0.296304883
590	-0.349859646	-0.436939907	-0.256771331	-0.193482308	-0.180263322
591	-0.381996347	-0.374511786	-0.399313791	-0.40299557	-0.409990878
592	-0.229114533	-0.399844568	-0.222040466	-0.202871972	-0.226333369
593	-0.393987821	-0.319971801	-0.215693075	-0.31185515	-0.23713005
594	-0.36420386	-0.411376289	-0.352791602	-0.209855908	-0.301630013
595	-0.361532888	-0.402624049	-0.307413981	-0.349003697	-0.433557198
596	-0.224676892	-0.212205531	-0.192309975	-0.184682405	-0.287553204
597	-0.22848244	-0.328486126	-0.198702917	-0.291742416	-0.403013062
598	-0.426905088	-0.392562767	-0.360457538	-0.241868284	-0.362500076
599	-0.248689067	-0.181557329	-0.319207464	-0.407478469	-0.404725909
600	-0.199439393	-0.293912036	-0.355049922	-0.320512972	-0.220811816
601	-0.199806621	-0.355709605	-0.268699946	-0.384423588	-0.325539268
602	-0.389262623	-0.332719785	-0.353271476	-0.399331377	-0.388099641
603	-0.224447706	-0.359705356	-0.34052279	-0.234991329	-0.247824116
604	-0.368066609	-0.357025286	-0.238841153	-0.27159834	-0.22836482
605	-0.22739579	-0.389399788	-0.224588041	-0.167356849	-0.176751987
606	-0.278566225	-0.416231374	-0.41072176	-0.235743989	-0.378753726
607	-0.410419033	-0.306822346	-0.291051449	-0.266607268	-0.421822878
608	-0.246043336	-0.208371867	-0.221504488	-0.35691346	-0.334380419
609	-0.22096316	-0.431180767	-0.398041772	-0.232515442	-0.317799103
610	-0.406141812	-0.424092559	-0.399201377	-0.417494132	-0.420811416
611	-0.246363116	-0.36152601	-0.277077221	-0.299697517	-0.192037407
612	-0.316492516	-0.36450824	-0.290250649	-0.190881232	-0.332076879
613	-0.306995468	-0.377994319	-0.210688622	-0.450941772	-0.271893613
614	-0.369919692	-0.348671986	-0.293308545	-0.215122819	-0.413501037
615	-0.413051405	-0.228568587	-0.392056262	-0.233456011	-0.196880737
616	-0.361382564	-0.301496256	-0.195147468	-0.271395197	-0.266094143
617	-0.216505849	-0.225418868	-0.334339997	-0.326540195	-0.256429566
618	-0.237458023	-0.400355819	-0.317838492	-0.380362328	-0.406702583
619	-0.202405927	-0.327265464	-0.226974304	-0.386516774	-0.411203464
620	-0.262096134	-0.261884366	-0.222678519	-0.260305025	-0.18885674
621	-0.199195792	-0.403046803	-0.3257284	-0.256508929	-0.414720354
622	-0.250884867	-0.411107718	-0.304371799	-0.408511787	-0.312311678
623	-0.344766442	-0.24239614	-0.190996666	-0.230021133	-0.236800636
624	-0.413697123	-0.450251731	-0.226142977	-0.392665697	-0.350464258
625	-0.344072292	-0.195139391	-0.258848725	-0.238697798	-0.38719515
626	-0.311564059	-0.36257641	-0.41151533	-0.398389783	-0.33523888
627	-0.297645134	-0.363927933	-0.278136887	-0.290359332	-0.218200862
628	-0.396846772	-0.351086876	-0.332238873	-0.283293473	-0.367193942
629	-0.208423927	-0.446304186	-0.35828089	-0.430235872	-0.352099901
630	-0.345081778	-0.393474666	-0.300824574	-0.326256075	-0.308237358
631	-0.40672694	-0.307348729	-0.335341514	-0.171616303	-0.277492786
632	-0.385551684	-0.264508212	-0.205389459	-0.306349558	-0.262657095
633	-0.410071379	-0.426945255	-0.17748607	-0.294082534	-0.41041786
634	-0.280035423	-0.18268485	-0.228244327	-0.247235019	-0.313221327
635	-0.220112462	-0.20491919	-0.243799169	-0.187060472	-0.424530746
636	-0.388275433	-0.351379022	-0.398783683	-0.382537144	-0.398572432
637	-0.250658516	-0.246431788	-0.229513696	-0.407827777	-0.398881702
638	-0.392350851	-0.250416488	-0.434881751	-0.375208306	-0.167573895
639	-0.417798449	-0.227708228	-0.380192934	-0.17951298	-0.402632451
640	-0.27924268	-0.401873895	-0.388902361	-0.298476759	-0.393946946
641	-0.408452511	-0.35912828	-0.305442639	-0.422896444	-0.246512454
642	-0.348298773	-0.195951609	-0.217963466	-0.242975558	-0.200193309
643	-0.304970517	-0.337389778	-0.375109281	-0.237600599	-0.419920279
644	-0.29289756	-0.296426244	-0.373166142	-0.400266714	-0.313718811
645	-0.208333194	-0.188803265	-0.173453073	-0.253871347	-0.319129378
646	-0.302107723	-0.36551807	-0.288120946	-0.218191136	-0.404318261
647	-0.277394377	-0.432918314	-0.28927545	-0.403947151	-0.417052977
648	-0.22965867	-0.374127758	-0.304358373	-0.329330211	-0.414585026
649	-0.416854963	-0.323317776	-0.200101726	-0.258927565	-0.244603704
650	-0.282172544	-0.275982686	-0.193995208	-0.280136994	-0.36109871
651	-0.365131943	-0.297204962	-0.307497671	-0.209608434	-0.224286476
652	-0.261086506	-0.268707724	-0.3778631	-0.410869032	-0.330350798
653	-0.266025783	-0.383052424	-0.210779283	-0.36332549	-0.294642712
654	-0.351144945	-0.303423369	-0.402182205	-0.17782291	-0.252746109
655	-0.36009395	-0.23282065	-0.189560795	-0.352493885	-0.347274549
656	-0.316012957	-0.328866261	-0.26380508	-0.404338969	-0.366040948
657	-0.287056197	-0.392201874	-0.276970425	-0.199157699	-0.429124686
658	-0.166033003	-0.354310919	-0.307956546	-0.244533166	-0.24670324
659	-0.2009683	-0.292619669	-0.416675307	-0.227339766	-0.208394218
660	-0.265284142	-0.269201272	-0.23731073	-0.386299193	-0.413632579
661	-0.248804124	-0.378498963	-0.405206946	-0.359919066	-0.315848122
662	-0.390887152	-0.393165545	-0.348431526	-0.225588178	-0.394603952
663	-0.296897995	-0.407254457	-0.414645114	-0.290368498	-0.354432032
664	-0.315607907	-0.200258191	-0.378655473	-0.200072314	-0.360082236
665	-0.395624989	-0.365663859	-0.401507056	-0.325384629	-0.327666997
666	-0.21281948	-0.205716545	-0.41625063	-0.182444902	-0.183331853
667	-0.360135282	-0.228785926	-0.215538367	-0.30965558	-0.375146222
668	-0.354309456	-0.364949109	-0.406222565	-0.198293142	-0.396145223
669	-0.295349782	-0.223697934	-0.383643489	-0.288566425	-0.267176188
670	-0.368365752	-0.203973521	-0.187232584	-0.438394856	-0.321919387
671	-0.353286752	-0.231443954	-0.366884901	-0.40031974	-0.392006459
672	-0.218537832	-0.335807391	-0.29171915	-0.327876075	-0.336689271
673	-0.377759025	-0.246380542	-0.288978984	-0.349109078	-0.290744819
674	-0.393403662	-0.278246828	-0.19128207	-0.265569718	-0.333958284
675	-0.229359685	-0.390606282	-0.374443126	-0.21625063	-0.217300603
676	-0.307358197	-0.290919274	-0.208305264	-0.254215769	-0.365798286
677	-0.236038824	-0.338880648	-0.379105128	-0.221383048	-0.307501305
678	-0.188450446	-0.393708482	-0.326751721	-0.406503716	-0.237891038
679	-0.336180224	-0.35915445	-0.365491325	-0.46216059	-0.431578129
680	-0.320625394	-0.17031011	-0.27322741	-0.195636815	-0.242460539
681	-0.328604404	-0.227684851	-0.310369223	-0.428236674	-0.187017485
682	-0.412876068	-0.414070264	-0.361920747	-0.393068804	-0.403700141
683	-0.362373604	-0.187973782	-0.212330199	-0.402378345	-0.410522457
684	-0.211244449	-0.386048616	-0.431686381	-0.326547736	-0.369344721
685	-0.357300701	-0.36551599	-0.404022093	-0.337611074	-0.388769721
686	-0.171220059	-0.233991732	-0.302767058	-0.204912792	-0.359133051
687	-0.40082343	-0.20840428	-0.389390512	-0.298997693	-0.31784921
688	-0.269360176	-0.31891956	-0.390482679	-0.272596802	-0.199362252
689	-0.413600978	-0.371476104	-0.390329955	-0.30544794	-0.352999228
690	-0.187986709	-0.365804234	-0.339833216	-0.219146609	-0.24276968
691	-0.362283424	-0.283716285	-0.359743274	-0.238376507	-0.319061586
692	-0.35892998	-0.363526525	-0.326083086	-0.286457062	-0.312565418
693	-0.226311317	-0.240570385	-0.408338756	-0.397856506	-0.387716655
694	-0.371073914	-0.408160957	-0.402140733	-0.335840762	-0.419782984
695	-0.199526612	-0.195475284	-0.315877093	-0.193786674	-0.33155403
696	-0.234915972	-0.40735844	-0.400079104	-0.350817627	-0.423231216
697	-0.405395547	-0.362918293	-0.364472873	-0.173883833	-0.253689839
698	-0.367347757	-0.273899059	-0.235005091	-0.258590337	-0.349740927
699	-0.230527715	-0.22111368	-0.200499378	-0.217586309	-0.32119514
700	-0.273713801	-0.200028274	-0.221004942	-0.286905141	-0.388973572
701	-0.330876679	-0.19188262	-0.382021828	-0.326371652	-0.400637566
702	-0.448661117	-0.338728498	-0.353418751	-0.39158711	-0.198826633
703	-0.343621859	-0.41284543	-0.336071109	-0.188093796	-0.259231378
704	-0.412547323	-0.381199029	-0.359864632	-0.321837977	-0.292114881
705	-0.343007344	-0.331387511	-0.42876106	-0.370714963	-0.348378291
706	-0.221017426	-0.205193981	-0.345722073	-0.271667968	-0.383230463
707	-0.379537389	-0.253724332	-0.228105833	-0.186532064	-0.218735688
708	-0.215723819	-0.389801701	-0.410658831	-0.196968993	-0.417163079
709	-0.179059904	-0.174171721	-0.2584996	-0.335022114	-0.421491193
710	-0.418592361	-0.327914461	-0.410685861	-0.179360302	-0.192889927
711	-0.351769315	-0.377755178	-0.416809612	-0.289750175	-0.345967935
712	-0.404397655	-0.387626866	-0.396468654	-0.208448883	-0.385507488
713	-0.4034468	-0.3835142	-0.228776808	-0.249218406	-0.262810182
714	-0.275913396	-0.395393639	-0.407708606	-0.36643173	-0.347249746
715	-0.263197254	-0.452268958	-0.218140822	-0.232561068	-0.365910246
716	-0.351306572	-0.276900565	-0.415033843	-0.375313602	-0.28629859
717	-0.292736376	-0.33348255	-0.389417467	-0.409439946	-0.205795979
718	-0.216935471	-0.41046687	-0.380640003	-0.298149602	-0.261709156
719	-0.254574122	-0.401501801	-0.421722659	-0.178207632	-0.39583871
720	-0.202148128	-0.428460338	-0.270222817	-0.307605349	-0.206102028
721	-0.327333398	-0.29902324	-0.349582052	-0.240377643	-0.290164773
722	-0.234321264	-0.294086514	-0.222754043	-0.235993812	-0.310707234
723	-0.344113379	-0.370288873	-0.33666729	-0.34602813	-0.262025694
724	-0.397770771	-0.439102664	-0.251909424	-0.255927096	-0.192260804
725	-0.244782465	-0.230336145	-0.267119101	-0.19183896	-0.417504583
726	-0.300518476	-0.374572787	-0.323233618	-0.272222904	-0.303863878
727	-0.335855792	-0.283370044	-0.381599365	-0.294341686	-0.223598289
728	-0.346258215	-0.397325839	-0.19024766	-0.203776729	-0.214421908
729	-0.200956756	-0.335794261	-0.372921283	-0.293061401	-0.404830287
730	-0.341322939	-0.352097405	-0.280217081	-0.178857942	-0.181184675
731	-0.406924339	-0.279127008	-0.304779972	-0.369141879	-0.337717187
732	-0.330035478	-0.295474437	-0.270746877	-0.356916155	-0.233393003
733	-0.285207413	-0.282366359	-0.248039753	-0.180682698	-0.382533611
734	-0.184813685	-0.388446948	-0.246340723	-0.198694395	-0.341763045
735	-0.230966094	-0.206152445	-0.365612161	-0.34809802	-0.410402716
736	-0.203456675	-0.305108178	-0.390007759	-0.37925591	-0.386316649
737	-0.3125367	-0.346635833	-0.339000811	-0.312574892	-0.418323432
738	-0.403788837	-0.186294145	-0.229123812	-0.397031008	-0.315644577
739	-0.186830685	-0.276771343	-0.352356427	-0.331358944	-0.348864456
740	-0.359394971	-0.312517308	-0.330461886	-0.186863723	-0.289030392
741	-0.435319411	-0.377977324	-0.224120802	-0.220930648	-0.237089071
742	-0.337488998	-0.398820339	-0.305897674	-0.318150031	-0.413822315
743	-0.359737033	-0.21597346	-0.400799732	-0.32325255	-0.414091428
744	-0.305433243	-0.295138888	-0.357665214	-0.185112242	-0.263246276
745	-0.271394276	-0.392050963	-0.221342749	-0.364539128	-0.379915408
746	-0.309723828	-0.210717577	-0.295091514	-0.246610053	-0.357812445
747	-0.334713958	-0.415102006	-0.358585273	-0.271572987	-0.406485097
748	-0.195619434	-0.216749341	-0.262233126	-0.292595027	-0.297045304
749	-0.217980104	-0.3287413	-0.323241883	-0.356543687	-0.245073769
750	-0.233111066	-0.367701382	-0.44148315	-0.312686217	-0.29564242
751	-0.266597657	-0.31469252	-0.380115204	-0.189971876	-0.374097122
752	-0.197677641	-0.399556318	-0.270418777	-0.411851342	-0.408819256
753	-0.397440955	-0.306083804	-0.246207887	-0.302619024	-0.249762368
754	-0.296746512	-0.242324098	-0.198782504	-0.332539239	-0.423992323
755	-0.335122762	-0.387800457	-0.197843404	-0.37320467	-0.233449352
756	-0.273844363	-0.342884447	-0.398784157	-0.227527163	-0.400377864
757	-0.429892723	-0.1841347	-0.418757447	-0.221862144	-0.363034899
758	-0.399088773	-0.395654824	-0.30118259	-0.288670972	-0.356539408
759	-0.281146809	-0.392023245	-0.241035862	-0.180315448	-0.22621039
760	-0.342784428	-0.23889742	-0.380996975	-0.394510429	-0.363325143
761	-0.428590381	-0.407323222	-0.301926045	-0.362506077	-0.213238897
762	-0.377472682	-0.240013942	-0.198369295	-0.181769982	-0.403056144
763	-0.231865533	-0.209008946	-0.2656662	-0.352877588	-0.34557385
764	-0.350010805	-0.385948426	-0.205835906	-0.411436109	-0.220006819
765	-0.317943034	-0.318535619	-0.288246228	-0.434808147	-0.248864315
766	-0.345337696	-0.162809115	-0.288654523	-0.389318281	-0.217831472
767	-0.395544213	-0.400244946	-0.286969009	-0.347314566	-0.277156469
768	-0.219324408	-0.410193208	-0.276725021	-0.412663873	-0.223496608
769	-0.2909801	-0.355949053	-0.224828304	-0.245569371	-0.264734713
770	-0.230068395	-0.322340803	-0.22978416	-0.275886784	-0.26808349
771	-0.398513573	-0.274238318	-0.360773128	-0.377440521	-0.350090614
772	-0.208265632	-0.383970761	-0.395935244	-0.229352119	-0.214825143
773	-0.375258915	-0.302593366	-0.294875762	-0.215391027	-0.362083661
774	-0.414665376	-0.331482106	-0.210141278	-0.322223411	-0.402799315
775	-0.372136026	-0.193399922	-0.222709348	-0.255614344	-0.35859502
776	-0.400510631	-0.2431634	-0.200590111	-0.270693237	-0.255781565
777	-0.375106025	-0.404078838	-0.407326396	-0.244956601	-0.389606955
778	-0.27557988	-0.205506626	-0.370547037	-0.399860145	-0.206608358
779	-0.299512972	-0.408337141	-0.224029774	-0.217353055	-0.401190192
780	-0.240621145	-0.226997697	-0.399887842	-0.299807151	-0.347376817
781	-0.340167098	-0.160772534	-0.225646205	-0.224587003	-0.366051223
782	-0.395381152	-0.434015705	-0.230772461	-0.233387747	-0.177763754
783	-0.207791562	-0.227850563	-0.38467354	-0.32510764	-0.314306608
784	-0.216274872	-0.236173932	-0.395251734	-0.263964342	-0.404750399
785	-0.23760283	-0.359294584	-0.413890485	-0.180730436	-0.22769065
786	-0.237865172	-0.361552395	-0.223815699	-0.304560703	-0.228632384
787	-0.302550212	-0.414271502	-0.220608821	-0.233874909	-0.191919606
788	-0.309090296	-0.195476026	-0.380722225	-0.419355363	-0.415119435
789	-0.229420354	-0.251208421	-0.303390082	-0.363131502	-0.292206064
790	-0.16910721	-0.406625621	-0.371019014	-0.20147243	-0.388964121
791	-0.316462097	-0.335647539	-0.262093424	-0.383831153	-0.228761989
792	-0.191670888	-0.302227109	-0.338482804	-0.184096223	-0.398886548
793	-0.35166583	-0.438086109	-0.37516098	-0.212072277	-0.274401512
794	-0.345578713	-0.305139782	-0.380031267	-0.228069548	-0.394865196
795	-0.246718904	-0.415594876	-0.237134736	-0.16651524	-0.217317992
796	-0.315727211	-0.381165432	-0.380689603	-0.3840843	-0.396531992
797	-0.25479368	-0.192332431	-0.229101261	-0.206895535	-0.289811075
798	-0.32755427	-0.370677752	-0.323350421	-0.398762103	-0.337719718
799	-0.405117257	-0.211581255	-0.243076246	-0.364142624	-0.205058511
800	-0.242775476	-0.199695934	-0.308953844	-0.394166073	-0.364230736
801	-0.205041454	-0.1974381	-0.223415846	-0.380937443	-0.215391587
802	-0.278099119	-0.325344672	-0.236266187	-0.258979051	-0.372622144
803	-0.42731982	-0.394388682	-0.168082389	-0.333851533	-0.355811143
804	-0.41400562	-0.255639194	-0.404843292	-0.210245091	-0.250147842
805	-0.387123799	-0.408052189	-0.193245784	-0.281093699	-0.194161477
806	-0.257488847	-0.317648805	-0.385360201	-0.211471035	-0.40417705
807	-0.296106685	-0.304092645	-0.235550257	-0.375425271	-0.434595213
808	-0.457229558	-0.347926392	-0.377890391	-0.40961372	-0.3920321
809	-0.291370049	-0.354034294	-0.362391164	-0.24665132	-0.193813608
810	-0.346532161	-0.217272557	-0.368797027	-0.257606449	-0.189635486
811	-0.386331285	-0.364778944	-0.397616346	-0.365138496	-0.395284935
812	-0.326093646	-0.412145267	-0.251215981	-0.345935765	-0.389815846
813	-0.194332322	-0.284523679	-0.296815136	-0.249461616	-0.204810314
814	-0.224496909	-0.328979926	-0.297977701	-0.189059289	-0.40800715
815	-0.235243913	-0.205314407	-0.372827566	-0.329974902	-0.356105207
816	-0.347808938	-0.193428038	-0.216285704	-0.423598594	-0.218290949
817	-0.186165487	-0.33277344	-0.409157776	-0.287808872	-0.404345396
818	-0.34642704	-0.23795862	-0.382840958	-0.314669836	-0.348395717
819	-0.273768463	-0.225525062	-0.196312946	-0.244340723	-0.358323586
820	-0.247716283	-0.317424688	-0.300002823	-0.192210921	-0.212517528
821	-0.308281466	-0.21222957	-0.41362327	-0.389314494	-0.303740312
822	-0.335124219	-0.331164733	-0.361901276	-0.213398818	-0.393973806
823	-0.215351257	-0.274875891	-0.40937776	-0.306954045	-0.229108725
824	-0.371846352	-0.1967792	-0.413139453	-0.287780685	-0.434520647
825	-0.183402958	-0.237004081	-0.336757199	-0.199299036	-0.403161303
826	-0.34780069	-0.291528022	-0.304099444	-0.354374117	-0.348887063
827	-0.245583072	-0.407484707	-0.409883241	-0.182054121	-0.204564367
828	-0.323249097	-0.21005205	-0.187150004	-0.331973373	-0.352586639
829	-0.16458503	-0.210930148	-0.423203044	-0.309536166	-0.409368591
830	-0.393555229	-0.321669876	-0.21436306	-0.29291838	-0.23813497
831	-0.396522984	-0.219977468	-0.507915483	-0.178976707	-0.411192732
832	-0.358671732	-0.316760955	-0.380353499	-0.415762475	-0.186934102
833	-0.365857978	-0.307379981	-0.350513738	-0.283717456	-0.254394252
834	-0.305144709	-0.313234322	-0.364690781	-0.229185822	-0.411347637
835	-0.388827431	-0.391531654	-0.295927547	-0.388428332	-0.364950744
836	-0.342511295	-0.400107157	-0.384106823	-0.198737271	-0.223379782
837	-0.19151671	-0.375306863	-0.301659564	-0.345053782	-0.370463995
838	-0.206395484	-0.254898095	-0.18050955	-0.355700382	-0.303002976
839	-0.17719969	-0.219672273	-0.340610087	-0.388940364	-0.219182986
840	-0.433950779	-0.342570844	-0.391399153	-0.363571451	-0.409665808
841	-0.339842924	-0.406419455	-0.333107152	-0.202138733	-0.427958091
842	-0.352127925	-0.240056325	-0.413200167	-0.327879919	-0.40377669
843	-0.386894996	-0.337871187	-0.368733816	-0.310958229	-0.207708739
844	-0.42774039	-0.303224918	-0.377443158	-0.279479744	-0.385985771
845	-0.327266526	-0.298157768	-0.367767835	-0.291954942	-0.216271215
846	-0.334490718	-0.387023953	-0.168379798	-0.244613627	-0.419324693
847	-0.408322343	-0.346627257	-0.290239124	-0.235584509	-0.410315652
848	-0.281087558	-0.32759689	-0.293208115	-0.257950144	-0.387473091
849	-0.373641014	-0.295793027	-0.345512236	-0.311428174	-0.318668916
850	-0.394558908	-0.323612984	-0.391878847	-0.21557824	-0.217344753
851	-0.200424222	-0.340766284	-0.315110152	-0.209207608	-0.372355401
852	-0.217854145	-0.226447872	-0.389292331	-0.297713896	-0.378182558
853	-0.205590483	-0.216597808	-0.195618129	-0.321163304	-0.413170105
854	-0.356330335	-0.406867662	-0.328242257	-0.261071787	-0.402757316
855	-0.199913279	-0.338902121	-0.340644433	-0.240925138	-0.349724469
856	-0.207804255	-0.240041205	-0.302921218	-0.259813241	-0.317472836
857	-0.494836796	-0.187479996	-0.193582316	-0.338523316	-0.201056406
858	-0.340358772	-0.296534602	-0.204397974	-0.205218049	-0.293799632
859	-0.440585809	-0.21010831	-0.403183574	-0.347528566	-0.274884413
860	-0.331642642	-0.387485714	-0.320496698	-0.399758498	-0.24898082
861	-0.294216236	-0.220302406	-0.363037617	-0.199369894	-0.391110636
862	-0.340116379	-0.337573717	-0.223074505	-0.242587586	-0.409574879
863	-0.379326063	-0.390773331	-0.226245564	-0.439720192	-0.175740644
864	-0.22902842	-0.364555551	-0.242039647	-0.267052226	-0.433461039
865	-0.424218175	-0.342069293	-0.230265468	-0.383559516	-0.206043819
866	-0.313997286	-0.241998651	-0.322576556	-0.296631145	-0.410858673
867	-0.183003275	-0.353767199	-0.305042453	-0.172103696	-0.242667381
868	-0.21292541	-0.387126879	-0.412395276	-0.355428457	-0.386258079
869	-0.349380106	-0.258763505	-0.410823304	-0.186307978	-0.412499095
870	-0.430938963	-0.340667928	-0.359104046	-0.432402781	-0.301845553
871	-0.3615348	-0.376217202	-0.388374687	-0.363914548	-0.241565184
872	-0.28207737	-0.402642479	-0.327999124	-0.390024158	-0.23138227
873	-0.363642249	-0.369738144	-0.419272282	-0.315164908	-0.403053178
874	-0.321780234	-0.32071106	-0.217284185	-0.233493552	-0.408569861
875	-0.413368125	-0.40538466	-0.165007549	-0.390420029	-0.40920005
876	-0.219119516	-0.352601853	-0.229051112	-0.350442862	-0.221946642
877	-0.312759395	-0.210348612	-0.210953781	-0.389983952	-0.270037894
878	-0.196024931	-0.385206498	-0.397683828	-0.185936507	-0.426113538
879	-0.361183575	-0.16706027	-0.277700189	-0.378895138	-0.383301192
880	-0.332520347	-0.264133473	-0.267566196	-0.336778009	-0.22710633
881	-0.300177808	-0.193972762	-0.422383517	-0.446283204	-0.214141847
882	-0.332830399	-0.239848414	-0.34363675	-0.423714643	-0.25394231
883	-0.399909627	-0.38702101	-0.316697137	-0.390165851	-0.269699849
884	-0.340590177	-0.210609357	-0.412181278	-0.351518621	-0.408408289
885	-0.427763952	-0.365158313	-0.278783521	-0.259676061	-0.363722847
886	-0.275733035	-0.243347911	-0.403752356	-0.262367652	-0.315655152
887	-0.419074087	-0.369291314	-0.276237618	-0.373594075	-0.300919722
888	-0.230767176	-0.384551334	-0.243321525	-0.232242338	-0.388137767
889	-0.335866326	-0.38347164	-0.384982791	-0.376257323	-0.22493907
890	-0.189703606	-0.299684863	-0.353411069	-0.336492943	-0.286820025
891	-0.213794064	-0.214384014	-0.266501146	-0.267073251	-0.235599576
892	-0.326967846	-0.417132926	-0.284138011	-0.44497775	-0.331285879
893	-0.397589406	-0.209363661	-0.338553749	-0.27388394	-0.380741175
894	-0.405901885	-0.326025469	-0.274157203	-0.355415605	-0.396568692
895	-0.231920207	-0.297029782	-0.184449562	-0.392107497	-0.360859428
896	-0.375999704	-0.249825831	-0.270323946	-0.4203676	-0.392336998
897	-0.32012277	-0.384798309	-0.36650999	-0.376103287	-0.20085702
898	-0.282979691	-0.256916615	-0.293153385	-0.394874827	-0.361254214
899	-0.354588533	-0.357069653	-0.234719093	-0.352503372	-0.301343823
900	-0.401679197	-0.357594771	-0.378398111	-0.235066973	-0.403169514
901	-0.407003282	-0.408862988	-0.38089938	-0.226817604	-0.344319847
902	-0.391938732	-0.391482215	-0.236115303	-0.215375702	-0.225939099
903	-0.323035886	-0.355988849	-0.386655418	-0.373853591	-0.213468448
904	-0.359140179	-0.31230034	-0.381735194	-0.289789155	-0.381764486
905	-0.300326299	-0.421986707	-0.410908848	-0.239504287	-0.292094617
906	-0.248665953	-0.353937559	-0.168214743	-0.334670831	-0.199886019
907	-0.405409239	-0.393422398	-0.379543371	-0.336942466	-0.225823999
908	-0.373316599	-0.341494861	-0.217335531	-0.322833724	-0.348923476
909	-0.292972101	-0.208015276	-0.208358141	-0.207649637	-0.212868848
910	-0.379737204	-0.312309603	-0.308975717	-0.168249362	-0.223605581
911	-0.393261455	-0.223045051	-0.343428737	-0.190680405	-0.337700488
912	-0.393741001	-0.418366832	-0.250668483	-0.303338223	-0.411943683
913	-0.333214032	-0.175048706	-0.184912875	-0.346501566	-0.210273939
914	-0.384831821	-0.262909264	-0.38013943	-0.252380292	-0.231949878
915	-0.372199516	-0.317927667	-0.257409704	-0.19551726	-0.220228864
916	-0.313414326	-0.338497815	-0.184449001	-0.166621843	-0.423418562
917	-0.276364961	-0.3904952	-0.405922732	-0.296055848	-0.377331254
918	-0.317897417	-0.185641369	-0.23282012	-0.430285372	-0.204952618
919	-0.252443549	-0.223519221	-0.361060021	-0.356618691	-0.41380797
920	-0.315155208	-0.340932044	-0.287712807	-0.413374165	-0.384479287
921	-0.399056645	-0.412443528	-0.260507911	-0.400406711	-0.264421257
922	-0.191617537	-0.422914608	-0.313382881	-0.185239879	-0.318823528
923	-0.309581166	-0.300725706	-0.278080197	-0.279067408	-0.251322449
924	-0.429244517	-0.337323919	-0.214390845	-0.314933288	-0.390156277
925	-0.225010626	-0.404586811	-0.346684382	-0.371731434	-0.39298953
926	-0.262418808	-0.384506764	-0.259367552	-0.336391677	-0.241843668
927	-0.310445438	-0.437439324	-0.19929246	-0.25764092	-0.295550621
928	-0.282269281	-0.40281532	-0.209644128	-0.422411733	-0.411495458
929	-0.371567224	-0.43109173	-0.18344432	-0.353819944	-0.368383228
930	-0.344924525	-0.267608004	-0.385175069	-0.340954249	-0.204145655
931	-0.375139368	-0.409468376	-0.382217366	-0.39219119	-0.357261104
932	-0.414341612	-0.192619717	-0.178104208	-0.216596311	-0.218625228
933	-0.384656162	-0.286490119	-0.205589635	-0.207426741	-0.247592112
934	-0.233775487	-0.233763768	-0.419415035	-0.333172158	-0.195740153
935	-0.191077987	-0.248183196	-0.435532535	-0.27165186	-0.286468535
936	-0.188828145	-0.392559805	-0.213097121	-0.262066844	-0.412245697
937	-0.383883653	-0.179739523	-0.397236211	-0.184513494	-0.377894719
938	-0.376756787	-0.319738883	-0.410117245	-0.333434976	-0.410081788
939	-0.161579165	-0.230154558	-0.264044892	-0.269972616	-0.39406474
940	-0.202072885	-0.339088948	-0.475761066	-0.350264492	-0.30568524
941	-0.208480404	-0.252986728	-0.409978287	-0.236233701	-0.394769401
942	-0.46137566	-0.390831172	-0.230046162	-0.318470103	-0.215542029
943	-0.42008412	-0.187808679	-0.268660631	-0.313183058	-0.322247559
944	-0.352558249	-0.401759147	-0.398770417	-0.414528478	-0.201596132
945	-0.370551309	-0.40693564	-0.205390914	-0.226355188	-0.290763786
946	-0.42710505	-0.363340163	-0.413134174	-0.205514418	-0.281310039
947	-0.37672645	-0.22987703	-0.337028513	-0.257312827	-0.216915451
948	-0.301465212	-0.403069016	-0.356125394	-0.181090827	-0.208273936
949	-0.390729692	-0.334785385	-0.257460257	-0.336535381	-0.347741752
950	-0.342829874	-0.343662664	-0.334864473	-0.22501516	-0.392277778
951	-0.237487293	-0.226118821	-0.176788496	-0.245556547	-0.320747052
952	-0.330445053	-0.328619748	-0.221507729	-0.182179092	-0.252336523
953	-0.26346242	-0.386795704	-0.210756935	-0.379577566	-0.28409394
954	-0.245641402	-0.165461349	-0.34688279	-0.300590684	-0.383894856
955	-0.340632677	-0.330270915	-0.315125154	-0.271948496	-0.186552051
956	-0.236945903	-0.295292243	-0.315306765	-0.210231852	-0.40743632
957	-0.24035191	-0.346059535	-0.415673619	-0.331029684	-0.436093205
958	-0.248976857	-0.196728268	-0.415942698	-0.208802249	-0.359915279
959	-0.363564266	-0.30453377	-0.331946233	-0.301641546	-0.204358182
960	-0.341046492	-0.358405985	-0.406976585	-0.306843287	-0.190726734
961	-0.250529752	-0.398890896	-0.369570912	-0.172689799	-0.432920642
962	-0.383792148	-0.332011282	-0.314776008	-0.301090143	-0.43167378
963	-0.394810777	-0.412040569	-0.191323949	-0.407534461	-0.296989064
964	-0.328898593	-0.373483641	-0.239547093	-0.464168162	-0.187323426
965	-0.314766061	-0.377954678	-0.379731724	-0.297872447	-0.385769872
966	-0.376863315	-0.408143361	-0.237926908	-0.393759009	-0.289233777
967	-0.268671472	-0.207513846	-0.188882579	-0.227317323	-0.256225172
968	-0.344002905	-0.398800102	-0.216797223	-0.233539074	-0.358733196
969	-0.36003324	-0.427526358	-0.181514288	-0.360837568	-0.253659743
970	-0.365015779	-0.342062214	-0.386412403	-0.305355674	-0.399293518
971	-0.272472828	-0.233844123	-0.306456852	-0.222951887	-0.343702967
972	-0.280155931	-0.345099449	-0.365096529	-0.230475956	-0.462805139
973	-0.39699408	-0.307448032	-0.267433199	-0.29360385	-0.352463877
974	-0.266406336	-0.380988379	-0.406741228	-0.392238266	-0.395901119
975	-0.389330411	-0.400765511	-0.331422916	-0.303787346	-0.253706626
976	-0.421285153	-0.21552363	-0.412685846	-0.371219072	-0.384351678
977	-0.243299685	-0.259893397	-0.401703733	-0.315518407	-0.372870994
978	-0.262410186	-0.368694386	-0.372243015	-0.243255965	-0.378330883
979	-0.187329818	-0.217094185	-0.232932161	-0.192069412	-0.226393015
980	-0.228088862	-0.330869981	-0.282144	-0.175817344	-0.281962408
981	-0.289542417	-0.385713578	-0.398696519	-0.211627233	-0.340875173
982	-0.363294733	-0.388020549	-0.401825521	-0.268554578	-0.343951591
983	-0.335235643	-0.316974781	-0.225520603	-0.187201999	-0.398690254
984	-0.249440245	-0.380728281	-0.346421829	-0.446663962	-0.352525112
985	-0.223463465	-0.377891941	-0.252096386	-0.225497565	-0.407757241
986	-0.197904293	-0.20939556	-0.386952419	-0.382548975	-0.233574123
987	-0.208009824	-0.200258959	-0.325764234	-0.420240485	-0.390079329
988	-0.23361533	-0.287674981	-0.268695104	-0.308936951	-0.193685029
989	-0.358344955	-0.267928729	-0.399139588	-0.204836381	-0.398761941
990	-0.411470541	-0.22305826	-0.3163746	-0.224400824	-0.24586271
991	-0.298034235	-0.345130875	-0.347271323	-0.248939214	-0.321835176
992	-0.35658932	-0.230812235	-0.28514895	-0.397729907	-0.234410803
993	-0.37288932	-0.356311033	-0.405105887	-0.237696065	-0.417739494
994	-0.276576971	-0.271545967	-0.305900865	-0.289392391	-0.289608988
995	-0.380128427	-0.197427417	-0.196100176	-0.405572691	-0.413433997
996	-0.349764095	-0.221130758	-0.43781244	-0.354865788	-0.226482302
997	-0.230265874	-0.273602658	-0.328553409	-0.303527676	-0.172853827
998	-0.31875233	-0.322430289	-0.365550492	-0.400348878	-0.204891765
999	-0.209829344	-0.238516475	-0.171355751	-0.201016053	-0.365757699
1000	-0.400598482	-0.192907277	-0.203217116	-0.210145386	-0.277977986
